# Supplementary material for: Cell type specific transcriptional reprogramming of maize leaves during Ustilago maydis induced tumor formation
Source: Sci Rep. 2019 Jul 15;9:10227. doi: 10.1038/s41598-019-46734-3 (PMC6629649; doi:10.1038/s41598-019-46734-3)
Supplement: Supplementary file 3 — Supplementary Dataset 2 [file 41598_2019_46734_MOESM3_ESM.xlsx]

## Sheet: Title - Authors
Cell type specific transcriptional reprogramming of maize leaves during Ustilago maydis induced tumor formation
Mitzi Villajuana-Bonequi1, Alexandra Matei1, Corinna Ernst2, Asis Hallab3, Björn Usadel3 and Gunther Doehlemann1,*
1.Botanical Institute and Cluster of Excellence on Plant Sciences (CEPLAS), BioCenter, University of Cologne, Zülpicher Str. 47a, Cologne 50674, Germany.
2.Center for Familial Breast and Ovarian Cancer, Medical Faculty, University Hospital Cologne, University of Cologne, Cologne 50931, Germany.
3.BioSC, IBG-2, Institute of Botany, RWTH Aachen, Worringer Weg 3, Aachen 52074, Germany
*To whom correspondence should be addressed:
g.doehlemann@uni-koeln.de
Tel: +49 221-470-1647
Fax: +49 221-470-7406

## Sheet: MBS.vs.MMS
target_id	padj	mean.treated (MMS)	mean.untreated (MBS)	log2.fold.change
AC148152.3_FGT008	0.870467	70.2801	125.667	-0.838413
AC148167.6_FGT001	0.807844	12.7119	62.6667	-2.30152
AC149475.2_FGT003	0.82528	4.3952	8	-0.864071
AC149475.2_FGT005	1	20.7939	20	0.0561597
AC149810.2_FGT003	0.673956	3.23973	20.317	-2.64874
AC149818.2_FGT006	0.868829	8.99981	20.0649	-1.15671
AC150739.3_FGT001	1	9.66667	16.3333	-0.756729
AC155376.2_FGT005	0.862583	3.45481	6.05672	-0.80993
AC155377.1_FGT001	0.6545	147.096	498.667	-1.76132
AC155377.1_FGT002	0.868829	8.62031	30	-1.79915
AC155434.2_FGT003	0.868829	26.9152	26.8585	0.0030408
AC155434.2_FGT004	0.868829	30.696	92.621	-1.59329
AC155496.2_FGT009	0.868829	18.595	52.9191	-1.50887
AC155622.2_FGT001	0.537742	1.70542	34.6667	-4.34535
AC155624.2_FGT006	1	26.8733	12.4899	1.10541
AC155624.2_FGT011	1	56.903	58	-0.027549
AC177897.2_FGT002	0.800351	4.85348	7.33333	-0.595449
AC177936.6_FGT008	0.868829	15.0945	35.3815	-1.22897
AC182482.3_FGT003	0.583827	5.88707	43.6667	-2.89091
AC182617.3_FGT001	0.757461	3.06593	8.8738	-1.53323
AC183315.4_FGT006	0.801795	3.91563	27.2334	-2.79806
AC183412.5_FGT005	0.703217	0.549429	7.28887	-3.72969
AC184169.3_FGT001	1	2.36503	20.6667	-3.12738
AC185226.4_FGT001	0.748708	28.7519	76.7494	-1.4165
AC185415.3_FGT005	0.869221	9.2538	6.33333	0.547081
AC185588.2_FGT002	1	12.933	4.33333	1.57751
AC185628.3_FGT010	1	7.74435	2.67059	1.53599
AC186684.4_FGT001	0.85447	6.62166	15	-1.1797
AC187393.3_FGT001	0.879072	5.85665	7.33333	-0.324393
AC187567.4_FGT004	0.861365	6.36607	3.66667	0.795933
AC188023.3_FGT005	0.868829	10.5531	26.3333	-1.31922
AC189750.4_FGT004	0.821026	5.83679	18.8092	-1.68819
AC190609.3_FGT002	0.868829	8.65369	48.869	-2.49753
AC190623.3_FGT001	0.423968	331.561	316	0.0693512
AC190628.4_FGT007	0.945423	30.6462	60.6667	-0.985194
AC190788.2_FGT005	1	5.7248	9	-0.6527
AC190816.3_FGT007	0.870467	8.58597	6.55867	0.388578
AC190909.3_FGT004	0.859449	65.1897	75.736	-0.216335
AC190915.3_FGT007	1	6.00599	2.51144	1.25788
AC190985.3_FGT006	0.522183	8.81805	15.3333	-0.79814
AC190999.2_FGT004	0.870715	3.70008	6	-0.697404
AC191283.3_FGT004	0.763163	7.80286	7.66667	0.0254026
AC191575.2_FGT001	0.769202	4.72074	16.6667	-1.81988
AC192204.3_FGT005	0.877601	3.22528	2.66667	0.274385
AC192244.3_FGT007	0.850459	21.3333	33	-0.629357
AC192362.3_FGT003	0.858208	6.57377	10.358	-0.655952
AC192451.3_FGT001	0.582544	31.1804	118.333	-1.92415
AC193379.3_FGT001	1	4.37367	18	-2.04108
AC194206.3_FGT005	0.772389	2.92431	9	-1.62183
AC194264.3_FGT006	0.752693	6.07045	39.3333	-2.69588
AC194341.4_FGT002	0.868829	18.6465	14	0.413478
AC194898.3_FGT003	0.868829	9.21868	9.33333	-0.0178319
AC194965.4_FGT004	0.851842	5.88429	16	-1.44313
AC194970.5_FGT004	0.807684	40.013	30.9653	0.369814
AC195154.3_FGT004	0.663312	37.3213	157.667	-2.07881
AC195172.3_FGT001	0.868829	19.7609	47	-1.25001
AC195340.3_FGT001	0.69734	27.4373	43	-0.648196
AC195340.3_FGT002	1	15.1395	68.472	-2.1772
AC195340.3_FGT005	0.864718	4.26085	6.71592	-0.656446
AC195402.3_FGT001	0.850521	2.66667	7.86678	-1.56074
AC195587.4_FGT004	0.681872	8.90764	18.5608	-1.05914
AC195785.3_FGT004	0.809836	3	6.66667	-1.152
AC195860.3_FGT002	0.757749	5.74782	5.31533	0.112855
AC195874.2_FGT002	1	15.4145	12.6667	0.283255
AC196066.3_FGT003	1	16.3385	26	-0.670232
AC196290.3_FGT007	1	14.1457	7.33333	0.947827
AC196395.3_FGT001	1	0	7	#NAME?
AC196426.3_FGT007	0.869842	43.1996	135.904	-1.65349
AC196465.3_FGT006	0.868829	9.3203	52.0817	-2.48233
AC196475.3_FGT005	0.846659	23.2951	40	-0.779976
AC196575.3_FGT007	1	4.26922	9	-1.07595
AC196956.3_FGT003	0.870467	15.5219	23	-0.567329
AC197013.3_FGT003	1	49.2591	18	1.45239
AC197118.3_FGT005	1	8.95956	16.7424	-0.902007
AC197122.3_FGT003	0.868829	29.9914	35.126	-0.227994
AC197164.4_FGT002	1	14.8807	42.6976	-1.52071
AC197545.3_FGT002	0.869842	15.2063	21.3333	-0.488443
AC197672.3_FGT002	0.675113	36.5727	112.469	-1.62069
AC197699.3_FGT003	0.686791	2.75875	26.6667	-3.27295
AC197705.4_FGT006	0.859762	3.037	14.3333	-2.23866
AC197705.4_FGT007	0.861365	18.4884	4.66667	1.98616
AC197705.4_FGT011	0.808514	29.4919	82.3333	-1.48116
AC197770.3_FGT002	0.866678	9.86757	30	-1.6042
AC198019.2_FGT004	1	16.7213	26.8332	-0.682332
AC198169.4_FGT004	1	38.8024	28	0.470719
AC198353.5_FGT004	0.871388	28.735	25	0.200881
AC198361.3_FGT004	0.870467	25.7319	50.3705	-0.969022
AC198418.3_FGT005	1	105.056	313.437	-1.57702
AC198481.3_FGT004	0.868829	29.0867	44	-0.597142
AC198725.4_FGT007	0.876561	15.1915	21.4243	-0.495984
AC198871.3_FGT002	0.868829	6.16601	3.33333	0.887371
AC198982.3_FGT006	0.679135	21.553	17.304	0.316784
AC199183.3_FGT001	0.537742	8	4.66667	0.777608
AC199194.3_FGT002	1	2.80417	14.6667	-2.3869
AC199315.4_FGT001	0.808514	26.0837	7	1.89772
AC199363.4_FGT003	0.865597	3.942	5.71514	-0.53586
AC199384.3_FGT002	0.868829	4	5.33333	-0.415037
AC199526.5_FGT002	0.868829	6.52015	10.3333	-0.664328
AC199526.5_FGT003	0.868829	34.9131	75.6667	-1.11589
AC199541.4_FGT004	0.728325	54.6305	76.8788	-0.492878
AC199541.4_FGT007	0.808514	4.70028	7.25558	-0.626344
AC199571.3_FGT003	0.880859	3.6429	3.75	-0.0418032
AC199701.4_FGT001	1	7.57856	47.5125	-2.64831
AC199705.3_FGT008	1	40.9242	31.3333	0.385257
AC199782.5_FGT001	0.814683	10.8975	16.6667	-0.612968
AC199782.5_FGT002	0.870467	36.4229	39	-0.0986283
AC199961.4_FGT001	0.868829	16.7531	11.0428	0.601322
AC199961.4_FGT004	1	28.9322	13.9572	1.05167
AC200540.3_FGT002	0.932903	7.05657	3	1.234
AC200565.4_FGT001	0.862583	60.6002	40	0.599323
AC200622.3_FGT005	0.715703	11.2843	3.91691	1.52653
AC200754.4_FGT004	0.869221	1.40202	17.5368	-3.64481
AC201815.4_FGT001	0.868829	1.08926	12.6667	-3.53961
AC202073.4_FGT001	0.870467	12.2257	17.6667	-0.531114
AC202129.3_FGT001	0.869717	14.7126	18.5622	-0.335316
AC202567.4_FGT004	0.868829	3.39273	6.33333	-0.90052
AC203173.3_FGT004	0.879072	86.6793	162.681	-0.90829
AC203366.4_FGT001	1	7.90316	10.3333	-0.386805
AC203535.4_FGT001	0.869842	10.0945	33	-1.70889
AC203535.4_FGT002	0.86396	35.3633	30.3333	0.221347
AC203535.4_FGT004	0.812187	35.2284	48.3333	-0.456279
AC203753.4_FGT006	0.869221	18.3344	34	-0.890979
AC203761.3_FGT002	0.683374	61.4082	23.8454	1.36472
AC203841.3_FGT009	0.785561	3.81508	9.33333	-1.29068
AC203966.5_FGT002	0.861365	12.6778	14.3976	-0.183519
AC204212.4_FGT001	0.781544	16.9713	19.6667	-0.212658
AC204277.3_FGT006	0.835661	14.2494	87.2493	-2.61425
AC204311.4_FGT004	0.887594	19.4772	18.3333	0.0873201
AC204381.3_FGT001	0.868829	10.6667	15.3333	-0.523562
AC204530.4_FGT002	0.85057	0.93222	8.33333	-3.16015
AC204659.3_FGT005	1	7.85497	4.66667	0.751213
AC204717.3_FGT005	0.577246	1.91257	15	-2.97138
AC205033.4_FGT004	1	39.0645	29.8335	0.388928
AC205057.3_FGT004	0.868829	29.8514	81.3888	-1.44703
AC205077.3_FGT003	0.873648	7.94863	20.6629	-1.37827
AC205122.4_FGT003	0.880859	39.1885	27.6667	0.502282
AC205376.4_FGT003	0.878062	10.9504	16.6667	-0.605978
AC205419.3_FGT001	0.858208	0.895788	12.3333	-3.78326
AC205500.3_FGT002	0.861365	4.28348	25.0551	-2.54825
AC205521.3_FGT003	0.853826	7.70584	13	-0.754487
AC205608.4_FGT004	0.747016	49.4632	83.3333	-0.752537
AC205677.3_FGT001	0.839548	25.7698	23	0.164049
AC205703.4_FGT010	0.868829	25.1504	73	-1.53731
AC205730.3_FGT002	0.808514	10.2298	24	-1.23025
AC205833.3_FGT002	0.537742	10.9166	9	0.278529
AC205886.3_FGT001	0.868829	48.2631	55.3502	-0.19767
AC205888.4_FGT004	1	9.22886	4.66667	0.983761
AC205982.3_FGT014	0.868829	3.87387	17.3333	-2.1617
AC206165.3_FGT019	0.868829	1.9498	15.6667	-3.0063
AC206223.3_FGT010	0.648254	5.11267	15.6667	-1.61555
AC206259.3_FGT002	0.810081	4.14763	10.8047	-1.3813
AC206259.3_FGT003	0.865597	108.032	205.536	-0.927923
AC206642.4_FGT001	0.868829	9.36295	15.6667	-0.742664
AC206788.3_FGT015	0.572141	3.21315	38.3333	-3.57654
AC206840.3_FGT002	0.681872	6	2.33333	1.36257
AC206968.3_FGT003	0.868829	8.58583	28.8916	-1.75062
AC207225.3_FGT003	0.808514	9.66667	1.66667	2.53605
AC207265.3_FGT002	0.679135	73.1562	229.463	-1.64921
AC207321.3_FGT003	1	0.666667	15	-4.49185
AC207347.3_FGT005	0.813377	15.6621	40.6667	-1.37657
AC207383.3_FGT003	0.879458	14.0522	19.3333	-0.460294
AC207397.3_FGT001	1	11.0054	8.43541	0.383683
AC207628.4_FGT009	0.785561	14.7793	39	-1.3999
AC207722.2_FGT009	0.836894	1198.25	2674.34	-1.15826
AC207767.2_FGT001	0.865597	33.6656	49.3366	-0.551382
AC207890.3_FGT002	0.868829	15.2002	21.1359	-0.475608
AC208023.3_FGT001	0.868829	5.55056	20.3333	-1.87314
AC208110.2_FGT006	0.835661	50.695	27.6667	0.873696
AC208201.3_FGT001	0.868829	3.66667	28	-2.93289
AC208327.4_FGT003	0.869842	4.33333	19	-2.13245
AC208327.4_FGT006	1	8.66667	22.6667	-1.38702
AC208440.3_FGT003	0.869221	3.98401	24.4321	-2.61648
AC208571.4_FGT001	0.900844	93.5389	231.667	-1.30841
AC208576.3_FGT001	0.825416	5.60603	4.66667	0.264588
AC208711.3_FGT005	0.84289	9.53761	24	-1.33133
AC208724.3_FGT001	0.891555	2.98131	7.09103	-1.25005
AC208897.3_FGT004	0.868829	9.57675	11.6667	-0.284784
AC209206.3_FGT011	0.868829	5.92556	14.9262	-1.33282
AC209208.3_FGT001	0.869842	15.9997	30.5906	-0.935041
AC209208.3_FGT002	0.868187	3.81059	7.34622	-0.946988
AC209208.3_FGT005	0.75357	4.50365	8.33333	-0.887798
AC209242.3_FGT003	1	7	6.33333	0.14439
AC209332.3_FGT011	0.868829	29.8227	51.8302	-0.797379
AC209364.3_FGT004	0.808514	12.2881	31.1864	-1.34365
AC209374.4_FGT002	1	2.07089	9.0741	-2.1315
AC209438.4_FGT002	0.868829	3.74957	4.33333	-0.208751
AC209460.3_FGT002	0.858208	10.0452	15	-0.578456
AC209629.2_FGT007	0.679767	25.324	15.3333	0.723837
AC209705.3_FGT004	0.855078	15.2191	27	-0.827076
AC209732.3_FGT001	0.865597	6.62724	4.88073	0.441311
AC209858.4_FGT002	0.952365	4.66667	18.3333	-1.974
AC209877.3_FGT002	0.868829	2.19166	8.33333	-1.92687
AC210013.4_FGT008	0.868829	23.3944	56.9166	-1.28269
AC210013.4_FGT011	0.868829	29.1132	69.5527	-1.25643
AC210013.4_FGT013	1	0.568361	26.3333	-5.53394
AC210013.4_FGT014	0.861365	15.473	10	0.629753
AC210013.4_FGT018	0.84289	69.2017	174.452	-1.33395
AC210023.3_FGT014	0.846659	13.1088	3	2.1275
AC210050.3_FGT006	0.868829	6.46149	8.10821	-0.327518
AC210173.4_FGT002	0.863428	5.20182	6.37649	-0.293747
AC210314.3_FGT006	0.571955	12.5363	63.6458	-2.34396
AC210598.3_FGT003	0.973006	0.53895	17	-4.97924
AC210848.3_FGT004	0.858208	4.86032	8.66667	-0.834425
AC210949.4_FGT003	0.875611	2.33333	6.33333	-1.44057
AC211164.5_FGT003	0.866678	8.51398	11.6667	-0.454486
AC211257.3_FGT002	0.868829	12.2802	12.8963	-0.0706312
AC211261.3_FGT017	0.816671	2.33333	13.6667	-2.5502
AC211276.4_FGT008	0.777922	8.80388	32	-1.86186
AC211394.4_FGT004	1	177.592	290	-0.707485
AC211401.4_FGT003	1	6.12054	47	-2.94093
AC211532.3_FGT001	0.813377	2.59369	21.3333	-3.04003
AC211588.3_FGT005	1	0.231683	5.44917	-4.55581
AC211737.3_FGT012	1	34.1269	113.667	-1.73583
AC211976.4_FGT002	0.810786	3.7007	13.0522	-1.81842
AC212023.4_FGT004	0.671796	18.9667	19.3333	-0.0276217
AC212068.4_FGT005	0.801795	29.0814	121.403	-2.06164
AC212112.4_FGT002	0.808514	2.39635	11.4661	-2.25847
AC212219.3_FGT005	0.832	7.10742	31.3333	-2.1403
AC212567.3_FGT003	0.858208	4.12715	21.5671	-2.38561
AC212570.3_FGT006	1	6	14.3333	-1.25634
AC212835.3_FGT007	0.870467	27.3987	119.396	-2.12357
AC212859.3_FGT007	0.864203	18.0305	69	-1.93616
AC212859.3_FGT008	1	3.05074	14.3333	-2.23214
AC213431.4_FGT005	0.868829	0.526697	6.66667	-3.66192
AC213463.3_FGT002	0.868829	2.45639	15.5673	-2.66391
AC213521.3_FGT005	0.868829	14.941	5.66958	1.39796
AC213600.3_FGT002	0.865597	2.58505	8.51103	-1.71914
AC213612.3_FGT001	0.58055	30.6623	94	-1.61619
AC213612.3_FGT002	1	2.76995	8.7466	-1.65886
AC213654.3_FGT001	0.868829	12.7916	34.2181	-1.41956
AC213884.3_FGT001	0.868829	4.99485	8.66667	-0.795036
AC214267.3_FGT010	0.868829	22.918	38.6667	-0.754607
AC214359.3_FGT003	0.899189	13.7372	6.20215	1.14725
AC214448.3_FGT007	0.868829	3.82801	4.66667	-0.285799
AC214507.3_FGT001	0.693881	13.7515	25.6667	-0.900303
AC214602.3_FGT012	0.868829	75.4179	65	0.214467
AC214635.3_FGT002	0.870778	8.90683	26.6667	-1.58205
AC214640.3_FGT003	0.869842	6.73513	14.6667	-1.12276
AC214648.3_FGT003	0.810786	38.4161	47.3333	-0.301146
AC214753.2_FGT002	0.869842	7.43502	19.0094	-1.35431
AC214817.3_FGT004	0.868829	5.68202	2.38389	1.25309
AC215201.3_FGT005	0.673794	27.7085	82	-1.5653
AC215244.3_FGT002	0.868829	63.0959	91.3333	-0.533595
AC215260.3_FGT003	0.868829	5.09025	25.3333	-2.31523
AC215260.3_FGT004	0.83316	22.116	15	0.560128
AC215309.3_FGT001	0.816093	6	7.54222	-0.330027
AC215309.3_FGT004	0.868829	34.7152	67.371	-0.95656
AC216067.3_FGT002	0.865597	11.2269	15.9375	-0.505463
AC216353.2_FGT005	0.868829	280.84	365	-0.378148
AC216870.3_FGT005	0.868829	10.9272	9.33333	0.22746
AC217050.4_FGT001	0.667163	19.1657	101.324	-2.40237
AC217050.4_FGT004	0.869221	13.2769	23	-0.79271
AC217050.4_FGT006	0.868829	14.1984	11.782	0.269148
AC217050.4_FGT007	1	230.865	111	1.05649
AC217121.3_FGT007	0.686022	8.81865	4	1.14056
AC217270.3_FGT004	0.868829	3.26081	6.36667	-0.965306
AC217271.3_FGT002	0.808514	58.7093	148.667	-1.34042
AC217300.3_FGT005	0.869221	6.67005	51.5993	-2.95158
AC217358.3_FGT003	0.868829	1.90564	5.66667	-1.57223
AC217358.3_FGT005	0.887594	8.63489	21.6667	-1.32723
AC217358.3_FGT010	0.947021	17.6542	56.3998	-1.67568
AC217358.3_FGT011	0.843753	46.8852	60.3965	-0.365332
AC217401.3_FGT001	0.854274	3.49536	12	-1.77952
AC217401.3_FGT002	0.715703	0.860513	4.66667	-2.43912
AC217401.3_FGT003	1	0	19.3333	#NAME?
AC217499.3_FGT001	0.839548	17.9051	30	-0.74459
AC217499.3_FGT003	0.868829	7.25481	6.6976	0.115295
AC217550.3_FGT006	0.868829	15.9148	16.2847	-0.0331535
AC217556.3_FGT003	0.876056	68.4674	68.6667	-0.00419193
AC217665.3_FGT005	0.792123	11.238	29.9445	-1.4139
AC217840.3_FGT001	0.869221	14.7099	53.3333	-1.85825
AC217887.3_FGT005	0.671796	3.28504	21.6667	-2.72149
AC217947.4_FGT002	0.861365	1.25893	25.6667	-4.34963
AC217962.3_FGT005	0.868829	5.79395	11.6667	-1.00977
AC217975.3_FGT001	0.824973	694.787	1178.17	-0.76191
AC217977.3_FGT003	0.868829	4.31752	8.33333	-0.948691
AC218152.3_FGT005	0.679135	4.5809	5	-0.126297
AC218457.2_FGT013	0.868829	22.4331	39.6667	-0.822299
AC218972.3_FGT001	0.958136	44.5988	49.2013	-0.141689
AC218998.2_FGT007	0.868829	6.0916	21.3333	-1.80822
AC225127.3_FGT003	0.882262	9.73941	3.89432	1.32246
AC225147.4_FGT002	0.808514	13.6117	32.6667	-1.26297
AC225147.4_FGT003	0.772292	4.4295	11.6667	-1.39718
AC225185.3_FGT004	0.722516	4.69359	8	-0.769309
AC225193.3_FGT004	0.847794	5.31943	8.66667	-0.704206
AC225354.2_FGT004	0.873165	14.6013	16.378	-0.165664
AC226230.2_FGT001	0.825582	41.2633	106.403	-1.36661
AC226373.2_FGT010	0.868829	11.5158	18	-0.644384
AC226723.2_FGT001	0.868829	2.6429	10.9335	-2.04857
AC230011.2_FGT002	0.839961	178.303	388.333	-1.12297
AC231180.2_FGT001	0.752833	20.157	21.3333	-0.0818287
AC231745.1_FGT004	0.870467	10.3145	24.5081	-1.24859
AC231747.1_FGT001	0.878728	24.0664	17	0.501484
AC232238.2_FGT004	1	2.40966	13	-2.43161
AC233865.1_FGT006	1	19.2367	53	-1.46213
AC233866.1_FGT006	0.801795	2.36407	18.1662	-2.94191
AC233870.1_FGT003	0.868829	15.9747	46	-1.52584
AC233870.1_FGT004	1	4.5606	4.66667	-0.0331698
AC233870.1_FGT006	0.853911	111.576	188.333	-0.755263
AC233871.1_FGT008	0.748612	5.56596	26.4137	-2.24658
AC233872.1_FGT003	0.921276	3.66955	5	-0.446326
AC233878.1_FGT004	0.868829	3.35888	6	-0.836984
AC233882.1_FGT003	0.74019	56.3333	23.6667	1.25113
AC233885.1_FGT001	0.748612	35.7745	6.33333	2.4979
AC233887.1_FGT006	0.781578	19.4904	44.3333	-1.18563
AC233888.1_FGT002	0.808806	1.66427	4.66667	-1.4875
AC233892.1_FGT001	0.679135	9.40305	24.6667	-1.39136
AC233893.1_FGT002	0.88401	3.3733	38.3333	-3.50637
AC233895.1_FGT001	0.868829	4.3193	27	-2.64409
AC233898.1_FGT004	0.809714	2.10269	7.66667	-1.86637
AC233899.1_FGT005	0.868829	23.4634	15.3333	0.613743
AC233901.1_FGT004	0.904047	6.33333	5.33333	0.247928
AC233901.1_FGT010	0.688385	158.219	282.667	-0.837176
AC233910.1_FGT010	1	15.4909	7	1.14599
AC233922.1_FGT004	0.868829	7.64082	4	0.933727
AC233922.1_FGT008	0.735797	62.2456	382.137	-2.61805
AC233935.1_FGT005	1	3.33333	45.6667	-3.7761
AC233949.1_FGT004	1	57.3887	124.019	-1.11173
AC233953.1_FGT005	0.851661	29.2842	59.825	-1.03063
AC233960.1_FGT002	0.680687	9.63913	25.3333	-1.39406
AC233960.1_FGT003	0.868829	0.628043	13.3333	-4.40803
AC233961.1_FGT001	0.868829	49.8214	92.6667	-0.895285
AC233967.1_FGT001	0.78627	4.358	6.66667	-0.613299
AC233979.1_FGT006	0.839961	26.1527	52.6534	-1.00957
AC233979.1_FGT009	0.839961	11.3063	23.3333	-1.04527
AC234154.1_FGT007	0.915284	39.8713	30.3333	0.394446
AC234155.1_FGT002	0.640123	5.30867	47	-3.14624
AC234158.1_FGT005	0.886854	21.2938	16.9355	0.330386
AC234159.1_FGT002	0.85057	15.7217	20.6667	-0.394551
AC234165.1_FGT002	0.715703	2.49676	38	-3.92787
AC234171.1_FGT003	0.870467	2.71158	24.8704	-3.19723
AC234185.1_FGT004	0.608503	31.6667	6.33333	2.32193
AC234185.1_FGT007	0.868829	3.98174	11.3333	-1.5091
AC234201.1_FGT003	0.868829	0.580062	11.6667	-4.33004
AC234203.1_FGT004	0.808514	104.839	187	-0.834869
AC234203.1_FGT009	0.869221	15.7886	11.8055	0.419426
AC234515.1_FGT002	0.846659	7.33333	17.3333	-1.24101
AC234520.1_FGT005	0.868829	5.12581	36.3333	-2.82544
AC234522.1_FGT005	1	117.35	138	-0.233855
AC234528.1_FGT001	0.868829	3.16618	6.71858	-1.08541
AC235535.1_FGT001	0.745494	129.865	259.626	-0.999428
AC235541.1_FGT002	0.868829	42.6271	29.7712	0.517854
AC235544.1_FGT004	0.869221	5.46807	6.5485	-0.260132
AC235546.1_FGT001	0.869221	4.37727	15.3333	-1.80857
AC235547.1_FGT005	0.868829	3.73701	37.3333	-3.32051
AF466202.2_FGT008	0.862715	35.7541	62	-0.794161
AF546187.1_FGT009	0.868829	4.26905	11.732	-1.45846
AF546187.1_FGT011	0.858208	17.0815	7.66667	1.15577
AF546188.1_FGT005	1	8.46553	7.63637	0.148715
AY542798.1_FGT003	1	7.3074	19.3333	-1.40366
EF517601.1_FGT012	1	9.94628	15.049	-0.597442
EF517601.1_FGT014	1	0.333333	9.1392	-4.77703
GRMZM2G000039_T01	0.858208	175.403	226.914	-0.371471
GRMZM2G000052_T01	1	1.60244	12.4965	-2.96318
GRMZM2G000052_T02	0.865597	20.6227	41.6057	-1.01255
GRMZM2G000052_T03	0.868829	17.8309	28.7623	-0.689795
GRMZM2G000114_T01	0.735093	13.7169	45.6624	-1.73506
GRMZM2G000114_T04	0.954147	1.69063	15.7884	-3.22323
GRMZM2G000127_T02	0.861365	57.1349	78.7264	-0.462475
GRMZM2G000171_T02	0.429504	4.05275	44.0998	-3.4438
GRMZM2G000177_T01	0.65611	8.90174	56	-2.65327
GRMZM2G000209_T01	0.789125	5.24318	19.412	-1.88843
GRMZM2G000219_T01	0.81085	12.21	30	-1.2969
GRMZM2G000223_T01	0.801795	826.803	1305.61	-0.659107
GRMZM2G000231_T01	0.868829	10.4574	45.5698	-2.12355
GRMZM2G000245_T01	1	14.5043	10.3803	0.482637
GRMZM2G000256_T02	0.861365	14.6424	27.8386	-0.926933
GRMZM2G000256_T04	0.887455	13.0214	5.33501	1.28732
GRMZM2G000264_T01	0.869221	55.5509	114.077	-1.03812
GRMZM2G000278_T02	1	105.628	26.0019	2.02231
GRMZM2G000280_T01	0.868829	26.5465	40	-0.59148
GRMZM2G000288_T01	0.868829	4.21548	7.33333	-0.798771
GRMZM2G000361_T01	1	6.19907	10.428	-0.750343
GRMZM2G000371_T02	0.801795	32.6816	20.9607	0.64079
GRMZM2G000393_T01	0.839961	4.25192	14.7509	-1.79462
GRMZM2G000397_T01	1	21.9119	38	-0.794284
GRMZM2G000423_T01	1	25.1077	8.19657	1.61504
GRMZM2G000451_T01	0.868829	10.1714	13	-0.353999
GRMZM2G000510_T01	0.868829	18.7982	16.4792	0.189948
GRMZM2G000531_T01	1	35.4681	17.7054	1.00233
GRMZM2G000540_T01	1	10.1803	19.8896	-0.966228
GRMZM2G000540_T02	0.679135	3.50646	23.4437	-2.74111
GRMZM2G000593_T04	0.637843	1.78105	4.25059	-1.25494
GRMZM2G000610_T02	0.773877	1.28863	12.3333	-3.25866
GRMZM2G000614_T01	0.92085	16	5.26313	1.60408
GRMZM2G000615_T03	0.869842	11.3315	9.52541	0.250488
GRMZM2G000622_T01	0.876561	104.08	235	-1.17497
GRMZM2G000623_T02	0.868829	10.4189	12.3333	-0.243362
GRMZM2G000645_T01	1	16.4699	10.476	0.652747
GRMZM2G000645_T03	0.757461	33.6587	67.8727	-1.01185
GRMZM2G000650_T01	0.846952	25.3693	15.8744	0.676383
GRMZM2G000650_T02	0.868829	6.48761	25.1256	-1.9534
GRMZM2G000660_T01	0.868829	1.1861	11.3333	-3.25627
GRMZM2G000710_T01	1	12.5718	37.5797	-1.57977
GRMZM2G000739_T01	0.862583	4.31043	16.6061	-1.94581
GRMZM2G000741_T01	0.779457	2.73627	5.55645	-1.02195
GRMZM2G000749_T01	0.552782	2.85569	18.0089	-2.6568
GRMZM2G000749_T03	0.859762	63.021	45.0389	0.484662
GRMZM2G000752_T01	0.736355	5.34559	12.7899	-1.25858
GRMZM2G000753_T01	0.897771	31.7748	36.3955	-0.195878
GRMZM2G000753_T02	0.869842	5.04311	2.27114	1.1509
GRMZM2G000781_T01	0.681872	865.779	1018.63	-0.234562
GRMZM2G000823_T01	0.868829	13.2666	39.6667	-1.58013
GRMZM2G000909_T01	0.657326	2.30968	11.6667	-2.33663
GRMZM2G000923_T02	0.892585	8.72079	34.2097	-1.97188
GRMZM2G000932_T01	0.537742	3.00286	19	-2.66159
GRMZM2G000936_T01	0.923979	35.8811	180.826	-2.33331
GRMZM2G000937_T01	1	2.39299	4.78614	-1.00005
GRMZM2G000937_T02	0.868829	87.4763	51.9253	0.752455
GRMZM2G000973_T03	0.732938	4.85106	9.41163	-0.956145
GRMZM2G000980_T01	0.840214	41.0792	58.1913	-0.502395
GRMZM2G001004_T01	0.868829	6.62656	13.04	-0.976607
GRMZM2G001033_T03	0.77131	1.96099	6.54478	-1.73876
GRMZM2G001084_T01	0.809714	27.7882	66.1698	-1.2517
GRMZM2G001088_T03	0.839961	6.13157	14.6864	-1.26015
GRMZM2G001097_T03	0.850122	17.13	0	Inf
GRMZM2G001116_T01	0.868829	13.146	1.66667	2.97959
GRMZM2G001173_T01	0.892081	2.8679	6.96424	-1.27997
GRMZM2G001180_T04	0.719379	5.95832	27.3962	-2.201
GRMZM2G001191_T01	0.851661	27.3481	53.4565	-0.966928
GRMZM2G001191_T02	0.868829	77.225	142.543	-0.884261
GRMZM2G001200_T01	0.744814	3.18677	20.4496	-2.68191
GRMZM2G001221_T01	1	19.4913	15	0.37787
GRMZM2G001255_T01	0.868829	5.79483	22	-1.92467
GRMZM2G001265_T01	0.871375	31.1308	62.0547	-0.995197
GRMZM2G001272_T02	0.868829	38.7278	68.3396	-0.819354
GRMZM2G001272_T03	0.869221	42.6914	61.3761	-0.52373
GRMZM2G001296_T04	0.835882	2.68609	4.59536	-0.774667
GRMZM2G001297_T01	0.868829	34.3017	83.3333	-1.28062
GRMZM2G001304_T01	0.74019	23.703	108.889	-2.19971
GRMZM2G001304_T02	0.74019	3.25912	34.6874	-3.41186
GRMZM2G001327_T01	0.868829	6.10514	41.93	-2.77989
GRMZM2G001334_T02	1	1.65414	7.81943	-2.24098
GRMZM2G001421_T03	0.541296	9.33333	3.66667	1.34792
GRMZM2G001444_T03	0.868829	5.61549	6.9393	-0.305377
GRMZM2G001454_T02	0.865597	4	17.3808	-2.11942
GRMZM2G001457_T01	1	60.8382	36.6408	0.731526
GRMZM2G001457_T02	1	80.2093	269.692	-1.74947
GRMZM2G001500_T01	1	5.3217	38.1459	-2.84157
GRMZM2G001500_T02	0.839548	83.081	346.854	-2.06174
GRMZM2G001639_T02	1	34.5704	81.3726	-1.23501
GRMZM2G001645_T01	0.911848	12.0413	11.2915	0.0927505
GRMZM2G001648_T01	0.812187	19.2209	28.3333	-0.559823
GRMZM2G001652_T01	0.869842	4.19561	20.8726	-2.31466
GRMZM2G001653_T01	1	345.625	1059	-1.61542
GRMZM2G001663_T01	0.868829	82.2962	155.242	-0.915624
GRMZM2G001668_T01	1	50.1955	80.2133	-0.676285
GRMZM2G001696_T01	0.423968	3328.98	14809.2	-2.15334
GRMZM2G001696_T02	1	61.5382	11.6696	2.39872
GRMZM2G001713_T01	0.738129	0.988313	8.95986	-3.18044
GRMZM2G001724_T02	0.748612	531.963	1208.41	-1.18372
GRMZM2G001724_T03	1	34.189	43.2824	-0.340246
GRMZM2G001750_T02	1	47.6701	36.1186	0.400344
GRMZM2G001750_T03	0.868829	49.0776	70.794	-0.528563
GRMZM2G001755_T01	0.862583	11.362	49.3333	-2.11835
GRMZM2G001777_T02	0.851661	3.04877	5.50189	-0.851702
GRMZM2G001805_T01	0.869221	18.6356	49.3333	-1.4045
GRMZM2G001816_T01	0.74019	1.74643	20	-3.51752
GRMZM2G001820_T01	1	19.5342	8.33333	1.22903
GRMZM2G001850_T01	1	53.9715	57	-0.0787654
GRMZM2G001887_T03	1	24.2787	51	-1.0708
GRMZM2G001889_T01	0.868829	79.9267	205.981	-1.36576
GRMZM2G001895_T01	0.869221	41.6012	159.4	-1.93796
GRMZM2G001904_T01	0.829107	360.593	697.979	-0.952813
GRMZM2G001905_T01	0.620063	12.8169	27.9509	-1.12485
GRMZM2G001905_T02	1	11.4857	12.8491	-0.161822
GRMZM2G001918_T01	0.868829	6.58659	14.6127	-1.14962
GRMZM2G001918_T02	0.884191	3.31113	14.323	-2.11294
GRMZM2G001930_T01	0.891081	19.725	21.3333	-0.113086
GRMZM2G001956_T01	0.58055	128.914	126.958	0.0220486
GRMZM2G001956_T02	0.670206	18.994	12.0417	0.657502
GRMZM2G001973_T02	0.868829	8.55511	12.2075	-0.512913
GRMZM2G002002_T01	0.861365	5.9477	24.1214	-2.01991
GRMZM2G002002_T02	1	12.6096	7.60253	0.729975
GRMZM2G002002_T03	0.453083	72.3978	64.4101	0.168661
GRMZM2G002023_T01	0.868829	2.9792	15.3177	-2.3622
GRMZM2G002075_T01	0.869842	40.9543	31.3333	0.386318
GRMZM2G002100_T01	0.808514	11.8365	13.5724	-0.197433
GRMZM2G002121_T01	0.868829	7.3719	22	-1.5774
GRMZM2G002128_T01	0.868829	27.4258	23.632	0.214793
GRMZM2G002130_T01	0.663312	44.49	54	-0.27948
GRMZM2G002138_T01	0.86887	8.17572	16.3333	-0.998402
GRMZM2G002165_T02	0.681872	33.1812	58.5871	-0.820217
GRMZM2G002220_T01	0.856079	112.591	101	0.15673
GRMZM2G002276_T02	0.876418	8.17197	30.5903	-1.90432
GRMZM2G002286_T01	1	0.666667	10.3333	-3.9542
GRMZM2G002297_T03	0.879072	3.31161	6	-0.857428
GRMZM2G002361_T02	1	9.13767	8.33333	0.132932
GRMZM2G002391_T02	1	5.33333	21.6667	-2.02237
GRMZM2G002416_T01	0.868829	7.61992	21.6912	-1.50926
GRMZM2G002483_T01	0.7933	4.88002	9.80677	-1.00689
GRMZM2G002492_T03	0.865597	6.91506	59.3943	-3.10251
GRMZM2G002499_T01	0.636434	20.7457	72.3333	-1.80185
GRMZM2G002548_T01	0.868829	37.0093	70.2643	-0.924903
GRMZM2G002578_T01	0.572141	0.497347	8.59467	-4.11112
GRMZM2G002614_T01	0.835661	33.0828	69	-1.06052
GRMZM2G002616_T01	0.868829	7.07052	7	0.0144621
GRMZM2G002642_T01	0.7933	13.0223	50.1196	-1.94439
GRMZM2G002642_T02	0.868829	17.6057	35.547	-1.01369
GRMZM2G002646_T01	0.862715	7.51388	8.33333	-0.149336
GRMZM2G002652_T01	0.870467	10.4922	20.6667	-0.977983
GRMZM2G002656_T01	0.723689	5.65716	37.3333	-2.72231
GRMZM2G002687_T01	0.870467	7.90362	32.3333	-2.03244
GRMZM2G002754_T01	0.808514	33.8375	64.6667	-0.934399
GRMZM2G002756_T01	0.794194	192.698	308.849	-0.680562
GRMZM2G002765_T01	0.868829	3.86941	13.6436	-1.81804
GRMZM2G002786_T01	0.868829	6.13938	18.3952	-1.58317
GRMZM2G002805_T01	0.748174	8.21859	14.8883	-0.857216
GRMZM2G002807_T01	0.95129	6.80968	25	-1.87627
GRMZM2G002825_T01	0.681872	107.286	302.014	-1.49316
GRMZM2G002828_T01	0.869221	7.05872	18.3963	-1.38194
GRMZM2G002851_T01	1	17.7926	9.94521	0.839204
GRMZM2G002871_T01	0.886659	8.76161	4.04763	1.11412
GRMZM2G002874_T01	0.868829	5.56299	30.3333	-2.44697
GRMZM2G002879_T01	0.917647	3.51037	38.1272	-3.44113
GRMZM2G002879_T03	1	16	9.53942	0.746096
GRMZM2G002898_T02	0.915459	44.3251	81	-0.869799
GRMZM2G002910_T01	0.808514	13.4769	24.3333	-0.852446
GRMZM2G002910_T03	1	8.45693	11	-0.379297
GRMZM2G002910_T04	0.625368	15.6096	46.3774	-1.57099
GRMZM2G002959_T02	0.564763	3.93379	34.6214	-3.13767
GRMZM2G002978_T02	0.849489	2.84779	19	-2.73808
GRMZM2G002999_T01	0.869842	29.0899	24.6667	0.237955
GRMZM2G003022_T01	1	4.08806	32.3333	-2.98353
GRMZM2G003028_T02	0.493335	0.85465	15	-4.13348
GRMZM2G003033_T01	0.843753	14.9998	58.7854	-1.97052
GRMZM2G003043_T01	1	16.673	12.5158	0.413764
GRMZM2G003043_T02	1	30.781	66.1508	-1.10372
GRMZM2G003057_T07	0.881419	13.3016	15.652	-0.234748
GRMZM2G003090_T01	0.473117	20.689	108.912	-2.39623
GRMZM2G003096_T01	0.854253	19.6187	94.2735	-2.26462
GRMZM2G003096_T02	0.871388	23.5386	34.248	-0.540994
GRMZM2G003096_T03	0.808514	78.3887	116.731	-0.574467
GRMZM2G003108_T01	0.722516	8.23426	28.5236	-1.79245
GRMZM2G003124_T02	0.856473	5.65376	5.60784	0.0117655
GRMZM2G003157_T01	0.868829	275.6	422.764	-0.617278
GRMZM2G003157_T02	0.718481	84.904	226.395	-1.41494
GRMZM2G003172_T01	0.868829	31.3457	13.3333	1.23323
GRMZM2G003182_T01	0.868829	5.34649	11.6666	-1.12573
GRMZM2G003186_T01	0.868829	3.86358	14.9357	-1.95076
GRMZM2G003190_T01	0.868829	4.89556	12.1713	-1.31393
GRMZM2G003252_T01	0.871375	11.3059	35.1055	-1.63462
GRMZM2G003289_T01	0.868829	5.31955	2.53275	1.0706
GRMZM2G003306_T01	0.836551	4.46334	8.33333	-0.900769
GRMZM2G003307_T02	0.924109	9.18365	17.6461	-0.942212
GRMZM2G003318_T02	0.752833	19.4124	94.2195	-2.27905
GRMZM2G003377_T02	0.870467	10.0311	11.3068	-0.172721
GRMZM2G003384_T01	0.868829	5.01659	22	-2.13272
GRMZM2G003385_T02	0.869842	29.7427	107.992	-1.86032
GRMZM2G003417_T01	1	1.66667	5	-1.58496
GRMZM2G003509_T03	0.975704	5	4	0.321928
GRMZM2G003565_T03	0.868829	33.2273	78.1148	-1.23323
GRMZM2G003595_T01	0.804203	3.14735	7.03582	-1.16058
GRMZM2G003595_T02	0.491966	0.52448	14.9642	-4.83448
GRMZM2G003607_T01	0.800076	0.36321	10.3358	-4.8307
GRMZM2G003635_T01	0.839961	115.092	282.793	-1.29695
GRMZM2G003638_T01	0.868829	13.0616	25	-0.936598
GRMZM2G003640_T02	0.797255	25.2557	35.8108	-0.503786
GRMZM2G003656_T02	0.876561	16.71	70.3815	-2.07449
GRMZM2G003656_T04	1	12.271	40.6069	-1.72647
GRMZM2G003662_T02	1	4.99521	10.3276	-1.04789
GRMZM2G003663_T01	0.808514	0.312639	24	-6.26239
GRMZM2G003692_T02	1	11.3147	29.3441	-1.37487
GRMZM2G003692_T03	0.640123	0.376543	12.2384	-5.02245
GRMZM2G003692_T04	0.869221	6.36755	15.4605	-1.27977
GRMZM2G003692_T05	1	47.2551	93.9368	-0.991219
GRMZM2G003692_T06	0.868829	22.3539	13.0875	0.772338
GRMZM2G003692_T07	0.858208	10.8603	29.6895	-1.45089
GRMZM2G003715_T01	0.499784	24.0364	10.1425	1.24481
GRMZM2G003715_T02	0.555051	0.686933	16.5308	-4.58884
GRMZM2G003724_T01	0.870715	12.807	24	-0.906102
GRMZM2G003732_T01	0.868829	3.86933	7	-0.855272
GRMZM2G003734_T01	0.870715	15.7148	22.3333	-0.507074
GRMZM2G003750_T01	0.58055	30.7926	83	-1.43053
GRMZM2G003754_T02	0.865597	3.83784	5.09765	-0.40954
GRMZM2G003755_T01	0.747016	23.4938	71.3483	-1.6026
GRMZM2G003762_T01	0.675113	17.1135	73.735	-2.10722
GRMZM2G003762_T02	0.835882	21.1064	38.3089	-0.86
GRMZM2G003762_T03	0.808514	4770.44	10375	-1.12091
GRMZM2G003765_T04	0.859449	10.3398	37.4611	-1.85718
GRMZM2G003789_T01	0.855078	1.38332	8.3595	-2.59528
GRMZM2G003835_T01	1	1.66667	5.33333	-1.67807
GRMZM2G003861_T01	0.868829	50.1321	67	-0.418427
GRMZM2G003869_T01	0.664645	36.2131	56.3333	-0.637476
GRMZM2G003875_T01	0.865597	3.38902	27	-2.99402
GRMZM2G003883_T01	0.868829	19.9101	117.333	-2.55904
GRMZM2G003897_T01	0.537742	50.5058	33.3333	0.599484
GRMZM2G003963_T01	0.865597	71.5709	124.401	-0.79755
GRMZM2G003979_T01	0.858208	39.0723	20.6667	0.918842
GRMZM2G003992_T01	0.871736	15.9143	16	-0.007747
GRMZM2G004006_T01	0.66705	50.2743	23.5038	1.09693
GRMZM2G004023_T03	0.861365	29.283	26.943	0.120154
GRMZM2G004023_T05	0.858208	7.82033	11.3852	-0.541855
GRMZM2G004040_T01	0.808514	58.3996	124.883	-1.09655
GRMZM2G004057_T02	1	17.0693	19.6667	-0.204346
GRMZM2G004060_T02	0.855078	63.4638	36.9294	0.781165
GRMZM2G004087_T01	0.572141	16.9301	59.3333	-1.80926
GRMZM2G004111_T01	0.868829	10.0835	32.182	-1.67426
GRMZM2G004128_T01	0.870724	21.985	28	-0.348909
GRMZM2G004131_T01	0.868829	5.44411	17	-1.64277
GRMZM2G004172_T01	0.759014	21.7077	87.6667	-2.01382
GRMZM2G004182_T01	0.868829	13.5762	38.6653	-1.50996
GRMZM2G004278_T01	0.876651	1.91447	11.0979	-2.53527
GRMZM2G004305_T01	0.868829	36.395	40.6667	-0.160106
GRMZM2G004320_T01	0.870715	7.70033	4.10239	0.908454
GRMZM2G004330_T01	0.861365	4.85161	12.8301	-1.403
GRMZM2G004352_T02	0.623041	105.354	70.6201	0.577091
GRMZM2G004356_T01	0.868829	10.4558	31	-1.56797
GRMZM2G004377_T01	0.868829	109.381	45.3333	1.27072
GRMZM2G004377_T02	0.868829	0.458357	47.9515	-6.70896
GRMZM2G004382_T01	0.868829	8.73587	19	-1.12098
GRMZM2G004396_T01	0.870467	8.75934	15	-0.776068
GRMZM2G004397_T01	0.861365	31.7499	41.3333	-0.380555
GRMZM2G004414_T02	0.786129	1.91465	9.97233	-2.38085
GRMZM2G004422_T01	1	3.87929	11.0623	-1.51178
GRMZM2G004445_T01	0.865597	9.7441	5	0.962601
GRMZM2G004455_T02	0.808514	53.1653	114.085	-1.10155
GRMZM2G004459_T01	0.868829	11.876	4.8719	1.2855
GRMZM2G004459_T02	0.868829	8.58112	7.00013	0.293784
GRMZM2G004466_T02	1	5.02562	2.09777	1.26045
GRMZM2G004468_T01	0.870467	4.6495	8.69508	-0.903123
GRMZM2G004468_T03	0.956395	4.82795	23.5277	-2.28488
GRMZM2G004468_T05	0.878728	10.1209	6.2944	0.685192
GRMZM2G004483_T01	0.868829	5.40438	1.33333	2.01909
GRMZM2G004511_T01	0.809714	71.193	83	-0.221376
GRMZM2G004516_T01	0.868829	44.109	53.3333	-0.273963
GRMZM2G004523_T01	0.868829	9.07259	14.4091	-0.66739
GRMZM2G004528_T01	0.868829	95.1563	154.629	-0.700437
GRMZM2G004528_T03	0.718481	6.45609	28.3549	-2.13486
GRMZM2G004531_T01	0.887644	14.1538	24.3333	-0.781745
GRMZM2G004534_T01	1	45.8821	83	-0.855179
GRMZM2G004548_T01	0.868829	0.090181	11.3333	-6.97353
GRMZM2G004582_T07	0.868829	4.92622	16.0772	-1.70646
GRMZM2G004583_T01	0.843059	34.919	62	-0.828255
GRMZM2G004592_T03	1	10.0257	15.8166	-0.657739
GRMZM2G004641_T03	0.868829	6.00544	2.98017	1.01087
GRMZM2G004696_T01	0.808514	13.149	29.6667	-1.17389
GRMZM2G004703_T01	0.826664	1.04575	23.731	-4.50416
GRMZM2G004703_T03	0.844269	18.1101	7.95727	1.18645
GRMZM2G004709_T01	0.869221	13.9865	14.6667	-0.0685033
GRMZM2G004736_T02	1	19.6661	7	1.49028
GRMZM2G004768_T01	0.869221	7.16765	13.2852	-0.890244
GRMZM2G004784_T01	0.857898	6.13447	9.16853	-0.579752
GRMZM2G004835_T01	0.859762	6.65169	9.9558	-0.581817
GRMZM2G004847_T01	1	25.6053	56.3333	-1.13754
GRMZM2G004847_T03	0.84289	26.264	34	-0.37245
GRMZM2G004858_T01	0.714822	4	38.3333	-3.26053
GRMZM2G004880_T01	0.369834	59.7255	358.333	-2.58488
GRMZM2G004888_T01	0.955574	85.5008	45.3096	0.916122
GRMZM2G004908_T01	0.866678	1.66453	50.3333	-4.91832
GRMZM2G004932_T01	0.780484	31.2204	45	-0.527436
GRMZM2G004959_T03	0.868829	81.7231	56.1478	0.541514
GRMZM2G004996_T01	0.868829	15.3006	34.5052	-1.17323
GRMZM2G004996_T02	0.861365	16.2546	22.8281	-0.489965
GRMZM2G004997_T02	0.759991	40.646	86.2343	-1.08515
GRMZM2G005024_T02	0.868829	5.13914	27.3135	-2.41002
GRMZM2G005036_T02	1	3.45852	5.33333	-0.624884
GRMZM2G005040_T01	0.654998	20.2366	16.6667	0.279999
GRMZM2G005052_T01	1	3.33333	23.3333	-2.80735
GRMZM2G005080_T01	0.869717	4.39477	19.8567	-2.17577
GRMZM2G005107_T01	0.868829	22.0155	34.453	-0.646112
GRMZM2G005126_T01	0.879072	21.7366	69.3333	-1.67343
GRMZM2G005155_T03	0.84011	0.0627	22.8064	-8.50676
GRMZM2G005195_T02	0.892699	2.3918	46.9252	-4.2942
GRMZM2G005236_T02	0.423968	65.0892	53.1396	0.29263
GRMZM2G005256_T03	0.483013	5.66667	8.48793	-0.582913
GRMZM2G005260_T01	0.870467	24.1343	13.2875	0.861013
GRMZM2G005260_T02	0.868829	9.187	6.67493	0.460841
GRMZM2G005260_T04	1	6.3969	45.097	-2.81759
GRMZM2G005269_T01	0.878949	17.9387	57.5572	-1.68192
GRMZM2G005298_T01	0.586921	11.3333	6	0.917538
GRMZM2G005304_T01	1	36.4634	15.3333	1.24978
GRMZM2G005308_T02	0.868829	8.09801	32.3333	-1.99738
GRMZM2G005346_T02	1	6.21365	18.7054	-1.58994
GRMZM2G005347_T01	0.868829	4.43582	34	-2.93826
GRMZM2G005350_T02	1	27.1789	97.0242	-1.83586
GRMZM2G005433_T02	1	85.6584	65.7943	0.380632
GRMZM2G005435_T02	0.858208	6.49901	10.3722	-0.674424
GRMZM2G005444_T01	0.808806	14.7874	27.3333	-0.886288
GRMZM2G005456_T02	0.908522	17.3713	31.6117	-0.863755
GRMZM2G005480_T01	0.868829	9.67535	5.16451	0.905682
GRMZM2G005483_T01	0.904469	8.86728	11.3333	-0.354009
GRMZM2G005493_T01	0.868829	44.0367	41.1553	0.0976298
GRMZM2G005526_T01	0.871375	15.9713	36.8332	-1.20553
GRMZM2G005562_T01	0.735797	13.4652	26.1707	-0.958715
GRMZM2G005562_T02	0.938225	51.6098	104.605	-1.01924
GRMZM2G005562_T04	1	41.0623	99.0599	-1.27049
GRMZM2G005562_T05	1	14.5031	33.8924	-1.2246
GRMZM2G005562_T07	0.870467	38.2921	115.187	-1.58886
GRMZM2G005592_T01	0.67721	130.649	410	-1.64993
GRMZM2G005619_T01	0.651226	5.94622	9.75326	-0.713912
GRMZM2G005622_T01	0.470663	20.1021	163.921	-3.02758
GRMZM2G005622_T03	0.868829	6.54232	4.7455	0.463242
GRMZM2G005630_T01	0.870467	25.698	21.5	0.257319
GRMZM2G005640_T04	0.835661	14.0805	5.11758	1.46016
GRMZM2G005640_T05	0.869842	21.563	35.0531	-0.700985
GRMZM2G005640_T06	0.810786	4.35134	4.33333	0.00598364
GRMZM2G005646_T01	0.876459	3.29092	37.6667	-3.51673
GRMZM2G005652_T01	0.808514	96.1873	160.908	-0.742321
GRMZM2G005659_T01	0.868829	7.09607	10.6015	-0.579174
GRMZM2G005710_T03	0.843059	4.23849	14.6659	-1.79084
GRMZM2G005732_T01	0.735797	2.86856	34.4268	-3.58513
GRMZM2G005732_T02	0.868829	33.8108	82.8528	-1.29307
GRMZM2G005732_T03	0.865597	80.0564	193.616	-1.27411
GRMZM2G005737_T01	0.757749	107.512	80.313	0.420788
GRMZM2G005753_T01	0.719045	4.58073	48.1121	-3.39275
GRMZM2G005771_T01	0.954987	12.7339	9.79748	0.37819
GRMZM2G005791_T01	0.828549	2.89703	6.02405	-1.05616
GRMZM2G005791_T02	0.940474	6.41442	49.3093	-2.94247
GRMZM2G005840_T01	0.868829	11.9819	6.66667	0.845823
GRMZM2G005844_T02	NA	1.84102	4.15872	-1.17563
GRMZM2G005848_T01	1	1.14302	22.6667	-4.30965
GRMZM2G005859_T01	0.747016	288.478	375.205	-0.379218
GRMZM2G005859_T03	0.681872	17.0003	39.7946	-1.22701
GRMZM2G005865_T01	0.839961	34.2081	32.3333	0.0813143
GRMZM2G005886_T01	1	19.0166	30.0292	-0.659109
GRMZM2G005887_T08	0.91039	34.1094	60.1139	-0.817527
GRMZM2G005938_T01	1	20.2297	68.3333	-1.75611
GRMZM2G005947_T01	0.965701	77.3478	53.1341	0.541722
GRMZM2G005947_T02	0.868829	4.88267	15.6652	-1.68183
GRMZM2G005954_T02	1	58.4274	15.6667	1.89895
GRMZM2G005955_T02	1	32.6204	5.33333	2.61266
GRMZM2G005973_T01	0.858208	96.6343	191.986	-0.990396
GRMZM2G005973_T02	1	7.75346	25.0136	-1.6898
GRMZM2G005984_T01	1	1.08951	40.3333	-5.21023
GRMZM2G005990_T01	0.863184	12.0374	33	-1.45495
GRMZM2G006006_T01	0.849489	1.761	29.9363	-4.08742
GRMZM2G006006_T04	0.869221	37.2804	45.8443	-0.298326
GRMZM2G006042_T03	0.812187	3.75323	32.5535	-3.11661
GRMZM2G006069_T02	0.773877	2.10657	5	-1.24703
GRMZM2G006085_T01	0.665558	11.3844	48.6667	-2.09587
GRMZM2G006107_T02	0.748708	60.2495	154.544	-1.35899
GRMZM2G006117_T02	0.919446	24.7	16.1281	0.61493
GRMZM2G006117_T03	0.868829	7.25387	9.33333	-0.363641
GRMZM2G006121_T01	0.555051	19.0463	16.3464	0.220533
GRMZM2G006130_T01	1	9.54376	57.1676	-2.58257
GRMZM2G006178_T01	0.74019	18.1214	15.6195	0.214346
GRMZM2G006178_T02	0.720824	0.791063	11.4234	-3.85205
GRMZM2G006206_T01	0.868829	62.786	131.745	-1.06923
GRMZM2G006216_T01	1	0.333333	15.6667	-5.55459
GRMZM2G006287_T01	1	3.44882	87.3333	-4.66236
GRMZM2G006290_T03	0.846815	2.97035	13.5314	-2.1876
GRMZM2G006297_T01	0.868829	78.716	90.2443	-0.197179
GRMZM2G006297_T03	1	22.8227	30.1387	-0.401147
GRMZM2G006363_T02	0.582544	53.2423	345.667	-2.69874
GRMZM2G006370_T01	0.868829	2.71282	4.66667	-0.782599
GRMZM2G006377_T01	1	38.4205	33.0097	0.218983
GRMZM2G006377_T02	1	54.6674	84.3236	-0.625256
GRMZM2G006416_T01	0.973006	1.22045	12.1639	-3.31713
GRMZM2G006416_T02	0.892081	21.4541	19.2512	0.156306
GRMZM2G006428_T01	0.864718	16.5878	50.3146	-1.60086
GRMZM2G006453_T02	1	37.0437	28.4376	0.381429
GRMZM2G006453_T05	0.868829	6.54149	2.94527	1.15122
GRMZM2G006453_T08	1	18.7155	7.27269	1.36367
GRMZM2G006468_T01	0.842619	2.35722	62.3556	-4.72536
GRMZM2G006468_T02	0.868829	15.9976	121.444	-2.92437
GRMZM2G006468_T03	0.868829	15.9976	121.444	-2.92437
GRMZM2G006474_T01	1	10.0756	29	-1.52519
GRMZM2G006477_T01	0.865597	140.096	242.274	-0.790221
GRMZM2G006480_T02	0.868829	31.5452	42.6671	-0.435702
GRMZM2G006493_T04	1	15.9885	13.6709	0.225925
GRMZM2G006493_T06	0.868829	37.2402	42.8691	-0.203075
GRMZM2G006620_T01	0.869221	7.57456	13.2156	-0.803005
GRMZM2G006661_T01	0.808514	8.70888	19	-1.12544
GRMZM2G006672_T02	0.478272	2.66732	10.3648	-1.95824
GRMZM2G006673_T01	0.808514	3.34517	25.6667	-2.93974
GRMZM2G006704_T01	0.868829	8.88844	11.6667	-0.39239
GRMZM2G006707_T01	0.868829	49.9838	55.4282	-0.149159
GRMZM2G006707_T04	0.813499	10.4917	32.9993	-1.65319
GRMZM2G006736_T01	0.865597	315.988	395.324	-0.323166
GRMZM2G006736_T02	0.706727	62.1853	189.197	-1.60524
GRMZM2G006745_T05	0.848996	6.16592	60.2784	-3.28925
GRMZM2G006745_T06	0.817649	6.73075	17.055	-1.34135
GRMZM2G006752_T02	0.869221	37.9414	53.2883	-0.490048
GRMZM2G006753_T01	0.861365	23.9474	10.9911	1.12353
GRMZM2G006753_T02	1	10.4687	18.5911	-0.828528
GRMZM2G006780_T01	0.870715	2.40461	5.34604	-1.15267
GRMZM2G006790_T01	0.844744	6.59699	19.294	-1.54828
GRMZM2G006790_T02	0.881202	17.5021	17.0393	0.0386612
GRMZM2G006791_T01	0.857635	6.28843	12.3226	-0.970534
GRMZM2G006791_T02	1	9.71459	63.3154	-2.70433
GRMZM2G006791_T03	1	24.2906	10.663	1.18778
GRMZM2G006806_T01	0.692912	11.625	31	-1.41504
GRMZM2G006841_T01	0.868829	1.74853	8.98209	-2.36091
GRMZM2G006894_T01	0.868829	80.6357	68.0825	0.244135
GRMZM2G006937_T01	0.453083	60.5885	50.6667	0.258008
GRMZM2G006943_T02	0.858208	14.1266	12.0732	0.226606
GRMZM2G006948_T01	0.868829	11.5901	16.3333	-0.494929
GRMZM2G006953_T02	0.888425	14.4367	22.5772	-0.645127
GRMZM2G006953_T03	0.861365	9.73761	18.0672	-0.891736
GRMZM2G006965_T01	0.669409	21.7517	56.3333	-1.37286
GRMZM2G006977_T01	0.855078	3.82407	27	-2.81978
GRMZM2G007012_T01	1	48.9327	55.5364	-0.182633
GRMZM2G007038_T01	0.736355	1343.34	2399.72	-0.837035
GRMZM2G007063_T04	0.808806	3.47397	15.364	-2.1449
GRMZM2G007074_T01	1	14.9318	8	0.900318
GRMZM2G007080_T01	0.868829	11.4404	8	0.516065
GRMZM2G007103_T01	1	6.66667	13.6667	-1.03562
GRMZM2G007120_T01	0.822905	42.5878	116.726	-1.45462
GRMZM2G007120_T03	0.624033	10.2254	72.8407	-2.83258
GRMZM2G007122_T01	0.851661	51.4643	47.0258	0.13012
GRMZM2G007122_T02	0.725943	2.98943	10.6409	-1.83167
GRMZM2G007146_T01	0.869134	6.40787	30.0274	-2.22837
GRMZM2G007146_T02	0.839961	30.8625	17.6392	0.807069
GRMZM2G007157_T02	0.605873	5.80198	53.849	-3.2143
GRMZM2G007160_T02	0.627519	7.29883	30.6081	-2.06818
GRMZM2G007188_T01	0.78979	9.85896	19.237	-0.964377
GRMZM2G007188_T02	1	8.62338	2.42966	1.8275
GRMZM2G007190_T01	0.868829	29.6875	38.3333	-0.368746
GRMZM2G007206_T01	0.858208	1.61559	15.3849	-3.25139
GRMZM2G007229_T01	0.827188	11.4739	36.2722	-1.66051
GRMZM2G007248_T01	0.868829	0.52664	15.3333	-4.86371
GRMZM2G007249_T01	0.858208	2.81997	31.6659	-3.48918
GRMZM2G007249_T02	0.96542	5.59517	6.02804	-0.107507
GRMZM2G007260_T04	0.906633	23.1369	14.985	0.626674
GRMZM2G007260_T05	0.868829	1.22268	16.6573	-3.76804
GRMZM2G007276_T01	1	48.5083	31.4731	0.624112
GRMZM2G007276_T04	0.67721	9.76151	50.8612	-2.38139
GRMZM2G007283_T01	0.849502	15.0464	79.8761	-2.40835
GRMZM2G007300_T01	0.801795	33.0748	75.3073	-1.18706
GRMZM2G007300_T02	1	6.01309	2.35949	1.34963
GRMZM2G007339_T02	0.869842	8.94784	5.86536	0.609319
GRMZM2G007347_T01	0.868829	14.8693	26.4618	-0.831574
GRMZM2G007372_T01	0.868829	8.70672	56.6667	-2.7023
GRMZM2G007381_T01	1	31.9545	24.5367	0.381076
GRMZM2G007384_T01	0.825416	29.5906	80.3333	-1.44086
GRMZM2G007385_T01	1	9.48952	5	0.924407
GRMZM2G007399_T01	0.855078	17.4841	5	1.80604
GRMZM2G007426_T01	1	5.40673	38.316	-2.82512
GRMZM2G007441_T01	0.868829	7.14966	11.3333	-0.664626
GRMZM2G007453_T01	0.868829	13.8899	27.0694	-0.962629
GRMZM2G007453_T02	0.813377	4.49617	4.05126	0.150324
GRMZM2G007453_T03	0.868829	4.49617	8.21273	-0.869166
GRMZM2G007466_T01	0.868829	13.8352	23.3333	-0.754051
GRMZM2G007475_T01	1	2.66667	5.33333	-1
GRMZM2G007486_T02	0.748612	13.6608	106.667	-2.965
GRMZM2G007489_T01	0.836714	26.2911	38	-0.531425
GRMZM2G007587_T03	0.862715	12.6941	0	Inf
GRMZM2G007633_T01	0.868829	6.45606	5.54668	0.21903
GRMZM2G007651_T02	0.869134	62.9157	98.9501	-0.653281
GRMZM2G007675_T01	0.470663	0.336027	38.375	-6.83545
GRMZM2G007675_T02	0.785561	5.89364	15.8388	-1.42623
GRMZM2G007675_T03	1	2.90828	34.3137	-3.56055
GRMZM2G007681_T01	0.851661	0.981725	11.1667	-3.50774
GRMZM2G007681_T02	0.851661	0.981725	11.1667	-3.50774
GRMZM2G007683_T02	0.478272	6.34807	40.6065	-2.67732
GRMZM2G007721_T01	0.861365	10.7038	32.0267	-1.58116
GRMZM2G007721_T02	0.787288	14.9431	17.9733	-0.266369
GRMZM2G007729_T02	1	12.8128	6.37356	1.00741
GRMZM2G007734_T01	0.871456	16.2257	23.845	-0.555406
GRMZM2G007757_T01	0.688385	3.57914	11.3333	-1.66289
GRMZM2G007791_T01	0.853911	2.07655	14.0915	-2.76257
GRMZM2G007801_T01	0.868829	38.9658	61.4942	-0.658244
GRMZM2G007835_T01	0.776928	11.8618	69.6462	-2.55373
GRMZM2G007848_T01	0.790827	2.68477	34.2968	-3.6752
GRMZM2G007848_T02	1	10.8405	10.3699	0.0640351
GRMZM2G007854_T03	1	7.22091	21.9944	-1.60688
GRMZM2G007871_T01	0.703217	34.6292	111.982	-1.69321
GRMZM2G007907_T03	0.839961	3.26692	29.5758	-3.17841
GRMZM2G007914_T02	0.808806	13.4169	23.4208	-0.803735
GRMZM2G007915_T01	1	25.0322	3.67891	2.76643
GRMZM2G007922_T01	0.868829	39.3674	127.271	-1.69283
GRMZM2G007928_T01	0.755227	5.60376	28	-2.32096
GRMZM2G007933_T01	0.868829	7.37573	7.81654	-0.0837449
GRMZM2G007939_T01	1	1.13048	16.7986	-3.89333
GRMZM2G007939_T03	0.868829	52.4413	152.125	-1.53649
GRMZM2G007939_T04	0.869842	23.6736	60.055	-1.343
GRMZM2G007957_T01	0.93564	19.5959	9.84475	0.993123
GRMZM2G008032_T01	0.868829	3.05046	7.86345	-1.36614
GRMZM2G008058_T03	0.846659	2.7762	8.63955	-1.63785
GRMZM2G008060_T01	0.855078	74.7756	3	4.63953
GRMZM2G008061_T02	0.862583	4.76523	16.4213	-1.78495
GRMZM2G008072_T01	0.61957	0.76877	9.33333	-3.60177
GRMZM2G008093_T01	1	2.66667	13.6667	-2.35755
GRMZM2G008108_T01	0.879072	7.80086	39.7229	-2.34826
GRMZM2G008123_T05	0.868829	25.1395	30.3333	-0.270948
GRMZM2G008209_T01	0.80041	3.56388	6.66598	-0.903367
GRMZM2G008232_T01	0.873226	17.1683	14.1687	0.277041
GRMZM2G008242_T01	0.835882	20.8213	50.3333	-1.27346
GRMZM2G008247_T01	0.868829	0	28.4097	#NAME?
GRMZM2G008247_T02	1	26.8344	138.589	-2.36866
GRMZM2G008259_T01	0.74019	0.956206	7.6255	-2.99544
GRMZM2G008259_T02	0.85048	6.63795	36.7078	-2.46728
GRMZM2G008263_T02	0.499784	3.12596	54.1289	-4.11403
GRMZM2G008263_T03	0.786129	421.869	993.873	-1.23627
GRMZM2G008273_T02	0.868829	5.11954	9.99557	-0.965273
GRMZM2G008273_T03	0.891178	2.18579	10.6711	-2.28748
GRMZM2G008287_T02	0.868036	2.82157	3.33249	-0.240099
GRMZM2G008327_T01	1	0	14.1592	#NAME?
GRMZM2G008356_T01	0.822582	15.7402	50	-1.66748
GRMZM2G008410_T01	0.695532	17.3472	47.3333	-1.44815
GRMZM2G008425_T01	0.788644	9.40829	30.9603	-1.71841
GRMZM2G008430_T01	0.786129	4.37493	8.138	-0.895413
GRMZM2G008456_T01	0.683374	3.87014	10.6667	-1.46265
GRMZM2G008490_T01	0.858208	23.3353	73.5482	-1.65618
GRMZM2G008497_T01	0.870467	17.5587	49.0825	-1.48303
GRMZM2G008497_T02	1	1.08105	23.4179	-4.4371
GRMZM2G008501_T03	0.787288	6.24285	9.94641	-0.671972
GRMZM2G008507_T01	0.902982	22.3852	27.6849	-0.306555
GRMZM2G008507_T02	0.799406	13.8701	32.3151	-1.22023
GRMZM2G008513_T01	1	16.1395	29	-0.845457
GRMZM2G008607_T02	0.855078	3.33333	3.66667	-0.137504
GRMZM2G008611_T02	0.868829	27.3716	53.8552	-0.976408
GRMZM2G008623_T01	0.868829	19.4445	30.9475	-0.670462
GRMZM2G008638_T02	0.858208	10.8211	3.36978	1.68312
GRMZM2G008647_T05	0.868829	94.4396	189.266	-1.00295
GRMZM2G008649_T01	0.868829	6.14739	16.1043	-1.3894
GRMZM2G008687_T01	0.735093	7.92089	27.9818	-1.82075
GRMZM2G008687_T03	0.570446	2.71116	22.3516	-3.0434
GRMZM2G008696_T01	0.555096	3.17269	40.221	-3.66417
GRMZM2G008710_T02	0.83995	1.72727	18.7549	-3.4407
GRMZM2G008728_T01	0.855078	17.2813	4.34227	1.99269
GRMZM2G008728_T02	1	12.915	26.9911	-1.06343
GRMZM2G008730_T01	1	6.71446	38.8511	-2.53261
GRMZM2G008748_T02	1	6.17763	5.3346	0.211674
GRMZM2G008765_T01	0.681872	45.2895	149.448	-1.72239
GRMZM2G008773_T01	1	3.66667	10	-1.44746
GRMZM2G008862_T01	0.841684	6.99182	23.6312	-1.75695
GRMZM2G008862_T02	0.868829	9.9088	30.6437	-1.62881
GRMZM2G008892_T01	0.869221	5.03424	35.5622	-2.8205
GRMZM2G008919_T03	0.869221	4.88161	3.77854	0.369529
GRMZM2G009014_T01	0.938188	4.04277	7.70658	-0.930747
GRMZM2G009014_T02	1	14.3473	9.62676	0.575662
GRMZM2G009021_T01	0.869221	6.66666	6	0.152002
GRMZM2G009048_T01	1	35.8728	71.7757	-1.0006
GRMZM2G009060_T01	0.71935	2.02071	11.3333	-2.48764
GRMZM2G009065_T01	0.912434	6.26633	5.33333	0.232583
GRMZM2G009070_T01	1	16	52.6667	-1.71882
GRMZM2G009091_T01	0.851661	10.3017	16.36	-0.667293
GRMZM2G009136_T01	0.868829	16.6772	16.1165	0.0493325
GRMZM2G009141_T01	0.871189	9.45479	27.9047	-1.56139
GRMZM2G009189_T01	0.780484	4.14131	35.3333	-3.09287
GRMZM2G009214_T02	0.840716	2.33724	9.33333	-1.99758
GRMZM2G009223_T01	0.552782	179.959	440.817	-1.29251
GRMZM2G009253_T01	0.868829	8.45328	8.33333	0.020617
GRMZM2G009320_T02	0.552782	1778.27	4680.19	-1.39609
GRMZM2G009323_T01	0.843913	48.5514	35.7806	0.440336
GRMZM2G009326_T01	1	27.5588	21	0.392122
GRMZM2G009335_T02	1	16.2787	33.9065	-1.05858
GRMZM2G009335_T03	0.859409	176.52	322.76	-0.870633
GRMZM2G009344_T02	0.715703	22.0862	37.4765	-0.762843
GRMZM2G009346_T01	0.808514	14.9877	51	-1.76672
GRMZM2G009387_T01	1	13.6892	4.33333	1.65949
GRMZM2G009412_T02	0.640524	3.1118	15.3068	-2.29835
GRMZM2G009413_T01	0.7066	11.0512	16.3461	-0.564736
GRMZM2G009438_T01	0.855106	6.76745	7.11528	-0.0723089
GRMZM2G009443_T01	0.715703	1146.17	3072.33	-1.42251
GRMZM2G009448_T02	0.865597	32.2502	71.1364	-1.14128
GRMZM2G009464_T01	1	13.1177	39.8892	-1.60448
GRMZM2G009464_T02	0.930556	47.99	40.3984	0.248438
GRMZM2G009465_T01	0.453083	15	8.66667	0.791413
GRMZM2G009530_T01	0.843059	5.37299	12.0528	-1.16557
GRMZM2G009538_T01	0.820113	20.9421	30.0942	-0.523082
GRMZM2G009538_T02	0.862583	112.634	243.906	-1.11469
GRMZM2G009544_T01	0.537288	53.4117	44.3333	0.268764
GRMZM2G009563_T01	0.884191	9.75032	5.66667	0.782949
GRMZM2G009575_T02	0.896155	5.8872	36.7117	-2.64059
GRMZM2G009591_T02	0.869221	11.6853	46.6419	-1.99693
GRMZM2G009593_T01	0.69734	229.35	377.845	-0.720242
GRMZM2G009598_T01	0.858208	3.56664	27	-2.92032
GRMZM2G009626_T01	0.809714	2.56846	24.2442	-3.23866
GRMZM2G009626_T02	0.582544	107.015	23.0892	2.21252
GRMZM2G009638_T01	0.6545	53.5103	124.308	-1.21603
GRMZM2G009655_T01	1	38.6321	60.6667	-0.651105
GRMZM2G009661_T02	0.572141	23.5495	16.6231	0.502508
GRMZM2G009681_T01	0.869842	2.26716	7.66667	-1.75771
GRMZM2G009681_T02	0.572141	1.26655	8.43176	-2.73493
GRMZM2G009715_T01	1	30.6129	135.242	-2.14333
GRMZM2G009715_T02	0.736355	208.563	66.5948	1.647
GRMZM2G009785_T02	0.858208	12.3133	17.3674	-0.496162
GRMZM2G009795_T01	0.869134	5.39718	5.8932	-0.126846
GRMZM2G009804_T01	0.74019	27.1308	41.3333	-0.607372
GRMZM2G009808_T01	0.835758	57.0985	102.65	-0.846214
GRMZM2G009818_T01	0.868829	5.57708	20.8545	-1.90277
GRMZM2G009843_T01	0.868829	6.6159	9.15865	-0.469198
GRMZM2G009845_T01	1	62.1987	71.0868	-0.192698
GRMZM2G009845_T03	1	8.77517	16.839	-0.940305
GRMZM2G009849_T02	0.864203	3.59947	10.0007	-1.47424
GRMZM2G009869_T02	0.836982	1.00201	4.71609	-2.23469
GRMZM2G009876_T01	0.644884	0.7733	12.3673	-3.99936
GRMZM2G009888_T01	0.896738	28.4138	24	0.243556
GRMZM2G009895_T01	1	7.30934	77.7706	-3.41141
GRMZM2G009901_T01	0.808514	0.81147	15.7421	-4.27794
GRMZM2G009928_T03	1	20.3348	49.1758	-1.274
GRMZM2G009936_T03	0.865597	6.07635	9.57156	-0.655549
GRMZM2G009940_T01	0.675113	4.13008	14.6332	-1.825
GRMZM2G009940_T03	0.868829	10.7496	24.6995	-1.2002
GRMZM2G009944_T01	0.869842	6.86109	6.66667	0.0414715
GRMZM2G009948_T01	0.868829	0.416017	20.6667	-5.63452
GRMZM2G009987_T01	0.868829	3.38523	5.7358	-0.760742
GRMZM2G009987_T02	0.871375	12.3993	13.5975	-0.133089
GRMZM2G009994_T03	0.748708	7.02767	15.0416	-1.09784
GRMZM2G009998_T01	1	29.3874	26.6542	0.140834
GRMZM2G010017_T03	0.780484	32.0068	14.2256	1.16988
GRMZM2G010034_T01	1	416.311	404.93	0.0399893
GRMZM2G010034_T04	1	387.533	36.6737	3.4015
GRMZM2G010034_T05	0.84289	67.9848	13.9026	2.28985
GRMZM2G010034_T06	0.849489	41.678	9.64124	2.112
GRMZM2G010052_T01	0.868829	3.65858	13.0078	-1.83002
GRMZM2G010054_T01	0.868829	17.3694	52.8311	-1.60484
GRMZM2G010056_T03	0.80644	4.20549	15	-1.83462
GRMZM2G010065_T01	0.735797	0.679747	43.2536	-5.99168
GRMZM2G010075_T02	0.821106	22.449	49.7822	-1.14898
GRMZM2G010085_T02	0.868187	11.421	27.6575	-1.27599
GRMZM2G010093_T02	0.499458	6.46022	38.2711	-2.5666
GRMZM2G010095_T03	1	0.26606	13.6667	-5.68276
GRMZM2G010142_T01	0.869221	62.91	43.1341	0.54446
GRMZM2G010152_T01	1	1.36738	21.6667	-3.98599
GRMZM2G010196_T01	0.862583	7.74139	58.1871	-2.91003
GRMZM2G010202_T02	0.840214	23.6187	21.0278	0.167632
GRMZM2G010211_T01	0.870467	9.92443	13.146	-0.405571
GRMZM2G010221_T01	0.678076	58.2566	79.4279	-0.447225
GRMZM2G010282_T01	0.849489	4.29586	5.89033	-0.4554
GRMZM2G010298_T01	0.843059	5.91997	15	-1.3413
GRMZM2G010302_T01	0.855078	47.4722	76.6667	-0.691517
GRMZM2G010315_T01	0.815923	31.5601	19.6667	0.682351
GRMZM2G010323_T02	1	15.5156	24.9019	-0.682534
GRMZM2G010323_T04	0.572141	10.9057	22.487	-1.04402
GRMZM2G010328_T01	0.855078	10.4821	56	-2.4175
GRMZM2G010338_T01	0.878267	5.16532	6.0134	-0.219322
GRMZM2G010342_T01	0.868829	55.5429	146.418	-1.39842
GRMZM2G010349_T02	1	716.396	792.05	-0.144834
GRMZM2G010362_T01	0.868829	26.7453	55.2642	-1.04706
GRMZM2G010363_T01	0.678076	99.2388	140.333	-0.499881
GRMZM2G010389_T01	1	0.429203	40	-6.5422
GRMZM2G010406_T03	1	9	15.4924	-0.783564
GRMZM2G010422_T04	0.846659	44.6446	78.181	-0.808333
GRMZM2G010433_T01	0.839961	0.230125	41	-7.47706
GRMZM2G010445_T01	0.858208	6.08441	15.8333	-1.37978
GRMZM2G010447_T01	0.861365	6.98515	9.11265	-0.383579
GRMZM2G010460_T01	0.640123	4.4881	16.3573	-1.86575
GRMZM2G010460_T05	0.870467	81.6234	103.371	-0.340772
GRMZM2G010460_T06	0.835661	3.81901	17.9932	-2.23618
GRMZM2G010468_T01	1	8	8	0
GRMZM2G010490_T02	0.868829	13.9637	70.277	-2.33138
GRMZM2G010491_T01	1	14.6707	64.1349	-2.12817
GRMZM2G010551_T03	0.869842	22.8394	44.8872	-0.974777
GRMZM2G010555_T01	0.681872	323.838	1154.29	-1.83366
GRMZM2G010555_T02	0.839548	7.72023	13.3393	-0.788965
GRMZM2G010604_T02	0.735093	1.70398	7.33333	-2.10556
GRMZM2G010636_T01	0.513497	138.343	238.899	-0.788151
GRMZM2G010637_T02	0.858208	154.212	266.734	-0.790487
GRMZM2G010649_T02	0.93855	9.14063	2.24288	2.02694
GRMZM2G010649_T03	1	0	26.5684	#NAME?
GRMZM2G010657_T01	0.859449	12.3186	11.5037	0.0987438
GRMZM2G010745_T01	0.995577	1.86394	12.5477	-2.75099
GRMZM2G010765_T02	0.587259	4.78342	38.0388	-2.99136
GRMZM2G010765_T03	0.427905	3.58495	51.9612	-3.85741
GRMZM2G010775_T01	0.883593	14.7567	9.90983	0.574439
GRMZM2G010801_T01	0.868829	8.29058	7.43519	0.157103
GRMZM2G010801_T02	0.810786	3.31877	10.5648	-1.67055
GRMZM2G010823_T01	0.836982	5.85016	12.954	-1.14685
GRMZM2G010834_T01	1	18.3951	11	0.741821
GRMZM2G010836_T02	0.78627	4.78278	8.64995	-0.854844
GRMZM2G010863_T03	1	31.1715	8.33333	1.90326
GRMZM2G010868_T01	0.681872	11.0723	18.9284	-0.773601
GRMZM2G010871_T02	0.868829	2.97082	15.7439	-2.40586
GRMZM2G010871_T03	0.88348	32.3015	95.9216	-1.57025
GRMZM2G010871_T04	0.454619	2.06005	30.9253	-3.90804
GRMZM2G010884_T01	0.723689	1361.76	2616.14	-0.941966
GRMZM2G010892_T01	1	30.0242	13.0722	1.19963
GRMZM2G010920_T01	0.681872	0.419847	15.3333	-5.19067
GRMZM2G010929_T01	0.870467	3.96398	25.948	-2.7106
GRMZM2G010933_T02	1	13.3333	10	0.415037
GRMZM2G010937_T01	0.747016	36.8007	130.106	-1.82188
GRMZM2G010941_T01	0.855078	4.05493	12.3727	-1.60941
GRMZM2G010953_T01	0.870467	9.52801	22.7846	-1.25781
GRMZM2G010960_T01	0.755227	108.546	336	-1.63015
GRMZM2G010962_T01	0.884191	4.50791	4	0.172458
GRMZM2G010973_T01	0.829107	9.56692	9	0.0881292
GRMZM2G010987_T01	0.748708	12.4395	43.6667	-1.81161
GRMZM2G011031_T02	0.874977	15.582	15.3311	0.0234213
GRMZM2G011079_T02	0.85057	144.559	307.323	-1.0881
GRMZM2G011101_T01	0.876651	42.9336	65.8656	-0.617419
GRMZM2G011129_T01	0.781223	46.8034	172.99	-1.886
GRMZM2G011136_T01	0.886036	4.74465	20.4372	-2.10682
GRMZM2G011136_T02	0.870467	16.3159	13.0258	0.324905
GRMZM2G011151_T01	0.879502	4.79126	3.64966	0.392644
GRMZM2G011169_T01	0.902691	22.7736	11.6667	0.964971
GRMZM2G011173_T01	0.919427	19.2364	40.0447	-1.05777
GRMZM2G011213_T01	0.574498	59.3325	60	-0.0161411
GRMZM2G011219_T01	1	13.0541	62.8491	-2.26738
GRMZM2G011269_T01	0.809714	316.742	680.308	-1.10288
GRMZM2G011315_T01	1	4.46337	4.66667	-0.0642601
GRMZM2G011319_T02	0.868829	36.0004	108.333	-1.58939
GRMZM2G011355_T01	0.868829	41.4668	56.0905	-0.435801
GRMZM2G011355_T02	0.868829	6.13493	5.70971	0.10363
GRMZM2G011364_T01	0.671796	6.4293	13.2857	-1.04714
GRMZM2G011373_T01	0.756659	52.8017	117.333	-1.15196
GRMZM2G011456_T02	0.869842	6.04379	19.4226	-1.68421
GRMZM2G011469_T01	0.84289	15.5016	34.0993	-1.13732
GRMZM2G011473_T01	0.880859	12.5159	30.2645	-1.27386
GRMZM2G011473_T02	0.862715	2.84486	9.66667	-1.76466
GRMZM2G011479_T01	0.869842	122.412	226.443	-0.8874
GRMZM2G011479_T02	1	67.4009	168.864	-1.32502
GRMZM2G011483_T01	0.72373	14.4299	73.687	-2.35234
GRMZM2G011483_T02	1	10.396	2.97971	1.80278
GRMZM2G011518_T02	1	29.7371	22	0.434761
GRMZM2G011520_T01	0.813623	5.65283	22.8011	-2.01206
GRMZM2G011520_T02	0.752693	35.5768	114.866	-1.69094
GRMZM2G011541_T01	0.562845	0.21712	11	-5.66287
GRMZM2G011575_T01	0.927104	31.4837	34.6656	-0.1389
GRMZM2G011588_T01	0.869221	106.097	172.272	-0.699296
GRMZM2G011588_T03	0.868829	178.267	272.476	-0.612091
GRMZM2G011590_T02	0.868829	3.65189	15.6667	-2.10098
GRMZM2G011592_T02	0.951154	39.6767	138.745	-1.80607
GRMZM2G011592_T03	0.858208	32.995	162.456	-2.29973
GRMZM2G011592_T04	1	52.2724	0	Inf
GRMZM2G011592_T05	0.801795	47.761	133.989	-1.48821
GRMZM2G011636_T02	1	48.3369	39.9561	0.274709
GRMZM2G011662_T02	1	10.8526	11.8253	-0.123847
GRMZM2G011662_T04	0.868829	30.4084	20.5604	0.564601
GRMZM2G011731_T01	0.925422	21.5111	27.2433	-0.340819
GRMZM2G011742_T01	0.801795	120.903	276.002	-1.19082
GRMZM2G011742_T02	0.831858	11.7807	22.6651	-0.944048
GRMZM2G011743_T01	0.868829	7.94676	11.977	-0.591833
GRMZM2G011746_T01	1	35.5464	44.6667	-0.329496
GRMZM2G011862_T01	0.868829	2.42605	6	-1.30635
GRMZM2G011888_T01	0.868829	7.84394	11.3202	-0.529244
GRMZM2G011893_T01	0.868829	6.05538	11	-0.861215
GRMZM2G011896_T01	0.870467	25.295	47.9666	-0.923179
GRMZM2G011896_T03	0.723689	4.20365	26.7713	-2.67098
GRMZM2G011915_T01	0.839548	11.0876	9.94497	0.156911
GRMZM2G011923_T01	0.868829	115.17	359.845	-1.64361
GRMZM2G011928_T01	0.875894	6.64992	42.1403	-2.66379
GRMZM2G011980_T01	1	38.8975	123.669	-1.66874
GRMZM2G011998_T01	0.81167	0.474423	55.2745	-6.8643
GRMZM2G012030_T01	1	4.05459	15.3916	-1.92452
GRMZM2G012030_T02	1	112.319	134.814	-0.263364
GRMZM2G012031_T01	0.869221	63.1367	97.3333	-0.624454
GRMZM2G012041_T01	0.74019	53.8031	202.019	-1.90873
GRMZM2G012041_T02	0.781578	6.66214	7.64776	-0.199052
GRMZM2G012044_T01	0.755056	71.8621	185.667	-1.36941
GRMZM2G012052_T01	0.877634	17.7578	34.1424	-0.94311
GRMZM2G012102_T01	0.858208	37.0025	20.3333	0.863777
GRMZM2G012119_T01	0.847347	9.73407	45.605	-2.22808
GRMZM2G012119_T02	0.791114	55.6445	205.164	-1.88247
GRMZM2G012119_T05	0.862583	32.3546	153.397	-2.24523
GRMZM2G012119_T06	0.657796	29.8671	170.99	-2.51728
GRMZM2G012119_T07	0.851842	43.1725	113.758	-1.39778
GRMZM2G012126_T01	0.868829	18.2629	28.1101	-0.622174
GRMZM2G012126_T02	0.801795	67.5417	131.046	-0.956226
GRMZM2G012156_T01	0.877329	21.3169	23.135	-0.118078
GRMZM2G012160_T01	0.732385	7.06182	4.33333	0.704564
GRMZM2G012174_T01	0.868036	3.4151	18.6667	-2.45046
GRMZM2G012200_T01	1	13.6667	10.189	0.423649
GRMZM2G012209_T02	0.809714	18.8566	54.6073	-1.53402
GRMZM2G012209_T04	0.562845	1.84025	10.2369	-2.4758
GRMZM2G012233_T01	0.897771	11.3333	5	1.18057
GRMZM2G012269_T01	0.858208	5.73339	23.646	-2.04414
GRMZM2G012276_T02	0.583827	48.4114	80.784	-0.738723
GRMZM2G012284_T01	0.868829	4.96349	29.2029	-2.55668
GRMZM2G012319_T02	0.923693	60.2406	75.5363	-0.326434
GRMZM2G012324_T01	0.868829	178.726	333.746	-0.901003
GRMZM2G012326_T01	0.870467	5.45486	84.3333	-3.95049
GRMZM2G012342_T01	0.772339	25.8912	87.3333	-1.75407
GRMZM2G012391_T01	0.861365	11.4733	38.3357	-1.74041
GRMZM2G012391_T02	0.625368	55.6561	138.41	-1.31434
GRMZM2G012391_T03	0.423968	1.58427	60.2542	-5.24917
GRMZM2G012393_T01	1	9.95402	8	0.315279
GRMZM2G012397_T01	1	371.775	539.972	-0.538455
GRMZM2G012399_T01	1	2.33333	31	-3.7318
GRMZM2G012404_T01	0.868829	11.7439	44	-1.9056
GRMZM2G012416_T01	0.822829	1.45333	17.0605	-3.55322
GRMZM2G012416_T02	0.859449	53.5926	137.044	-1.35453
GRMZM2G012416_T05	0.868829	10.0099	28.7713	-1.5232
GRMZM2G012434_T01	0.473117	66.9669	62	0.11118
GRMZM2G012453_T01	0.473117	1.17239	18.6667	-3.99294
GRMZM2G012479_T01	0.862715	97.3346	198.409	-1.02745
GRMZM2G012479_T02	1	81.0589	20.9244	1.95379
GRMZM2G012501_T01	0.692923	24.0073	55.5558	-1.21046
GRMZM2G012501_T02	0.868829	9.28276	45.9826	-2.30846
GRMZM2G012566_T02	1	2.43314	61.939	-4.66996
GRMZM2G012600_T01	0.869134	8.24239	8.64383	-0.0686085
GRMZM2G012601_T01	0.839548	7.63626	26.8906	-1.81616
GRMZM2G012628_T01	0.703217	30.0636	108.529	-1.85199
GRMZM2G012631_T01	1	178.6	190.806	-0.0953753
GRMZM2G012685_T01	1	1.66667	25.3333	-3.926
GRMZM2G012690_T01	0.868829	44.0519	42.5755	0.049183
GRMZM2G012756_T02	1	10.4154	11.7783	-0.177422
GRMZM2G012758_T01	0.572141	8	27.6667	-1.79008
GRMZM2G012761_T02	0.968654	118.875	84.8217	0.486939
GRMZM2G012841_T09	0.7932	19.3438	23.4996	-0.280762
GRMZM2G012841_T10	1	43.4205	8.51847	2.34971
GRMZM2G012863_T02	0.868829	4.76522	30.8075	-2.69267
GRMZM2G012865_T01	1	13.9534	4	1.80255
GRMZM2G012874_T01	0.868829	4.33939	8.13347	-0.906377
GRMZM2G012877_T01	0.809714	6.4741	4.22222	0.616677
GRMZM2G012923_T01	0.914328	97.0616	61.2458	0.664289
GRMZM2G012926_T01	0.868829	3.80101	2.48914	0.610737
GRMZM2G012932_T01	0.855078	8.23995	27.3333	-1.72995
GRMZM2G012942_T01	0.71592	3.18467	29	-3.18684
GRMZM2G012958_T02	1	17.956	9.91132	0.857317
GRMZM2G012958_T03	0.868829	0	43.478	#NAME?
GRMZM2G012958_T04	0.868829	16.9544	48.6107	-1.51961
GRMZM2G012964_T01	0.552782	4.787	52	-3.44132
GRMZM2G012966_T02	0.85057	6.00381	59.962	-3.3201
GRMZM2G012966_T03	1	21.146	86.6667	-2.03509
GRMZM2G012999_T01	0.81085	0.645827	15.6667	-4.60041
GRMZM2G013100_T01	1	19	46.7009	-1.29745
GRMZM2G013100_T02	0.871828	1.74274	18.9657	-3.44397
GRMZM2G013114_T01	0.869221	21.0114	44.6667	-1.08802
GRMZM2G013170_T01	1	68.0118	27.0671	1.32924
GRMZM2G013176_T01	0.879811	3.60725	27.6305	-2.93729
GRMZM2G013200_T01	0.868829	2.6397	15.2646	-2.53174
GRMZM2G013201_T01	0.868829	2.97537	14.3533	-2.27024
GRMZM2G013236_T02	0.772339	4.35801	15.3453	-1.81606
GRMZM2G013248_T01	0.843792	5.06733	8	-0.658774
GRMZM2G013264_T01	0.869221	2.33333	11.5561	-2.30819
GRMZM2G013283_T01	0.839961	4.4218	13.329	-1.59186
GRMZM2G013318_T01	0.868829	25.7133	12.6667	1.02148
GRMZM2G013342_T01	1	397.259	902.925	-1.18453
GRMZM2G013378_T01	0.989294	25.6695	29	-0.175996
GRMZM2G013450_T02	0.868829	6.66667	29.7587	-2.15828
GRMZM2G013450_T03	0.926497	14.9464	4.8836	1.61378
GRMZM2G013461_T01	0.7066	37.6215	139.928	-1.89506
GRMZM2G013461_T02	0.870467	0.000122999	25.0719	-17.6371
GRMZM2G013471_T03	0.861365	27.2305	33.237	-0.287566
GRMZM2G013478_T01	1	0	69.6667	#NAME?
GRMZM2G013555_T01	0.862715	8.33333	10.6667	-0.356144
GRMZM2G013581_T01	0.94093	4.7741	3.66667	0.38076
GRMZM2G013588_T02	1	1.53525	44.3792	-4.85334
GRMZM2G013600_T01	0.868829	31.8021	262.344	-3.04427
GRMZM2G013607_T06	0.677661	7.18204	22.0955	-1.62129
GRMZM2G013612_T01	0.868829	30.2006	32.6667	-0.113242
GRMZM2G013617_T02	1	10.0298	3	1.74126
GRMZM2G013619_T01	0.808514	9.33957	30.9048	-1.7264
GRMZM2G013625_T04	0.815923	42.433	69.7499	-0.717005
GRMZM2G013634_T01	0.808514	2.2704	12	-2.40202
GRMZM2G013650_T01	0.833313	103.969	176.431	-0.762958
GRMZM2G013650_T02	0.868829	2.74135	6.56909	-1.26081
GRMZM2G013695_T01	0.86805	7.64813	26.1099	-1.77142
GRMZM2G013704_T01	1	40.306	19.3333	1.0599
GRMZM2G013724_T01	0.878832	13.287	60.9868	-2.19848
GRMZM2G013728_T01	0.885503	23.5659	117.333	-2.31584
GRMZM2G013750_T02	0.678076	22.8475	60.1848	-1.39736
GRMZM2G013761_T01	0.862715	109.342	164.505	-0.58929
GRMZM2G013761_T03	0.814683	11.7266	72.6209	-2.6306
GRMZM2G013765_T01	0.800351	17.1083	40.9462	-1.25903
GRMZM2G013773_T01	0.819314	0.879543	14.6253	-4.05556
GRMZM2G013783_T01	1	6	53.4995	-3.15649
GRMZM2G013790_T02	0.808514	12.1328	12.6243	-0.0572886
GRMZM2G013794_T02	0.869221	2.4434	3.63347	-0.572457
GRMZM2G013794_T04	0.865597	4.62473e-06	40.3665	-23.0573
GRMZM2G013798_T01	0.84289	16837.9	64439	-1.93622
GRMZM2G013811_T01	0.868829	7.08666	19.6667	-1.47257
GRMZM2G013821_T03	0.809836	1.63966	21.6667	-3.72401
GRMZM2G013890_T01	0.863184	111.744	226.172	-1.01723
GRMZM2G013892_T04	1	20.3333	12.3333	0.721284
GRMZM2G013908_T01	1	5.33333	7.05454	-0.403515
GRMZM2G013915_T01	0.897771	7.1076	30.3743	-2.09541
GRMZM2G013936_T01	1	9.45707	39.7596	-2.07184
GRMZM2G013957_T01	0.888479	2.7901	9.33064	-1.74166
GRMZM2G013970_T01	0.757819	12.1738	18	-0.564211
GRMZM2G013981_T01	0.868829	2	10	-2.32193
GRMZM2G013986_T01	1	4.46508	6.33333	-0.504278
GRMZM2G014004_T02	0.853911	5.83005	11.8844	-1.02748
GRMZM2G014066_T01	0.885466	34.3321	56.2648	-0.712674
GRMZM2G014071_T02	0.840216	43.5392	36.4617	0.255931
GRMZM2G014076_T02	0.809714	3.86662	32.6183	-3.07653
GRMZM2G014091_T01	1	38.2214	26.4941	0.528711
GRMZM2G014106_T01	0.868829	12.722	36.7655	-1.53103
GRMZM2G014116_T01	1	83.1687	168.922	-1.02225
GRMZM2G014116_T02	0.868829	6.97067	25.7649	-1.88604
GRMZM2G014116_T03	0.862715	3.5826	23.237	-2.69734
GRMZM2G014136_T01	0.812187	23.5464	33.3333	-0.501461
GRMZM2G014154_T01	0.705548	28.2032	109.93	-1.96265
GRMZM2G014154_T04	0.868829	37.0122	126.932	-1.77798
GRMZM2G014170_T02	0.76405	16.0204	96.4651	-2.59009
GRMZM2G014180_T04	0.909268	22.8108	73.6468	-1.69091
GRMZM2G014295_T06	0.868829	8.63027	14.3333	-0.731897
GRMZM2G014303_T01	0.835661	3.92625	9	-1.19677
GRMZM2G014313_T02	0.875058	34.923	21.6667	0.688699
GRMZM2G014323_T01	0.681872	9.55463	4.66703	1.03369
GRMZM2G014329_T01	0.858208	1.3004	11.5	-3.14461
GRMZM2G014341_T01	0.868829	5.77091	11.8984	-1.04389
GRMZM2G014346_T01	0.719045	8.16223	37.7357	-2.2089
GRMZM2G014356_T01	0.675113	2.58429	15.6667	-2.59986
GRMZM2G014376_T03	0.855078	0	24.1725	#NAME?
GRMZM2G014382_T01	0.492149	3.98165	23.3216	-2.55023
GRMZM2G014382_T02	0.810786	9.56373	33.3451	-1.80183
GRMZM2G014387_T01	0.735797	19.3909	23.6667	-0.287479
GRMZM2G014395_T01	0.875673	25.9455	43.6667	-0.751047
GRMZM2G014400_T01	0.868829	1.92294	19.7369	-3.35951
GRMZM2G014441_T04	0.571955	5.25527	28.0921	-2.41833
GRMZM2G014452_T01	0.849489	4.85442	41.3239	-3.08961
GRMZM2G014452_T02	0.779434	3.78508	8.6761	-1.19672
GRMZM2G014454_T01	0.869221	50.7827	183.667	-1.85468
GRMZM2G014508_T01	1	16.1057	36.3275	-1.17349
GRMZM2G014537_T01	0.865597	3.94158	6.53885	-0.730262
GRMZM2G014558_T01	0.72373	153.751	54	1.50956
GRMZM2G014577_T01	0.862583	5.01123	15.3333	-1.61343
GRMZM2G014580_T01	0.709877	13.4736	46.6667	-1.79225
GRMZM2G014653_T01	0.862583	191.988	252.314	-0.394205
GRMZM2G014695_T02	0.571064	125.361	127.372	-0.0229608
GRMZM2G014695_T03	0.714822	7.27302	24.9616	-1.77909
GRMZM2G014709_T02	0.74019	28	8.33333	1.74846
GRMZM2G014720_T01	0.870467	16.1047	45	-1.48244
GRMZM2G014788_T01	0.773877	32.7007	79.299	-1.27798
GRMZM2G014788_T02	0.866001	6.64066	22.0342	-1.73035
GRMZM2G014805_T01	0.715703	129.888	479.906	-1.88548
GRMZM2G014813_T03	1	17.9604	11.1035	0.693802
GRMZM2G014813_T04	0.855078	30.8793	17.1232	0.850687
GRMZM2G014832_T01	0.868829	6.85306	14.6213	-1.09325
GRMZM2G014833_T01	0.837098	43.107	75.4173	-0.806973
GRMZM2G014836_T01	0.856473	17.1126	9	0.927065
GRMZM2G014902_T01	0.868829	139.117	159.817	-0.20012
GRMZM2G014914_T01	0.59771	52.5143	191.63	-1.86754
GRMZM2G014917_T01	0.861365	5.55101	9.66667	-0.800269
GRMZM2G014934_T01	0.868829	12.4901	39.3333	-1.65497
GRMZM2G014955_T01	0.839548	3.9093	23.1167	-2.56395
GRMZM2G014975_T01	0.798992	11.1969	15.5597	-0.474724
GRMZM2G014975_T02	0.862715	37.6444	131.773	-1.80755
GRMZM2G014988_T01	0.752833	23.2793	54.8799	-1.23723
GRMZM2G014994_T02	1	7.61187	6.00383	0.342368
GRMZM2G014994_T03	0.875794	4.88264	42.4304	-3.11937
GRMZM2G015024_T01	1	131.254	499.579	-1.92835
GRMZM2G015033_T01	1	10.6869	29.0292	-1.44166
GRMZM2G015033_T02	1	23.0847	21.3041	0.115807
GRMZM2G015037_T01	0.868829	4.33197	5	-0.206906
GRMZM2G015073_T01	1	36.3966	100.713	-1.46837
GRMZM2G015080_T01	0.869221	8.67011	17	-0.971413
GRMZM2G015090_T01	0.868829	8.05464	10.3585	-0.362925
GRMZM2G015090_T02	0.855078	11.8195	51.6415	-2.12736
GRMZM2G015097_T01	0.858208	14.846	20.3333	-0.453776
GRMZM2G015100_T01	1	5.1943	10	-0.944999
GRMZM2G015132_T01	0.872428	14.0529	40.2824	-1.51928
GRMZM2G015159_T01	0.839548	23.1122	15.7741	0.5511
GRMZM2G015159_T02	0.868829	0	26.1263	#NAME?
GRMZM2G015212_T01	0.868829	23.4397	26	-0.149555
GRMZM2G015219_T01	1	4.15004	13.4376	-1.69508
GRMZM2G015238_T01	1	58.4557	175	-1.58194
GRMZM2G015267_T02	1	1	30.7354	-4.94183
GRMZM2G015285_T01	0.861365	57.1764	98.6667	-0.787142
GRMZM2G015287_T01	0.85057	33.8199	79.0004	-1.22399
GRMZM2G015287_T02	0.672341	0.949373	7.0065	-2.88365
GRMZM2G015287_T03	0.862583	2.60548	5.32641	-1.03161
GRMZM2G015289_T01	0.808514	24.3333	22.4354	0.117159
GRMZM2G015289_T02	1	18.3859	44.898	-1.28805
GRMZM2G015291_T01	0.868829	4.68124	6.95092	-0.570312
GRMZM2G015291_T02	0.544367	2.43813	13.3824	-2.45649
GRMZM2G015295_T02	0.868829	5.22591	16	-1.61432
GRMZM2G015324_T01	0.522183	3.06468	19.7244	-2.68617
GRMZM2G015324_T04	1	5.92147	18.4912	-1.64281
GRMZM2G015344_T01	1	10.0891	74.6331	-2.88702
GRMZM2G015355_T01	0.595884	10203.4	11489.5	-0.17126
GRMZM2G015364_T01	0.880859	33.7791	32	0.0780604
GRMZM2G015384_T02	0.861365	10.787	17.3606	-0.686529
GRMZM2G015401_T01	0.868829	13.015	52.2292	-2.00468
GRMZM2G015419_T04	0.369834	453.405	436.451	0.0549821
GRMZM2G015419_T05	0.583827	387.349	245.036	0.660638
GRMZM2G015432_T01	0.985821	29.551	30.889	-0.0638889
GRMZM2G015432_T03	0.868829	16.7055	51.5697	-1.6262
GRMZM2G015432_T04	0.497004	0.736503	16.5229	-4.48763
GRMZM2G015432_T05	0.817485	13.0466	53.2183	-2.02825
GRMZM2G015502_T01	1	8.48635	31.5597	-1.89487
GRMZM2G015542_T01	1	60.0405	78.5571	-0.387805
GRMZM2G015571_T01	0.861365	19.4277	47.1838	-1.28017
GRMZM2G015578_T02	1	0.333333	8.33333	-4.64386
GRMZM2G015592_T01	0.868829	45.005	99.4027	-1.1432
GRMZM2G015596_T01	0.869221	40.4862	65.9046	-0.702951
GRMZM2G015605_T01	0.790827	5.99755	57.6667	-3.26529
GRMZM2G015642_T01	0.851842	2.73706	21.2353	-2.95577
GRMZM2G015645_T01	0.849529	2.17273	20.6667	-3.24972
GRMZM2G015692_T01	0.785561	23.3192	46	-0.980118
GRMZM2G015703_T01	0.853911	15.1443	21.6667	-0.516699
GRMZM2G015735_T01	0.549164	5.53552	37.2809	-2.75165
GRMZM2G015735_T02	0.868829	2.42883	2.38572	0.0258348
GRMZM2G015739_T01	0.537742	5.1218	12.6667	-1.30631
GRMZM2G015767_T03	0.781223	9.34673	5.9046	0.662622
GRMZM2G015784_T01	0.868829	75.7829	92.5443	-0.288273
GRMZM2G015788_T01	0.865597	18.3394	42.6667	-1.21816
GRMZM2G015805_T01	0.815366	2.37747	5.66667	-1.25307
GRMZM2G015818_T01	0.869221	24.5234	67	-1.45
GRMZM2G015844_T01	0.868829	14.7468	12.6667	0.219363
GRMZM2G015854_T01	0.868829	16.8327	22.6667	-0.429305
GRMZM2G015861_T02	1	11.4653	2.48754	2.20448
GRMZM2G015861_T03	1	2.55711	6.18073	-1.27326
GRMZM2G015869_T01	0.663312	21.8214	56.7409	-1.37865
GRMZM2G015869_T02	0.671796	57.3933	30.9257	0.892075
GRMZM2G015875_T01	0.781223	186.608	253.656	-0.442863
GRMZM2G015880_T01	1	26.6667	6.66667	2
GRMZM2G015881_T03	0.748174	4.75866	17.2211	-1.85555
GRMZM2G015889_T01	0.868829	14.5565	38.6667	-1.40943
GRMZM2G015892_T01	1	207.072	21.8782	3.24256
GRMZM2G015902_T01	0.801795	0.74591	11.4078	-3.93487
GRMZM2G015955_T01	0.907627	10.2269	2.4211	2.07863
GRMZM2G015967_T01	0.868829	23.3908	368.333	-3.977
GRMZM2G015972_T04	1	2.98879	6.46086	-1.11216
GRMZM2G015985_T01	0.868829	31.2305	65.9731	-1.07892
GRMZM2G015989_T01	0.865597	16.9997	26.221	-0.625211
GRMZM2G015989_T03	0.808514	9.93389	0.333333	4.89732
GRMZM2G016066_T01	1	133.969	210.425	-0.651407
GRMZM2G016066_T02	1	416.034	598.828	-0.52544
GRMZM2G016068_T02	0.686233	1.56875	9.5	-2.59832
GRMZM2G016084_T02	0.92085	187.426	176.327	0.0880626
GRMZM2G016088_T01	1	9.03293	13.0446	-0.530189
GRMZM2G016088_T02	0.818123	11.4703	20.9554	-0.869418
GRMZM2G016106_T01	0.864657	32.1871	50.0464	-0.636782
GRMZM2G016150_T01	0.787288	4.22428	18.7681	-2.1515
GRMZM2G016180_T01	0.797255	390.554	1299.88	-1.73478
GRMZM2G016189_T01	1	39.4882	3.33497	3.56568
GRMZM2G016189_T02	1	22.7973	86.0248	-1.91589
GRMZM2G016236_T01	0.841684	71.8619	165.928	-1.20726
GRMZM2G016236_T03	0.85236	229.069	235.405	-0.0393655
GRMZM2G016250_T01	1	5.33333	6.33333	-0.247928
GRMZM2G016261_T01	0.861365	22.0608	82.9268	-1.91035
GRMZM2G016281_T01	1	2.77791	5.79581	-1.06101
GRMZM2G016296_T02	0.869221	11.6018	34.0513	-1.55336
GRMZM2G016296_T05	0.781544	16.7132	41.5322	-1.31324
GRMZM2G016323_T01	0.870467	32.2645	108.031	-1.74342
GRMZM2G016351_T01	0.869842	9.33333	7.33333	0.347923
GRMZM2G016382_T01	0.839961	2.72844	7.86608	-1.52757
GRMZM2G016393_T01	0.868829	3.57016	9.35376	-1.38956
GRMZM2G016439_T03	0.86384	4.51208	12.6667	-1.48917
GRMZM2G016447_T02	0.889315	0.584607	26.1458	-5.48297
GRMZM2G016447_T06	0.735797	32.8576	50.1861	-0.61106
GRMZM2G016457_T01	1	34.7775	157	-2.17454
GRMZM2G016480_T01	0.864718	7.64252	23.3333	-1.61027
GRMZM2G016487_T01	0.835661	18.0301	32.8455	-0.86529
GRMZM2G016503_T04	0.816112	94.8084	154.934	-0.708566
GRMZM2G016511_T01	1	34.7586	75.8082	-1.12498
GRMZM2G016511_T02	1	19.1921	2.83834	2.75739
GRMZM2G016561_T01	0.868829	1.02488	6	-2.54951
GRMZM2G016586_T01	0.963284	9.52804	5.8107	0.713468
GRMZM2G016590_T01	0.835882	13.5461	49.5958	-1.87234
GRMZM2G016602_T03	0.870467	3.69314	51.7318	-3.80813
GRMZM2G016605_T02	0.878728	16.2021	18.3333	-0.178288
GRMZM2G016622_T01	0.847794	47.4894	158.042	-1.73463
GRMZM2G016622_T02	1	299.121	1119.89	-1.90455
GRMZM2G016655_T01	0.868829	37.9364	131.589	-1.79438
GRMZM2G016671_T01	1	9.53438	10.0039	-0.0693558
GRMZM2G016671_T03	0.423968	4.2244	49.4976	-3.55054
GRMZM2G016671_T06	0.861365	33.126	38.2811	-0.208666
GRMZM2G016677_T01	0.629933	56.9113	181.244	-1.67115
GRMZM2G016707_T01	0.868829	27.9214	55.173	-0.982593
GRMZM2G016734_T03	0.858208	17.4747	43.2779	-1.30836
GRMZM2G016749_T01	0.722516	3.95022	17.7331	-2.16644
GRMZM2G016756_T01	0.858208	21.0996	3.70925	2.50801
GRMZM2G016777_T01	1	3.11616	14.8236	-2.25006
GRMZM2G016802_T01	0.868829	12.8484	32.3333	-1.33143
GRMZM2G016817_T02	0.80041	27.7441	55.6139	-1.00326
GRMZM2G016858_T02	1	1.27542	9.99983	-2.97094
GRMZM2G016875_T01	1	22.725	28.193	-0.311052
GRMZM2G016875_T02	1	4.72423	9.47368	-1.00385
GRMZM2G016878_T03	0.785561	16.5525	25.5168	-0.624403
GRMZM2G016886_T01	0.801795	15.0666	17.5866	-0.223121
GRMZM2G016892_T01	0.85057	10.019	52.6667	-2.39415
GRMZM2G016894_T01	0.844269	28.0374	91.4567	-1.70574
GRMZM2G016926_T01	0.948238	6.91023	28.6314	-2.05079
GRMZM2G016928_T01	1	10.4544	8.85542	0.239477
GRMZM2G016939_T01	0.853634	3.11978	8.66667	-1.47403
GRMZM2G017016_T01	0.870467	19.6709	30.0302	-0.610348
GRMZM2G017016_T02	1	20.669	18.2337	0.180863
GRMZM2G017045_T01	1	90.3799	92.5005	-0.0334592
GRMZM2G017077_T01	0.825416	17.6128	70.5094	-2.00119
GRMZM2G017077_T02	0.562845	39.8718	81.6496	-1.03408
GRMZM2G017080_T01	1	8.81876	22.3333	-1.34055
GRMZM2G017086_T01	0.944411	0.0162207	40.9461	-11.3017
GRMZM2G017086_T04	0.748612	20.6393	49.5166	-1.26252
GRMZM2G017089_T01	1	18.088	150	-3.05186
GRMZM2G017110_T03	0.851661	11.3621	9.33333	0.283766
GRMZM2G017142_T01	0.868829	9.26819	3.55522	1.38235
GRMZM2G017145_T05	0.861365	0	20.7216	#NAME?
GRMZM2G017159_T01	0.478272	53.7024	34.3333	0.645377
GRMZM2G017186_T03	0.855467	9.22449	5.94897	0.632829
GRMZM2G017187_T02	0.670206	102.202	319.909	-1.64624
GRMZM2G017193_T01	0.879072	10.1544	12	-0.240933
GRMZM2G017197_T02	0.879458	3.82129	10.1619	-1.41103
GRMZM2G017229_T01	1	2254.85	2508.67	-0.153886
GRMZM2G017249_T01	0.868829	1665.28	2734.67	-0.715603
GRMZM2G017254_T01	0.868829	57.0908	130.69	-1.19482
GRMZM2G017254_T02	0.865597	15.611	16.0841	-0.0430771
GRMZM2G017257_T01	0.832958	263.104	594.917	-1.17706
GRMZM2G017257_T02	0.876651	0.266223	16.4161	-5.94633
GRMZM2G017290_T01	0.708129	55.1787	155.918	-1.49861
GRMZM2G017290_T02	1	399.739	960.107	-1.26414
GRMZM2G017305_T01	0.499784	1.16078	8.402	-2.85564
GRMZM2G017324_T01	0.868829	5.21593	13.0455	-1.32256
GRMZM2G017329_T01	0.991271	8.68512	16.3333	-0.911201
GRMZM2G017351_T01	0.752833	66.8929	178.333	-1.41465
GRMZM2G017365_T09	0.868829	12.3333	4.7817	1.36697
GRMZM2G017368_T01	0.868829	45.8291	96.453	-1.07356
GRMZM2G017404_T01	0.868829	20.8288	17	0.293042
GRMZM2G017409_T01	0.555096	1.93495	33.6667	-4.12095
GRMZM2G017411_T01	1	38.0209	31.3333	0.279093
GRMZM2G017414_T03	0.959735	17.1607	43.8477	-1.35339
GRMZM2G017419_T01	0.758388	169.14	302.579	-0.839095
GRMZM2G017419_T02	0.695532	197.186	388.689	-0.979055
GRMZM2G017421_T01	0.671796	13.5895	19.3333	-0.508595
GRMZM2G017421_T02	0.648867	27.1743	78.1297	-1.52363
GRMZM2G017426_T01	0.920036	30.8448	36.4834	-0.242211
GRMZM2G017429_T01	0.849502	20.2007	42.2272	-1.06377
GRMZM2G017460_T01	0.868829	5.14584	12.4415	-1.27369
GRMZM2G017460_T02	1	31.3333	34.5585	-0.141341
GRMZM2G017528_T01	0.868829	1.66667	6.33333	-1.926
GRMZM2G017532_T02	0.583827	4.35555	15.3768	-1.81983
GRMZM2G017537_T01	0.76405	0.775433	6.66667	-3.10389
GRMZM2G017578_T03	0.875741	2.98567	7.14657	-1.2592
GRMZM2G017584_T01	0.868829	5.74698	6.8904	-0.261784
GRMZM2G017586_T01	0.958136	27.3272	32.6188	-0.255367
GRMZM2G017586_T02	0.868829	26.4245	96.9151	-1.87485
GRMZM2G017624_T01	0.582544	78.3549	62.3333	0.33002
GRMZM2G017647_T01	0.60297	9.86932	32.5063	-1.71969
GRMZM2G017647_T02	0.868829	3.6829	15.4937	-2.07277
GRMZM2G017654_T01	0.857635	11.3234	41.5982	-1.87721
GRMZM2G017654_T02	0.857635	11.3234	41.5982	-1.87721
GRMZM2G017671_T02	0.986387	0	12.6311	#NAME?
GRMZM2G017671_T03	0.868829	8.97927	28.6437	-1.67355
GRMZM2G017678_T01	0.868829	5.70874	13	-1.18727
GRMZM2G017730_T01	0.915284	108.576	6.53802	4.0537
GRMZM2G017739_T01	0.879458	0.799522	21.3333	-4.73783
GRMZM2G017741_T01	0.870467	7.12642	8.0595	-0.177513
GRMZM2G017792_T01	0.868829	11.0671	10.7529	0.0415579
GRMZM2G017805_T01	1	12.6667	14	-0.14439
GRMZM2G017821_T01	0.870467	14.2985	37.6667	-1.39742
GRMZM2G017831_T01	1	3.43672	21.6667	-2.65637
GRMZM2G017835_T02	1	20.643	8.3431	1.307
GRMZM2G017835_T04	0.868829	1.96215	15.2461	-2.95793
GRMZM2G017835_T05	0.714105	5.21473	53.3568	-3.35501
GRMZM2G017845_T04	0.868829	17.147	22.0218	-0.360977
GRMZM2G017853_T01	0.974116	38.5844	11.3333	1.76745
GRMZM2G017865_T01	0.89859	59.8972	223.838	-1.90189
GRMZM2G017923_T02	0.868829	22.4609	46.6667	-1.05498
GRMZM2G017933_T03	0.679135	39.3333	29.9374	0.393805
GRMZM2G017941_T01	0.850143	19.3988	57.6667	-1.57177
GRMZM2G017961_T01	0.868829	44.8839	98.7507	-1.13759
GRMZM2G018006_T01	0.73625	108.862	288.333	-1.40523
GRMZM2G018018_T01	0.868829	84.5616	100.58	-0.250273
GRMZM2G018018_T02	0.322465	7.75653	125.805	-4.01964
GRMZM2G018020_T01	0.715703	3.7277	8.33333	-1.16061
GRMZM2G018022_T01	0.808514	20.3022	56.6659	-1.48085
GRMZM2G018030_T03	1	11.3012	17.2833	-0.612908
GRMZM2G018074_T01	0.868829	40.4558	107.667	-1.41215
GRMZM2G018080_T01	1	2	24	-3.58496
GRMZM2G018103_T01	0.839961	110.009	217	-0.980075
GRMZM2G018126_T01	0.808514	21.9262	79.6667	-1.86132
GRMZM2G018142_T01	0.836711	39.0296	83.6667	-1.10009
GRMZM2G018177_T01	0.868829	25.0807	45.5033	-0.859391
GRMZM2G018177_T03	0.735797	15.1835	72.8747	-2.26291
GRMZM2G018189_T02	0.703217	57.4417	122.987	-1.09833
GRMZM2G018197_T01	0.870467	26.1303	45	-0.784201
GRMZM2G018217_T01	0.868829	3.10763	5.66667	-0.866686
GRMZM2G018228_T01	0.869221	4.48903	26.0622	-2.53748
GRMZM2G018228_T02	0.868829	5.50222	11.4776	-1.06073
GRMZM2G018229_T04	0.855078	13.2122	31.958	-1.27431
GRMZM2G018251_T02	0.710194	10.3268	32.3457	-1.64719
GRMZM2G018275_T02	0.92085	14.4893	40.1492	-1.47038
GRMZM2G018280_T01	0.924867	12	16.6667	-0.473931
GRMZM2G018356_T01	0.809714	3.60748	24.748	-2.77825
GRMZM2G018356_T02	0.868829	4.76336	58.252	-3.61226
GRMZM2G018369_T01	0.862583	14.6934	14.6667	0.00262397
GRMZM2G018375_T01	0.868829	21.7536	60.9304	-1.48591
GRMZM2G018375_T02	0.831693	440.58	1069.41	-1.27933
GRMZM2G018398_T01	0.665558	4.06739	20.6041	-2.34076
GRMZM2G018403_T01	1	32.6039	139.122	-2.09323
GRMZM2G018416_T01	0.879141	2.08198	6.70484	-1.68725
GRMZM2G018417_T05	1	1.63094	22.8464	-3.80819
GRMZM2G018441_T01	0.861365	72.2668	280.268	-1.9554
GRMZM2G018441_T02	1	3.24366	68.065	-4.39122
GRMZM2G018447_T01	1	18.3217	15.4639	0.244649
GRMZM2G018464_T01	0.865597	0.506943	16.4997	-5.02447
GRMZM2G018484_T01	0.858208	12.8682	30.3333	-1.2371
GRMZM2G018508_T01	0.423968	2.7322	70.9084	-4.69782
GRMZM2G018508_T02	0.858208	25.1923	44.266	-0.813213
GRMZM2G018508_T03	0.713299	17.3432	5.993	1.53302
GRMZM2G018573_T01	1	6	5.33333	0.169925
GRMZM2G018578_T01	0.868829	10.8142	4.6787	1.20875
GRMZM2G018579_T01	0.868829	20	30	-0.584963
GRMZM2G018586_T02	1	107.084	74.67	0.520147
GRMZM2G018595_T01	1	2.51116	5.9593	-1.24679
GRMZM2G018607_T01	0.876459	9.99799	27	-1.43325
GRMZM2G018627_T02	0.855078	468.075	799.513	-0.772381
GRMZM2G018664_T01	0.835882	447.736	2222.92	-2.31173
GRMZM2G018678_T01	1	8.33427	25.172	-1.59469
GRMZM2G018697_T03	0.819314	2.14488	7.90838	-1.88249
GRMZM2G018697_T04	1	8.90354	34.6177	-1.95906
GRMZM2G018728_T02	0.869842	3.03003	19.6667	-2.69835
GRMZM2G018775_T01	0.808514	108.727	328.264	-1.59415
GRMZM2G018786_T01	1	87.6621	32.0267	1.45268
GRMZM2G018786_T03	0.868829	9.1366	165.533	-4.17932
GRMZM2G018820_T02	0.869221	4.08171	11.4451	-1.48748
GRMZM2G018837_T01	1	45.401	48.625	-0.0989746
GRMZM2G018837_T02	0.869402	10.5394	27.3333	-1.37487
GRMZM2G018837_T04	0.757819	3.9029	106.691	-4.77274
GRMZM2G018876_T01	0.869221	10.506	9.32715	0.171699
GRMZM2G018885_T02	0.87767	12.2423	13.6481	-0.156823
GRMZM2G018901_T01	0.552782	38.2429	104.407	-1.44896
GRMZM2G018901_T02	1	37.0647	26.3758	0.490832
GRMZM2G018923_T02	0.898711	24.3205	11.2458	1.11279
GRMZM2G018926_T01	0.808806	18.6082	80.3935	-2.11114
GRMZM2G018926_T02	1	14.3484	43.511	-1.60049
GRMZM2G018929_T02	0.871456	12.774	48.6811	-1.93015
GRMZM2G018941_T03	0.868829	17.6329	38.335	-1.12039
GRMZM2G018943_T01	0.868829	7.78017	10.29	-0.403367
GRMZM2G018943_T02	0.878374	26.2959	38.159	-0.537184
GRMZM2G018947_T01	0.862583	3.48535	11.6667	-1.74302
GRMZM2G018950_T01	0.868829	51.3834	85	-0.72616
GRMZM2G018971_T01	0.735093	21.9415	62.1188	-1.50136
GRMZM2G018988_T01	0.868829	5.11347	5.96839	-0.223039
GRMZM2G018988_T02	0.830336	11.0419	33.6857	-1.60914
GRMZM2G019006_T01	0.869842	5.64625	9.24657	-0.711625
GRMZM2G019039_T01	0.537742	1724.34	5865	-1.76609
GRMZM2G019050_T05	0.869221	27.6209	122.934	-2.15405
GRMZM2G019050_T06	0.537742	22.3145	17.2114	0.374614
GRMZM2G019051_T01	0.869221	18.5641	70.2829	-1.92066
GRMZM2G019084_T04	0.781223	1.57684	11.5322	-2.87056
GRMZM2G019106_T01	0.797255	13.5674	40.5352	-1.57903
GRMZM2G019121_T01	0.902868	29.2387	77.9478	-1.41463
GRMZM2G019150_T01	0.809714	6.4741	4.22222	0.616677
GRMZM2G019166_T01	0.868829	0.331685	25	-6.23597
GRMZM2G019171_T02	0.722516	2.40109	24.4761	-3.34961
GRMZM2G019171_T03	0.87448	8.53745	10.8873	-0.350775
GRMZM2G019177_T02	0.869221	67.4755	98.4739	-0.545379
GRMZM2G019183_T02	1	0.254366	18.4609	-6.18142
GRMZM2G019200_T03	1	21.7101	20	0.118365
GRMZM2G019236_T01	1	15.2342	18.8094	-0.304145
GRMZM2G019236_T02	0.868829	31.8418	25.1795	0.33867
GRMZM2G019236_T04	1	33.7845	26.5091	0.349875
GRMZM2G019246_T01	0.75357	76.0103	193	-1.34433
GRMZM2G019251_T02	0.869842	15.8899	25	-0.65382
GRMZM2G019257_T01	0.868829	8.69307	7.28368	0.255199
GRMZM2G019267_T01	0.876561	1.76787	29.7052	-4.07063
GRMZM2G019267_T02	0.971486	48.8308	50.9615	-0.0616182
GRMZM2G019291_T02	0.728993	4.9551	22.4429	-2.17928
GRMZM2G019291_T07	0.756159	7.67947	7.60309	0.0144203
GRMZM2G019317_T04	0.868829	4.9707	74.675	-3.90911
GRMZM2G019317_T05	0.835882	24.0892	118.462	-2.29796
GRMZM2G019325_T01	0.868829	6.47972	12	-0.889031
GRMZM2G019335_T01	0.833313	30.8973	62.3865	-1.01376
GRMZM2G019358_T02	0.865597	243.375	596.462	-1.29325
GRMZM2G019358_T03	1	5.01218	34.1663	-2.76906
GRMZM2G019358_T04	0.862583	0	67.0233	#NAME?
GRMZM2G019358_T05	0.862715	343.466	505.454	-0.557413
GRMZM2G019358_T06	0.813604	32.6432	94.6843	-1.53634
GRMZM2G019386_T01	0.869842	5.20114	3.66667	0.504358
GRMZM2G019404_T01	0.679135	8.17259	385.906	-5.56131
GRMZM2G019404_T02	0.617727	63.4078	6.78844	3.22351
GRMZM2G019411_T01	0.683374	1.51579	17	-3.4874
GRMZM2G019434_T01	0.90055	13.7627	49	-1.83202
GRMZM2G019437_T01	0.862583	2.66786	53.3333	-4.32128
GRMZM2G019446_T02	1	17.0947	9.54597	0.840583
GRMZM2G019450_T01	0.868829	1.88145	15.0536	-3.00019
GRMZM2G019450_T02	0.869221	4.04035	16.1255	-1.99679
GRMZM2G019468_T01	0.858208	21.8815	16.775	0.383395
GRMZM2G019500_T02	0.901685	3.07612	32.7364	-3.41171
GRMZM2G019538_T01	0.868829	2.66667	10	-1.90689
GRMZM2G019553_T04	1	12.0331	13.2317	-0.136991
GRMZM2G019562_T01	0.868829	10.5591	9.66667	0.127392
GRMZM2G019597_T03	1	11.3333	12	-0.0824622
GRMZM2G019619_T01	0.868829	9.5663	13.6667	-0.514628
GRMZM2G019673_T01	0.868829	3.12241	5.6548	-0.856817
GRMZM2G019673_T02	0.671796	8.27979	49.1466	-2.56943
GRMZM2G019673_T05	0.742465	45.9237	115.796	-1.33427
GRMZM2G019681_T01	0.868829	16.38	13.3333	0.2969
GRMZM2G019695_T01	1	14.8067	71	-2.26157
GRMZM2G019721_T01	0.843794	1.02546	15.8864	-3.95345
GRMZM2G019746_T01	1	17.0637	5.3407	1.67583
GRMZM2G019783_T01	1	12.1017	4.66667	1.37474
GRMZM2G019807_T01	0.868829	41.3237	28.3918	0.541496
GRMZM2G019812_T01	0.868829	37.0671	36	0.0421427
GRMZM2G019863_T01	1	55.7033	23.6667	1.23491
GRMZM2G019874_T01	0.868829	4.87691	12.3333	-1.33852
GRMZM2G019876_T01	1	3.30135	51.6667	-3.96811
GRMZM2G019879_T02	0.839548	17.0858	37.1926	-1.12222
GRMZM2G019901_T02	0.869221	8.16098	90.3209	-3.46825
GRMZM2G019919_T01	0.379926	0.989063	116.437	-6.87927
GRMZM2G019919_T02	0.744297	19.4978	61.9256	-1.66722
GRMZM2G019919_T03	0.857747	116.155	85.9409	0.434639
GRMZM2G019919_T05	0.839961	10.1341	18.4426	-0.863817
GRMZM2G019926_T01	0.522183	2.36693	11.3262	-2.25857
GRMZM2G019926_T02	0.537742	0.43386	13.1929	-4.92638
GRMZM2G019926_T03	1	2.84999	13.8143	-2.27714
GRMZM2G019958_T01	0.836982	24.0021	56.3213	-1.23052
GRMZM2G019958_T02	0.86786	53.8416	79.111	-0.555158
GRMZM2G019971_T01	0.868829	4.93325	12.1045	-1.29494
GRMZM2G019974_T01	0.861365	5.44077	20	-1.87812
GRMZM2G019986_T03	0.868829	6.10887	12.3155	-1.0115
GRMZM2G019991_T01	0.869221	6.62513	4.33332	0.612474
GRMZM2G019999_T01	0.868829	37.0092	63.0987	-0.769725
GRMZM2G020002_T01	1	15.5225	9.67853	0.681498
GRMZM2G020002_T02	0.868829	13.0839	57.3162	-2.13115
GRMZM2G020034_T04	0.870778	3.42485	4.25517	-0.313175
GRMZM2G020040_T02	0.812187	26.5979	64.7497	-1.28356
GRMZM2G020043_T01	1	8.97282	24.6413	-1.45744
GRMZM2G020096_T01	0.813604	23.9455	71.15	-1.57111
GRMZM2G020098_T02	0.57979	1.59463	41.098	-4.68778
GRMZM2G020140_T01	0.84289	7.61772	9.78467	-0.361164
GRMZM2G020142_T01	0.868829	7.06011	32.2059	-2.18956
GRMZM2G020156_T01	0.868829	2.97404	3.66667	-0.302043
GRMZM2G020187_T02	0.868829	8.5133	7.34112	0.213717
GRMZM2G020216_T01	0.868829	23.4995	47.7205	-1.02198
GRMZM2G020281_T01	0.868829	5.88454	5.69203	0.0479863
GRMZM2G020281_T03	0.839961	38.2199	72.0494	-0.914663
GRMZM2G020291_T01	1	150.366	171.314	-0.188161
GRMZM2G020295_T02	0.85057	6.87113	9.3405	-0.442952
GRMZM2G020366_T01	0.868829	9.40874	7.66667	0.295403
GRMZM2G020382_T01	0.869842	20.1181	14	0.523069
GRMZM2G020433_T01	0.797255	16.3209	11.6667	0.484328
GRMZM2G020438_T01	0.809714	37.4153	37.0389	0.0145877
GRMZM2G020446_T01	0.869842	7.97131	18.2803	-1.1974
GRMZM2G020471_T01	1	1.07113	15.7944	-3.88221
GRMZM2G020548_T01	0.868829	8.75424	4.76823	0.876526
GRMZM2G020553_T01	0.870467	19.1387	38.6667	-1.0146
GRMZM2G020556_T01	0.870467	7	5.8159	0.267352
GRMZM2G020574_T07	0.855078	4.76399	14.8156	-1.63688
GRMZM2G020620_T01	1	10.5718	19.5871	-0.889682
GRMZM2G020661_T02	0.861365	6.27428	6.66667	-0.0875164
GRMZM2G020704_T02	0.97818	3.18994	5.67105	-0.830088
GRMZM2G020721_T02	1	1.60689	10	-2.63766
GRMZM2G020728_T02	0.861365	4.19642	8.63323	-1.04074
GRMZM2G020761_T01	0.858208	15.0402	19.6562	-0.386163
GRMZM2G020761_T02	0.851661	2.80218	7.01045	-1.32296
GRMZM2G020766_T01	1	21.2914	13.3333	0.675232
GRMZM2G020775_T01	0.865597	5.65925	19.4382	-1.78021
GRMZM2G020781_T01	0.840214	5.17919	23.09	-2.15647
GRMZM2G020801_T01	0.842615	19.1736	158.397	-3.04635
GRMZM2G020814_T01	1	39.3206	148.678	-1.91883
GRMZM2G020840_T01	0.831858	19.7262	100.021	-2.34211
GRMZM2G020840_T02	0.862715	6.76386	11.6638	-0.786122
GRMZM2G020865_T01	0.870467	19.7672	39	-0.980369
GRMZM2G020898_T01	0.868829	7.17772	11.6667	-0.700795
GRMZM2G020912_T02	0.784131	20.3519	57.7345	-1.50427
GRMZM2G020920_T03	0.583827	1.14626	66.2165	-5.85218
GRMZM2G020920_T04	0.868829	170.408	385.861	-1.17909
GRMZM2G020928_T01	1	0	30.7443	#NAME?
GRMZM2G020928_T02	0.868829	63.1786	62.733	0.0102103
GRMZM2G020928_T03	0.868829	60.0482	99.6241	-0.730373
GRMZM2G020929_T01	0.92868	3.80089	2.33333	0.703946
GRMZM2G020976_T01	0.7932	11.2175	47	-2.06691
GRMZM2G020982_T01	0.671796	8.51985	32.3333	-1.92412
GRMZM2G020986_T01	0.868829	2.40032	9.72175	-2.01799
GRMZM2G020996_T01	0.868829	0.299181	9.66667	-5.01393
GRMZM2G021015_T01	0.85057	2.99542	48.6667	-4.0221
GRMZM2G021044_T02	0.898727	0.788103	20.3333	-4.68932
GRMZM2G021074_T01	0.703217	75.5364	187.667	-1.31293
GRMZM2G021110_T01	0.85057	18.6712	30.3333	-0.700087
GRMZM2G021129_T01	0.870467	13.5035	3.66667	1.88079
GRMZM2G021170_T01	0.869134	8.38231	22	-1.39208
GRMZM2G021194_T01	0.751823	37.5821	41.6667	-0.148849
GRMZM2G021219_T02	0.865597	4.83241	11.6667	-1.27158
GRMZM2G021223_T01	0.808514	13.8212	17.6386	-0.351847
GRMZM2G021225_T01	1	8.36346	44.3333	-2.40622
GRMZM2G021243_T01	0.892637	5.73087	29.3333	-2.35571
GRMZM2G021256_T01	0.744156	20.7457	28.436	-0.454906
GRMZM2G021270_T01	1	14.3564	20.3332	-0.502149
GRMZM2G021270_T02	0.473117	45.0543	21.9791	1.03554
GRMZM2G021299_T01	0.87769	103.889	88.2775	0.234922
GRMZM2G021299_T02	0.861365	0.035469	73.0559	-11.0082
GRMZM2G021313_T01	1	21.6994	12	0.854624
GRMZM2G021331_T01	0.879072	23.1692	112.777	-2.28319
GRMZM2G021406_T01	0.969446	15.9048	2.52208	2.65677
GRMZM2G021406_T02	0.880859	17.6325	3.81127	2.2099
GRMZM2G021416_T01	0.795418	8.99832	57.9326	-2.68665
GRMZM2G021422_T01	1	5.84912	9.2714	-0.664568
GRMZM2G021464_T02	0.868829	4.31022	11.3333	-1.39474
GRMZM2G021471_T01	0.868829	7.91635	12.6592	-0.677282
GRMZM2G021471_T02	0.910354	19.2175	18.3408	0.0673698
GRMZM2G021483_T01	0.85057	2.05234	71.2136	-5.11681
GRMZM2G021483_T02	0.869842	116.792	148.263	-0.344218
GRMZM2G021514_T02	0.881481	36.6683	41.5781	-0.181289
GRMZM2G021517_T01	0.681872	2.65527	19.3336	-2.86419
GRMZM2G021530_T01	0.722516	29.0227	9.33333	1.63672
GRMZM2G021549_T01	1	28.3864	12	1.24216
GRMZM2G021560_T01	0.865597	7.76624	5.38458	0.528383
GRMZM2G021598_T01	0.863734	16.7169	8.91343	0.907254
GRMZM2G021598_T03	0.868829	38.3362	22.4199	0.773925
GRMZM2G021605_T01	0.863184	21.0688	3.41035	2.62711
GRMZM2G021619_T01	1	23.9561	31.3333	-0.387305
GRMZM2G021635_T01	0.608503	15.3227	49.4429	-1.69009
GRMZM2G021687_T01	0.861365	95.9278	198.667	-1.05033
GRMZM2G021694_T01	0.555051	15.5455	62.6667	-2.0112
GRMZM2G021706_T01	0.568136	340.8	1922.7	-2.49613
GRMZM2G021725_T01	1	48.6214	41.6667	0.222699
GRMZM2G021742_T01	0.847794	8.66667	17.721	-1.03191
GRMZM2G021777_T01	0.831054	15.6468	32	-1.0322
GRMZM2G021784_T01	1	33.574	158.952	-2.24318
GRMZM2G021816_T01	0.819692	3.73114	28.6667	-2.94169
GRMZM2G021834_T02	0.85048	30.5946	67.4636	-1.14083
GRMZM2G021846_T01	0.868829	41.7461	144.333	-1.78969
GRMZM2G021849_T02	1	37.6985	38.5763	-0.0332076
GRMZM2G021864_T01	1	8.89838	51.6667	-2.53762
GRMZM2G021877_T01	0.497004	4.80273	26.6667	-2.47311
GRMZM2G021912_T02	0.858208	7.49721	36.874	-2.29818
GRMZM2G022032_T01	0.85048	41.856	48.066	-0.199583
GRMZM2G022041_T01	0.879072	15.1411	21	-0.471917
GRMZM2G022054_T01	0.719836	2.65374	26.0636	-3.29594
GRMZM2G022054_T02	0.868829	19.9055	34.5701	-0.796357
GRMZM2G022054_T05	0.870467	28.1194	67.2332	-1.25761
GRMZM2G022054_T06	1	14.0645	13.8618	0.0209464
GRMZM2G022061_T02	0.819314	17.2041	26.7045	-0.634332
GRMZM2G022061_T04	0.808514	5.8118	8.73683	-0.588125
GRMZM2G022061_T05	1	9.93609	23.8919	-1.26577
GRMZM2G022088_T01	0.664645	8.37459	3.68312	1.18509
GRMZM2G022088_T02	0.422785	1.03002	37.6502	-5.19191
GRMZM2G022090_T01	1	7.74157	1.82891	2.08164
GRMZM2G022107_T01	0.875894	35.3899	27	0.390379
GRMZM2G022120_T04	1	39.2815	21.2108	0.889049
GRMZM2G022130_T02	1	2.34946	21.1892	-3.17293
GRMZM2G022159_T01	0.835882	9.42305	19	-1.01173
GRMZM2G022175_T01	1	50.4687	50.3333	0.00387411
GRMZM2G022180_T01	1	26.3805	36.5832	-0.471711
GRMZM2G022180_T02	0.838573	18.8708	40.7502	-1.11065
GRMZM2G022188_T01	1	8.90749	15	-0.751872
GRMZM2G022192_T02	0.868829	16.9223	74.7942	-2.144
GRMZM2G022192_T03	0.865597	3.63957	6.00558	-0.722535
GRMZM2G022206_T01	0.719836	139.544	353.306	-1.34019
GRMZM2G022206_T02	0.868829	52.014	55.0478	-0.0817867
GRMZM2G022242_T01	1	24.6975	32.3229	-0.388189
GRMZM2G022248_T01	0.583827	23.4597	71.89	-1.61561
GRMZM2G022252_T01	0.907799	18.7873	14	0.424334
GRMZM2G022252_T03	1	23.0125	35.6667	-0.632158
GRMZM2G022258_T01	0.748604	58.9389	74.2608	-0.333382
GRMZM2G022269_T05	0.799406	10.3333	5.77327	0.839846
GRMZM2G022275_T02	0.689016	17.0906	68.281	-1.99828
GRMZM2G022279_T02	0.870467	39.7636	110.432	-1.47364
GRMZM2G022283_T01	0.869842	1.43727	16.2432	-3.49843
GRMZM2G022293_T01	0.868829	2.41976	9.33333	-1.94753
GRMZM2G022298_T01	0.877634	27.5623	21.2161	0.377541
GRMZM2G022313_T01	0.868829	17.3816	56.0477	-1.6891
GRMZM2G022313_T02	0.917231	20.1751	30.9523	-0.617469
GRMZM2G022359_T01	1	11.765	27.1473	-1.20631
GRMZM2G022365_T01	0.753716	8.41547	49.1046	-2.54474
GRMZM2G022383_T01	0.584221	13.3166	61.578	-2.20919
GRMZM2G022383_T02	0.571422	50.083	55.5788	-0.150213
GRMZM2G022413_T01	0.849489	13.4521	29	-1.10822
GRMZM2G022506_T01	0.868829	5.52358	4.33333	0.350126
GRMZM2G022538_T02	0.473117	193.794	208.537	-0.105778
GRMZM2G022625_T03	1	1068.19	3226.62	-1.59486
GRMZM2G022629_T01	0.805333	30.1159	78	-1.37295
GRMZM2G022694_T01	0.869842	7.80774	18.3333	-1.23149
GRMZM2G022711_T04	0.835882	9.16803	30.859	-1.75101
GRMZM2G022763_T02	0.897771	2.64649	7.62576	-1.5268
GRMZM2G022782_T02	1	11.0778	7.69642	0.525412
GRMZM2G022787_T01	0.878062	24.4085	12.9933	0.909616
GRMZM2G022787_T02	0.847308	10.5929	7.98577	0.40759
GRMZM2G022793_T01	0.868829	10.4456	14	-0.422537
GRMZM2G022837_T01	1	20.5328	122.63	-2.57831
GRMZM2G022856_T01	0.865597	13.3039	41.3333	-1.63545
GRMZM2G022859_T02	0.877329	13.3176	34.3333	-1.36628
GRMZM2G022866_T02	0.857635	43.8885	83.6095	-0.929823
GRMZM2G022876_T01	1	0	13.878	#NAME?
GRMZM2G022876_T04	0.808514	1.90377	4.32955	-1.18536
GRMZM2G022897_T01	0.868829	3.59842	11.6667	-1.69696
GRMZM2G022921_T01	0.825989	1.46787	28.5528	-4.28183
GRMZM2G022921_T02	0.821026	5.44079	4.11387	0.40332
GRMZM2G022926_T01	0.819404	56.5043	88.912	-0.654018
GRMZM2G022947_T01	0.869134	26.3303	46.6667	-0.825666
GRMZM2G022958_T01	0.744297	530.419	1618	-1.60901
GRMZM2G022987_T01	1	34.7116	33.4159	0.0548835
GRMZM2G022997_T01	0.812187	28.2088	82.8255	-1.55393
GRMZM2G022997_T02	0.795647	13.2439	72.1746	-2.44616
GRMZM2G023008_T01	0.491925	1.27759	14.6667	-3.52104
GRMZM2G023008_T02	0.868829	23.488	29	-0.304131
GRMZM2G023020_T01	0.868829	11.1255	19	-0.772133
GRMZM2G023028_T01	1	2.77261	14.8205	-2.41828
GRMZM2G023037_T01	0.868829	17.9777	36.3738	-1.01669
GRMZM2G023049_T01	0.824211	4.01116	13	-1.69642
GRMZM2G023080_T01	0.868829	22.1796	26	-0.229277
GRMZM2G023105_T01	0.583827	43.3057	157.333	-1.86119
GRMZM2G023119_T01	0.868829	6.86226	11.0817	-0.691429
GRMZM2G023163_T01	1	19.1686	10	0.938743
GRMZM2G023194_T01	0.697913	1.68863	5.79833	-1.77978
GRMZM2G023220_T01	0.868829	6	3.03387	0.983803
GRMZM2G023232_T01	0.865597	70.8886	105.878	-0.578773
GRMZM2G023239_T01	0.572141	0.227976	25.3035	-6.79431
GRMZM2G023239_T02	0.981663	4.66667	8.02978	-0.782969
GRMZM2G023242_T03	0.868829	11.8069	3.66667	1.68708
GRMZM2G023257_T01	0.808514	2.26789	8.33333	-1.87754
GRMZM2G023275_T01	0.809714	0.0399117	29.3333	-9.52151
GRMZM2G023289_T01	0.572141	0.5157	9.02697	-4.12964
GRMZM2G023289_T03	0.858208	182.372	521.417	-1.51555
GRMZM2G023313_T01	0.868829	196.792	278.667	-0.501869
GRMZM2G023328_T01	0.869221	18.4925	61.9946	-1.7452
GRMZM2G023328_T02	1	21.379	10.8583	0.977401
GRMZM2G023328_T04	0.789125	10.1347	16.4805	-0.701466
GRMZM2G023335_T01	0.866621	1.06186	16.8192	-3.98545
GRMZM2G023335_T03	0.787288	7.45194	21.9666	-1.55963
GRMZM2G023346_T01	1	1.55694	8.66667	-2.47676
GRMZM2G023347_T02	1	5	9.33333	-0.900464
GRMZM2G023364_T01	0.865597	6.92797	32.3333	-2.22252
GRMZM2G023372_T01	0.865597	8.73314	8.33003	0.0681778
GRMZM2G023387_T01	0.787288	3.51208	7.91022	-1.17139
GRMZM2G023392_T01	0.870467	0.994047	5.33333	-2.42365
GRMZM2G023418_T01	0.722516	328.293	656.667	-1.00018
GRMZM2G023528_T01	0.779412	22.6349	67.0063	-1.56575
GRMZM2G023528_T02	0.869842	33.2951	37.8643	-0.185526
GRMZM2G023528_T03	0.839961	18.5495	74.2834	-2.00166
GRMZM2G023528_T05	1	24.0893	30.264	-0.32921
GRMZM2G023575_T01	0.552782	0.99409	18.5979	-4.22562
GRMZM2G023575_T03	1	5	5.0688	-0.0197161
GRMZM2G023585_T01	0.870467	8.36145	20.7602	-1.31199
GRMZM2G023585_T02	0.840214	13.7546	41.6667	-1.59898
GRMZM2G023591_T01	0.789164	11.8471	86.3333	-2.86539
GRMZM2G023625_T01	0.868829	22.0668	42.6667	-0.951234
GRMZM2G023636_T01	1	13.3643	2	2.74031
GRMZM2G023638_T01	1	2	31	-3.9542
GRMZM2G023667_T01	0.874455	14.8392	27.6649	-0.898642
GRMZM2G023711_T01	0.886854	17.1984	216.003	-3.65071
GRMZM2G023711_T02	1	0.333333	11.3302	-5.08707
GRMZM2G023798_T01	0.470663	2.43101	11.6058	-2.25522
GRMZM2G023798_T02	1	41.2359	25.9943	0.665705
GRMZM2G023833_T01	0.884191	17.7937	26.6667	-0.583672
GRMZM2G023858_T03	0.606551	23.6667	21.0577	0.168506
GRMZM2G023884_T01	0.871224	30.217	45	-0.574567
GRMZM2G023906_T01	0.859449	116.712	199.005	-0.769851
GRMZM2G023946_T01	0.684545	21.8406	30.3333	-0.473892
GRMZM2G023970_T01	0.680687	2.42152	31.8945	-3.71933
GRMZM2G023988_T02	0.864203	5.3001	8.34018	-0.654059
GRMZM2G023988_T03	1	26.4673	10.5182	1.33133
GRMZM2G024025_T01	0.785561	7.50735	1.77657	2.07921
GRMZM2G024073_T01	0.748708	2.94766	28.6667	-3.28173
GRMZM2G024104_T03	0.808514	17.4379	14.946	0.222468
GRMZM2G024104_T05	0.570411	3.17959	89.8842	-4.82115
GRMZM2G024119_T06	0.868829	3.78644	19.2179	-2.34354
GRMZM2G024145_T01	0.868829	7.16894	21.6667	-1.59565
GRMZM2G024145_T03	0.801795	18.1781	50.6667	-1.47884
GRMZM2G024150_T01	1	20.2753	117.075	-2.52963
GRMZM2G024151_T02	1	168.762	114.746	0.556551
GRMZM2G024180_T01	1	10	14.588	-0.544782
GRMZM2G024192_T01	0.849489	20.2959	26.9196	-0.407469
GRMZM2G024231_T02	1	19.7656	5.05177	1.96813
GRMZM2G024231_T03	0.577246	6.47688	16.9482	-1.38776
GRMZM2G024247_T01	0.869221	16.4442	11.8485	0.472871
GRMZM2G024267_T01	0.868829	20.6157	23.6667	-0.199116
GRMZM2G024293_T01	0.879458	15.8714	22.9223	-0.530323
GRMZM2G024303_T01	0.74019	6.0012	20.6667	-1.78398
GRMZM2G024310_T01	0.862583	38.0251	76.1568	-1.00202
GRMZM2G024315_T01	0.876008	12.5963	15.266	-0.277328
GRMZM2G024315_T02	1	4.3424	18.0673	-2.05682
GRMZM2G024335_T02	0.74019	8.09817	25.3333	-1.64537
GRMZM2G024374_T01	0.868829	0.529357	11.3333	-4.42019
GRMZM2G024389_T02	0.855078	32.3248	53.4701	-0.726092
GRMZM2G024389_T03	0.870715	17.0938	12.0442	0.505134
GRMZM2G024391_T02	1	56.6891	12.8642	2.13971
GRMZM2G024395_T02	0.912434	9.20058	15.389	-0.742107
GRMZM2G024437_T02	0.876008	12.7742	7.75	0.72097
GRMZM2G024448_T01	1	34.7937	28.6667	0.279451
GRMZM2G024451_T01	0.806541	4.49005	40	-3.1552
GRMZM2G024466_T01	0.870219	9.89868	18.3333	-0.889161
GRMZM2G024484_T01	1	107.447	122.329	-0.187136
GRMZM2G024499_T03	0.861365	4.4123	24.8888	-2.49589
GRMZM2G024499_T05	0.679135	69.9193	11.4652	2.60842
GRMZM2G024530_T01	0.66705	1.10827	11.6667	-3.39602
GRMZM2G024533_T01	0.862715	231.99	121.494	0.933176
GRMZM2G024550_T01	0.869842	6.44474	20.3333	-1.65765
GRMZM2G024563_T01	1	2.55441	22	-3.10644
GRMZM2G024571_T02	0.892637	128.849	106.221	0.278609
GRMZM2G024607_T01	0.863098	7.76589	30.806	-1.98799
GRMZM2G024612_T01	0.862583	163.68	231.667	-0.501173
GRMZM2G024615_T05	0.864572	3.09995	11.526	-1.89458
GRMZM2G024615_T06	0.671796	52.5975	61.7042	-0.230375
GRMZM2G024647_T05	0.870467	3.14038	4	-0.34906
GRMZM2G024647_T07	0.868829	6.73906	5.62955	0.259529
GRMZM2G024668_T01	0.865597	56.8536	222.717	-1.96989
GRMZM2G024668_T02	1	138.988	48.8096	1.50973
GRMZM2G024690_T03	0.868829	26.6916	31.477	-0.23791
GRMZM2G024693_T01	1	15.4966	27.1618	-0.809627
GRMZM2G024697_T02	0.855106	16.5374	18.6548	-0.173812
GRMZM2G024730_T01	0.869134	15.5487	31.9329	-1.03825
GRMZM2G024730_T02	0.609064	0.405707	15.0671	-5.21482
GRMZM2G024733_T01	0.868829	1.92196	22.7869	-3.56755
GRMZM2G024739_T04	0.862583	10.7997	12.0549	-0.158637
GRMZM2G024806_T01	1	46.4186	8	2.53663
GRMZM2G024808_T01	0.868829	5.99787	5.33333	0.169412
GRMZM2G024823_T02	0.703217	13.64	24.1584	-0.824686
GRMZM2G024851_T01	0.870467	11.0434	34.3333	-1.63643
GRMZM2G024865_T01	0.953565	22.0633	21.5619	0.0331641
GRMZM2G024882_T01	0.868829	8.0957	11	-0.442276
GRMZM2G024927_T01	0.868829	15.6627	12.4602	0.33
GRMZM2G024933_T01	0.908845	11.8291	6.56819	0.848775
GRMZM2G024933_T02	0.557711	20.2169	36.4318	-0.849634
GRMZM2G024973_T01	1	31.7199	14.6667	1.11285
GRMZM2G024976_T01	0.868829	44.8745	114.333	-1.34928
GRMZM2G024992_T01	1	6.0279	34.2378	-2.50586
GRMZM2G025014_T02	0.868829	33.8272	63.176	-0.901192
GRMZM2G025014_T03	0.881419	32.5361	16.6579	0.965833
GRMZM2G025024_T01	0.593151	36.1132	32.6667	0.144708
GRMZM2G025031_T02	1	4.56552	20.0402	-2.13405
GRMZM2G025037_T01	0.869221	5.95162	10.3333	-0.795951
GRMZM2G025042_T01	0.927308	37.0947	34.6667	0.097664
GRMZM2G025059_T01	0.868829	1.18308	7.66667	-2.69605
GRMZM2G025074_T01	0.868829	31.1655	58.3078	-0.90374
GRMZM2G025123_T01	0.861365	135.94	228.909	-0.751802
GRMZM2G025123_T03	0.869221	64.3546	52.6505	0.289597
GRMZM2G025127_T02	0.858208	11.6667	14.1773	-0.281185
GRMZM2G025143_T01	0.849489	11.7008	14.0726	-0.266281
GRMZM2G025154_T02	0.870467	5.40267	3.66667	0.559203
GRMZM2G025171_T01	0.878949	17.9534	40.5421	-1.17516
GRMZM2G025171_T02	0.855078	148.824	409.314	-1.4596
GRMZM2G025214_T03	0.572141	33.8886	5.43992	2.63914
GRMZM2G025215_T01	1	38.0145	142.119	-1.90248
GRMZM2G025227_T01	0.868829	3.86657	14.5484	-1.91173
GRMZM2G025227_T02	0.827188	14.6352	15.4625	-0.0793355
GRMZM2G025231_T01	0.570411	31.1516	47.817	-0.618219
GRMZM2G025236_T01	0.817485	17.5191	4.33333	2.01538
GRMZM2G025242_T02	0.868829	12.0816	53.6667	-2.15121
GRMZM2G025243_T01	0.868829	46.4889	76.0452	-0.709971
GRMZM2G025248_T01	0.861365	4.94094	6.31611	-0.35425
[truncated: 14,174 more rows]

## Sheet: MBS.vs.HPT
target_id	padj	mean.treated (HPT)	mean.untreated (MBS)	log2.fold.change
AC148152.3_FGT001	0.0621027	7.66667	5.66667	0.436099
AC148152.3_FGT008	0.00551414	28.6135	116.333	-2.0235
AC148167.6_FGT001	0.161803	129.284	100	0.370543
AC149475.2_FGT002	0.0366306	45.3333	20.6667	1.13327
AC149475.2_FGT003	0.155746	92.743	21.4525	2.11209
AC149475.2_FGT005	0.168983	55.7939	61.6667	-0.144384
AC149475.2_FGT007	0.157141	23.5196	6.8742	1.7746
AC149810.2_FGT003	0.0919103	3.52168	29.5484	-3.06874
AC149818.2_FGT001	0.0282889	19	11.6667	0.703607
AC149818.2_FGT004	0.0018541	12.9741	2.66667	2.28253
AC149818.2_FGT006	0.209291	41.807	50.4024	-0.269748
AC149818.2_FGT008	0.0767459	20.9337	3.33333	2.65079
AC149828.2_FGT002	0.0450152	42.7668	40.6458	0.073386
AC149829.2_FGT003	0.0957416	36.0737	31.6355	0.189405
AC149829.2_FGT006	0.144317	45.4545	20.395	1.15621
AC150739.3_FGT001	0.236285	51.6667	44.6667	0.210035
AC152495.1_FGT011	0.53416	17.6667	52.6667	-1.57586
AC152495.1_FGT012	0.195332	6.35604	5.33333	0.253091
AC155352.2_FGT010	0.00358623	99.78	32.1236	1.63512
AC155376.2_FGT004	0.00787413	20.3333	22.7013	-0.15893
AC155376.2_FGT005	0.213068	26.1215	25.3333	0.0441995
AC155377.1_FGT001	0.00343498	262.096	678	-1.37119
AC155377.1_FGT002	0.13648	74.287	76	-0.0328902
AC155390.2_FGT002	0.312121	7.96918	1.33333	2.57939
AC155434.2_FGT001	1	17.7027	4.45849	1.98934
AC155434.2_FGT003	0.137279	43.2985	47.6593	-0.138442
AC155434.2_FGT004	0.018617	522.203	241.216	1.11429
AC155434.2_FGT005	0.0994237	19.6667	7.66667	1.35908
AC155496.2_FGT009	0.697311	91.0956	109.424	-0.264482
AC155622.2_FGT001	0.283532	144.624	118.273	0.290191
AC155622.2_FGT004	0.15233	13	11.3333	0.197939
AC155624.2_FGT006	0.175484	34.7725	45.6228	-0.391808
AC155624.2_FGT011	0.00340148	23.8724	57.3333	-1.26403
AC177838.2_FGT015	0.123	25	9	1.47393
AC177893.3_FGT006	0.205879	19.553	4.66667	2.06693
AC177897.2_FGT002	0.126296	8.18682	17	-1.05416
AC177908.3_FGT002	0.0028575	108.541	42.6073	1.34907
AC177911.4_FGT005	0.45753	19.7155	7.05154	1.48332
AC177920.3_FGT008	0.0643545	10.5133	3.57891	1.55463
AC177936.6_FGT008	0.173936	53.8631	82.5428	-0.615846
AC182482.3_FGT003	0.0027135	1.55374	43.6667	-4.81272
AC182617.3_FGT001	0.132674	18.5046	12.0511	0.618718
AC182838.3_FGT006	1	3.33333	8	-1.26303
AC183315.4_FGT006	0.107129	6.95817	30.7126	-2.14205
AC183412.5_FGT005	0.166302	17.5835	14.0003	0.328758
AC183888.4_FGT006	0.0680867	9.66667	3.66667	1.39855
AC183932.3_FGT007	0.545061	14.7432	3.67528	2.00412
AC183950.2_FGT005	0.116723	22.6382	16.3429	0.470094
AC183968.2_FGT001	0.143252	32.4769	8.33333	1.96245
AC184116.3_FGT001	0.368744	6.30863	7.80968	-0.307936
AC184130.4_FGT012	0.148803	59.6667	28.3333	1.07442
AC184133.3_FGT001	0.148343	4.26269	9.79908	-1.20088
AC184169.3_FGT001	0.105028	49.0317	25.6667	0.933819
AC184699.3_FGT005	0.131938	7.37501	11.7813	-0.675782
AC184789.4_FGT002	0.474366	3.33333	2.66667	0.321928
AC184857.2_FGT006	0.156445	9.3707	4.33333	1.11268
AC185226.4_FGT001	0.45829	99.6092	108.834	-0.127783
AC185300.4_FGT002	0.450426	8.33333	4.33333	0.943416
AC185415.3_FGT005	0.191591	72.4991	13	2.47945
AC185500.3_FGT001	0.25188	19.4525	8.37785	1.21531
AC185501.3_FGT006	0.686094	14.0379	11	0.351823
AC185588.2_FGT002	1	9.93303	28	-1.49512
AC185628.3_FGT010	0.561376	16.0497	3.77655	2.08741
AC186189.3_FGT004	0.150571	9.15104	7	0.386581
AC186231.4_FGT002	0.0130373	54.6667	17.6667	1.62963
AC186322.4_FGT003	0.218179	6.08048	5	0.282256
AC186433.4_FGT001	0.090725	17.3333	7.33333	1.24101
AC186500.3_FGT001	0.639172	25.0604	3.66667	2.77287
AC186524.3_FGT005	0.11055	9	12	-0.415037
AC186583.3_FGT004	NA	4	1.66667	1.26303
AC186585.4_FGT002	0.173612	12.2534	3	2.03014
AC186592.3_FGT002	0.134432	20.8701	12.3257	0.759772
AC186669.3_FGT002	1	14.7821	10.8032	0.452398
AC186684.4_FGT001	0.172647	27.6217	9.33333	1.56534
AC186781.4_FGT006	0.290226	17.8371	6.57876	1.439
AC186782.4_FGT003	0.0311858	24	22	0.125531
AC186807.4_FGT002	0.0368209	10.0795	5	1.01142
AC186815.3_FGT003	0.142945	32.7607	22.4252	0.546844
AC186905.3_FGT013	0.181452	18.0532	9.77177	0.885561
AC187080.3_FGT006	0.0622546	13.7205	9.45931	0.536527
AC187086.3_FGT004	0.311896	10.7781	15	-0.476864
AC187098.4_FGT011	0.145479	13.2951	14.6523	-0.140234
AC187157.4_FGT002	0.0166403	52.4203	56.6667	-0.112375
AC187157.4_FGT005	0.0424535	10.012	3.66667	1.44919
AC187207.3_FGT006	0.448503	14.5543	20.2665	-0.477651
AC187235.3_FGT003	0.551499	15.3693	5.94397	1.37055
AC187263.4_FGT001	0.482737	7	3	1.22239
AC187393.3_FGT001	0.15223	32.19	31.6667	0.0236468
AC187551.3_FGT002	0.00903592	22.4509	6.0671	1.88769
AC187567.4_FGT004	0.125699	44.0327	12	1.87554
AC187800.4_FGT003	0.183456	37.7156	10.6667	1.82205
AC187843.3_FGT006	0.0018541	8.33333	5	0.736966
AC188023.3_FGT005	0.135767	56.2198	35.6667	0.656502
AC188128.3_FGT002	0.305479	3.33333	9.33333	-1.48543
AC188710.4_FGT006	0.202738	45.0706	14.6667	1.61965
AC188752.3_FGT008	0.16859	10.0704	13.4773	-0.420419
AC188753.3_FGT004	0.0018541	7	10.2736	-0.55352
AC189052.3_FGT003	1	10.9397	5	1.12958
AC189750.4_FGT004	0.031917	5.81167	18.8092	-1.69441
AC189753.3_FGT002	0.0397757	35.6908	28.2685	0.336359
AC189796.3_FGT004	0.104919	23.8902	5.12233	2.22155
AC189879.3_FGT003	0.0018541	384.463	220.523	0.801913
AC190035.1_FGT005	0.178759	12.5206	5	1.32431
AC190587.3_FGT005	0.185616	3.73494	20.1715	-2.43316
AC190609.3_FGT002	0.0024538	772.32	199.835	1.95039
AC190609.3_FGT004	0.221007	21.9695	11	0.997998
AC190613.3_FGT001	0.142571	11.237	6.44058	0.802991
AC190623.3_FGT001	0.00295022	92.8947	137	-0.560508
AC190628.4_FGT007	0.546389	116.313	145.333	-0.321354
AC190630.2_FGT001	0.627463	1.66667	10.6667	-2.67807
AC190716.3_FGT001	0.246846	11.394	4.57462	1.31655
AC190740.2_FGT004	0.379398	14.1532	5.1225	1.4662
AC190743.3_FGT012	0.217303	4.15366	6.37092	-0.61712
AC190750.2_FGT014	0.337682	20.9798	25.81	-0.298931
AC190788.2_FGT005	0.458973	18.3915	1.33333	3.78593
AC190816.3_FGT007	0.175189	25.4046	12.4198	1.03245
AC190851.3_FGT003	0.0018541	5.66667	6.66667	-0.234465
AC190909.3_FGT004	0.276122	155.137	196.556	-0.341395
AC190915.3_FGT007	0.336981	12.5208	6.55761	0.933083
AC190999.2_FGT004	0.168345	25.3668	11.3333	1.16237
AC191009.3_FGT004	0.0125881	39.6667	12.6667	1.64689
AC191069.3_FGT004	0.150295	7	6	0.222392
AC191073.2_FGT003	1	4.74032	2.21869	1.09528
AC191113.2_FGT002	0.130868	22.3333	10.3333	1.11189
AC191251.3_FGT005	0.0018586	15	11	0.447459
AC191283.3_FGT004	0.0958675	31.8029	36.3333	-0.192137
AC191297.3_FGT004	0.181452	18.0532	9.77177	0.885561
AC191575.2_FGT001	0.0144974	5.44138	16	-1.55603
AC191676.3_FGT011	0.00192816	32.8725	16.5524	0.989838
AC191771.3_FGT008	0.129684	7.48738	13	-0.795979
AC192204.3_FGT005	0.338499	7.55861	5.5426	0.447558
AC192244.3_FGT007	1	27.3333	46.6667	-0.771731
AC192362.3_FGT002	0.424546	3.66667	13.3333	-1.8625
AC192362.3_FGT003	0.166736	34.7286	19.2797	0.849041
AC192367.2_FGT002	0.00258803	10.3333	14.3333	-0.472068
AC192451.3_FGT001	0.00662843	64.1804	181	-1.49579
AC193324.3_FGT002	0.102949	30.4498	15.6667	0.958736
AC193379.3_FGT001	0.103018	48.3737	35	0.466867
AC193402.3_FGT004	0.0577563	17	6	1.5025
AC193423.3_FGT003	0.647485	17.6667	4.66667	1.92057
AC193754.3_FGT008	0.302871	15.6798	3.98759	1.97532
AC194022.3_FGT014	0.216981	10.2411	4	1.3563
AC194032.3_FGT010	0.0018541	9.66667	2.33333	2.05063
AC194097.3_FGT009	0.0286613	10.4344	2.66667	1.96824
AC194101.3_FGT001	0.189313	24.4581	29.6667	-0.278533
AC194136.3_FGT001	0.132101	6.80304	6	0.181218
AC194206.3_FGT005	0.179061	27.8233	10	1.4763
AC194259.3_FGT001	0.247802	3	4.66667	-0.63743
AC194264.3_FGT006	0.160446	67.0704	83.6667	-0.318976
AC194341.4_FGT002	0.167487	106.313	34.6667	1.6167
AC194380.3_FGT008	0.11166	11.2283	6.91304	0.699752
AC194425.3_FGT005	0.0018541	12.6667	7.66667	0.724366
AC194666.2_FGT010	0.0183103	42.7546	36	0.248083
AC194712.3_FGT002	1	16.5346	0.666667	4.63238
AC194824.2_FGT005	0.158436	8.48942	5.21713	0.70241
AC194898.3_FGT003	0.157541	9.03165	20.5939	-1.18915
AC194942.3_FGT001	0.0945338	28.1815	11.6667	1.27235
AC194965.4_FGT001	0.077816	15.145	5.66667	1.41827
AC194965.4_FGT004	0.0198175	5.21763	14.3333	-1.45791
AC194970.5_FGT001	0.111461	17.7818	7	1.34498
AC194970.5_FGT004	0.159026	90.2683	110.261	-0.288627
AC194970.5_FGT005	0.159004	41.9085	3.4028	3.62245
AC194970.5_FGT009	0.00747111	53.6892	24	1.1616
AC194974.3_FGT005	0.183786	22.0078	14.4112	0.610827
AC194977.2_FGT004	0.0283897	7.3595	2.33333	1.65722
AC195154.3_FGT004	0.00631499	120.988	226.333	-0.903585
AC195172.3_FGT001	0.0457957	20.0316	36.7289	-0.874639
AC195235.3_FGT003	0.510058	1.95022	6.87997	-1.81876
AC195253.3_FGT002	0.0627066	8.21392	2.52652	1.70092
AC195320.3_FGT003	0.0296492	15.4865	5.38666	1.52355
AC195340.3_FGT001	0.000660338	1222.82	655	0.900646
AC195340.3_FGT002	0.174264	90.4422	46.319	0.965392
AC195340.3_FGT004	0.0113808	129.217	91.0937	0.504373
AC195340.3_FGT005	0.0999224	10.4022	7.04926	0.561344
AC195402.3_FGT001	0.154523	17.4783	22.9335	-0.391895
AC195484.3_FGT003	0.0769794	4.05121	2.66667	0.603315
AC195545.3_FGT003	0.0262472	8.94395	2.66667	1.74588
AC195587.4_FGT004	0.656789	86.2513	33.9423	1.34546
AC195685.3_FGT001	0.00980627	3.79516	4	-0.0758406
AC195785.3_FGT004	0.16101	9.66667	12	-0.311944
AC195806.3_FGT001	0.0343174	7.97195	3.2493	1.29481
AC195860.3_FGT005	0.380188	25.2163	7	1.84893
AC195860.3_FGT006	0.0100523	152.959	56.3333	1.44108
AC195874.2_FGT002	0.0504548	84.0812	81.3333	0.0479366
AC195959.2_FGT004	0.244077	4	11	-1.45943
AC196066.3_FGT003	0.183847	26.6719	35	-0.392036
AC196082.3_FGT001	0.00269389	21.8309	12.4256	0.813062
AC196090.3_FGT006	0.149745	5.01481	5.66667	-0.176306
AC196154.3_FGT014	0.330741	4.64223	11.068	-1.2535
AC196278.2_FGT003	0.0018541	10	3.66667	1.44746
AC196278.2_FGT004	0.0638946	20.3333	7	1.53842
AC196278.2_FGT005	0.0138117	15	2.66667	2.49185
AC196290.3_FGT007	0.164467	45.4181	16	1.5052
AC196426.3_FGT007	0.0764702	206.168	208.325	-0.015019
AC196465.3_FGT006	1	35.4033	94.636	-1.4185
AC196475.3_FGT005	0.0128914	323.169	184.856	0.805886
AC196489.3_FGT002	0.0439385	42.8013	17.3257	1.30474
AC196502.3_FGT003	0.108232	7.99259	5.99784	0.414221
AC196575.3_FGT007	0.974815	10.3803	16.1074	-0.633879
AC196642.4_FGT003	0.11014	17.8219	18.0325	-0.0169448
AC196728.3_FGT003	0.0173563	34.7744	2.6937	3.69036
AC196779.3_FGT003	0.0018541	31.3333	10.3333	1.60039
AC196956.3_FGT003	0.212907	22.1886	41.6667	-0.909078
AC196961.2_FGT003	0.0018541	4.91824	4.9101	0.00238973
AC196961.2_FGT004	0.603239	2.36024	8.9058	-1.91581
AC197013.3_FGT003	0.0445089	37.2591	23.6667	0.654735
AC197021.3_FGT004	0.126427	31.5009	5.66667	2.47482
AC197029.3_FGT003	0.0018541	12.2356	7.33333	0.738548
AC197056.3_FGT005	0.151204	10.158	15.8892	-0.645432
AC197122.3_FGT003	0.128065	102.429	121.914	-0.251233
AC197145.4_FGT001	0.0018586	27.1087	9.9499	1.446
AC197146.3_FGT001	0.0018541	49	18.6667	1.39232
AC197164.4_FGT002	1	60.0215	51.3815	0.224233
AC197246.3_FGT003	0.0207016	32.8752	17.6557	0.89687
AC197377.3_FGT001	0.0860488	9.66667	3.33333	1.53605
AC197477.3_FGT002	0.207354	29.246	15.4149	0.923917
AC197545.3_FGT002	0.104013	97.2063	80	0.281049
AC197578.4_FGT001	0.0116972	43.6667	23.3333	0.90414
AC197672.3_FGT002	0.00461441	339.186	233.207	0.540465
AC197699.3_FGT002	0.157457	10.5821	10	0.0816233
AC197699.3_FGT003	0.111161	37.7588	38.3333	-0.0217883
AC197705.4_FGT006	0.18995	29.037	23.4448	0.308626
AC197705.4_FGT007	0.134111	18.4884	14.3333	0.367248
AC197705.4_FGT011	0.107487	31.8252	70.6667	-1.15086
AC197714.3_FGT004	0.0304337	16.1046	16.6667	-0.0494895
AC197717.3_FGT002	0.00681886	61.4401	43	0.514843
AC197770.3_FGT002	0.108488	40.5342	45.3178	-0.160937
AC198019.2_FGT004	0.499549	1.02655	34.1665	-5.05671
AC198169.4_FGT004	0.080029	35.4691	50.3333	-0.504953
AC198230.4_FGT003	0.189854	26.3081	7	1.91008
AC198353.5_FGT004	0.129621	42.0683	55.3333	-0.395414
AC198361.3_FGT004	0.155203	77.6568	56.8654	0.449561
AC198379.3_FGT006	0.137125	8.25732	5.77362	0.516198
AC198418.3_FGT005	0.00221165	181.954	301.779	-0.729917
AC198481.3_FGT004	0.323826	104.42	119	-0.188563
AC198518.3_FGT003	0.446896	90.2729	42.3333	1.0925
AC198721.3_FGT002	0.0709046	9.39884	5	0.910555
AC198725.4_FGT007	0.105037	135.388	110.118	0.298049
AC198725.4_FGT009	0.0130162	31.0818	18	0.788075
AC198743.3_FGT008	0.171681	8.29692	10.6649	-0.362219
AC198871.3_FGT002	0.169467	5.71787	7.66667	-0.423121
AC198982.3_FGT006	0.0473536	23.5386	21.6173	0.122843
AC199001.3_FGT005	0.129233	36.0418	18.4341	0.967295
AC199068.2_FGT017	0.00824638	48.406	34.3333	0.495575
AC199194.3_FGT002	0.127527	5.1375	12	-1.2239
AC199315.4_FGT001	0.267519	65.0837	22.6667	1.52172
AC199363.4_FGT003	0.157907	10.2753	17.7151	-0.785797
AC199379.4_FGT001	0.0468758	10.7046	24.7432	-1.2088
AC199384.3_FGT002	0.416788	37.4514	5.33333	2.81191
AC199479.4_FGT004	0.151306	5.53022	5.33333	0.0523002
AC199481.3_FGT001	0.129818	11.7557	8.36788	0.490421
AC199526.5_FGT002	0.0339766	122.805	47.849	1.35981
AC199526.5_FGT003	0.00759589	29.9131	95.6667	-1.67724
AC199541.4_FGT004	0.0076285	17.948	41.0455	-1.1934
AC199624.4_FGT007	1	2.63927	3	-0.184824
AC199632.4_FGT007	0.112768	6.52237	6.31103	0.04752
AC199701.4_FGT001	0.219045	56.1838	31.2168	0.847832
AC199705.3_FGT008	0.0344311	13.5909	37.3333	-1.45782
AC199728.4_FGT006	0.165421	5	3.87424	0.368016
AC199765.4_FGT008	0.0333765	28.4099	12.2657	1.21177
AC199782.5_FGT001	0.172801	64.8975	99.3333	-0.614115
AC199782.5_FGT002	0.0615084	241.423	193.667	0.317987
AC199873.4_FGT002	0.01196	7.33333	3	1.28951
AC199956.4_FGT003	0.0998663	11.6667	3.88498	1.58641
AC199961.4_FGT001	0.239366	24.8002	35.6458	-0.523381
AC199961.4_FGT004	0.178953	50.2425	41.3232	0.281956
AC200207.2_FGT001	0.0018541	8.61673	8.63933	-0.00377895
AC200210.1_FGT006	0.1424	16.795	8.33333	1.01107
AC200215.3_FGT002	0.261925	13.0105	4.90501	1.40735
AC200256.3_FGT003	0.0018541	6.33333	6	0.0780025
AC200298.4_FGT001	0.551989	6	4.33333	0.469485
AC200497.4_FGT015	0.0018541	5.30773	2.12188	1.32276
AC200540.3_FGT002	1	14.7232	10	0.558095
AC200565.4_FGT001	0.5452	147.6	83.6667	0.81897
AC200753.3_FGT003	0.00576219	45.6667	18.6667	1.29068
AC200754.4_FGT004	0.168401	12.4228	6.12068	1.02122
AC201815.4_FGT001	0.407977	15.4226	12	0.362011
AC201828.3_FGT002	0.0018541	11.3333	2.33333	2.28011
AC202073.4_FGT001	0.0811834	10.559	19.3333	-0.872614
AC202107.3_FGT001	0.0844227	4.33861	4.33333	0.00175569
AC202129.3_FGT001	0.0019616	2.76855	16.2739	-2.55536
AC202178.3_FGT002	0.031825	14	20	-0.514573
AC202179.3_FGT005	0.0124527	3.66667	2	0.874469
AC202181.3_FGT010	0.127476	6.1526	9	-0.54873
AC202185.4_FGT004	0.00188323	775.373	629	0.30183
AC202187.4_FGT003	0.0963676	17.8908	8.66667	1.04567
AC202567.4_FGT004	0.16112	23.5071	9.66667	1.28201
AC202707.3_FGT002	0.0018541	12	2	2.58496
AC202867.3_FGT010	0.306467	19.1526	4.66667	2.03707
AC202911.3_FGT002	0.0520852	50.6667	5	3.34104
AC202959.3_FGT001	0.0018541	4.66667	2.66667	0.807355
AC203048.3_FGT001	0.0914852	22	5	2.1375
AC203101.3_FGT002	0.338251	14.3306	7.33333	0.96656
AC203148.3_FGT005	0.00200876	23.5096	33.3977	-0.506499
AC203159.3_FGT009	0.100712	6.66667	9.66667	-0.536053
AC203173.3_FGT004	0.157799	533.441	511.915	0.0594266
AC203220.3_FGT006	0.172313	5	7.33333	-0.552541
AC203244.4_FGT001	0.18156	45.5081	27.7314	0.714605
AC203366.4_FGT001	0.186405	27.9032	14	0.995002
AC203424.3_FGT001	0.0846427	32.6479	16.4655	0.987542
AC203535.4_FGT001	0.0293972	203.095	120.667	0.751124
AC203535.4_FGT002	0.188847	63.0299	42.6667	0.562927
AC203535.4_FGT004	0.0370229	22.8951	38.6667	-0.756053
AC203753.4_FGT006	0.112973	123.001	75	0.713709
AC203754.4_FGT008	0.0109222	33.3162	4.02727	3.04835
AC203761.3_FGT002	0.00755162	167.916	183.218	-0.12582
AC203806.3_FGT006	0.16843	6	13	-1.11548
AC203834.4_FGT004	0.163255	13.8635	13.6667	0.0206345
AC203841.3_FGT002	0.0503817	10.3333	25	-1.27462
AC203841.3_FGT009	0.0940366	81.1484	48.6667	0.737629
AC203862.4_FGT002	0.466973	3.99375	1.66667	1.26078
AC203966.5_FGT002	0.0594457	9.91282	14.7707	-0.575374
AC203966.5_FGT003	0.0018541	21	11.3333	0.889817
AC203985.4_FGT005	0.0821087	63.3477	55	0.203861
AC204007.3_FGT001	0.707038	6.39041	32	-2.32409
AC204212.4_FGT001	0.0018541	9.97127	19.6667	-0.979904
AC204277.3_FGT006	0.071109	72.1461	102.753	-0.510189
AC204300.3_FGT003	0.0574486	23	8.66667	1.40808
AC204300.3_FGT009	0.144197	6	12	-1
AC204311.4_FGT004	0.170655	34.4772	46	-0.41599
AC204359.3_FGT005	0.00188098	27.0491	14.257	0.92391
AC204381.3_FGT001	0.244448	35.3333	12.3333	1.51847
AC204530.4_FGT002	0.164234	25.9322	21.3333	0.281636
AC204641.5_FGT001	1	2.11801	5.26724	-1.31434
AC204659.3_FGT005	1	11.5872	19.3262	-0.738033
AC204687.3_FGT001	0.0253981	17.4519	15.3333	0.18671
AC204711.3_FGT002	0.0018541	13.6667	4	1.77259
AC204717.3_FGT005	0.14889	27.5792	32.6667	-0.244237
AC204893.3_FGT001	0.0018541	5	4.33333	0.206451
AC205033.4_FGT004	0.275408	30.4259	31.1668	-0.034708
AC205035.3_FGT004	0.135508	23.1242	31.6667	-0.453563
AC205057.3_FGT004	0.0156384	47.8406	95.4689	-0.996797
AC205077.3_FGT003	0.199008	39.2537	30.3911	0.36918
AC205100.3_FGT001	0.145283	52.1359	29.7968	0.80712
AC205122.4_FGT003	0.0973648	124.189	75.6667	0.714802
AC205154.3_FGT001	0.0018541	12.6667	15	-0.243926
AC205175.3_FGT001	0.631102	4.89436	3.33864	0.551861
AC205175.3_FGT002	0.148371	3.66667	5.33333	-0.540568
AC205324.3_FGT003	0.182763	6.46916	16.3745	-1.3398
AC205326.3_FGT002	0.160373	24.3767	24.0872	0.0172332
AC205345.3_FGT002	0.0018541	6.41012	2	1.68035
AC205376.4_FGT003	0.122125	12.6171	16.3333	-0.372439
AC205419.3_FGT001	0.00119406	645.513	393.96	0.712397
AC205471.4_FGT003	0.0432373	9.33333	3.33333	1.48543
AC205471.4_FGT007	0.0258724	42.8834	17.3333	1.30687
AC205496.3_FGT002	0.206554	13.6277	10.6667	0.353429
AC205500.3_FGT002	0.130514	28.0172	6.3669	2.13765
AC205521.3_FGT003	0.0018541	357.373	145	1.30138
AC205608.4_FGT004	0.0753948	25.7966	53.3333	-1.04786
AC205673.3_FGT006	0.513109	6.43901	1.33333	2.2718
AC205677.3_FGT001	0.01348	149.436	80.6667	0.889488
AC205703.4_FGT002	0.0596767	78.3527	33.3333	1.23302
AC205703.4_FGT005	0.0371882	29.6667	18.3333	0.694374
AC205703.4_FGT006	0.00680365	82.779	58.1017	0.510685
AC205703.4_FGT010	0.117119	156.484	101.667	0.622166
AC205730.3_FGT001	0.027214	6.33333	2.66667	1.24793
AC205730.3_FGT002	0.111863	39.8965	53.3333	-0.418776
AC205834.3_FGT003	0.528831	3.92609	22.1509	-2.4962
AC205886.3_FGT001	0.0100312	27.194	69.6023	-1.35585
AC205888.4_FGT004	0.809776	13.5211	8	0.757146
AC205982.3_FGT014	0.178277	66.5405	32.3333	1.04121
AC206165.3_FGT019	0.114866	11.4105	11.8635	-0.056174
AC206223.3_FGT001	NA	3.33333	3.19555	0.0609013
AC206223.3_FGT006	0.00713292	79.6035	87.3657	-0.134234
AC206223.3_FGT010	0.160382	32.7793	21.3333	0.619677
AC206227.4_FGT001	0.0018541	8.66667	5.66667	0.612977
AC206259.3_FGT002	0.139135	18.9662	14.138	0.423852
AC206259.3_FGT003	0.0027135	157.811	283.133	-0.843278
AC206325.3_FGT003	0.0720496	5.58083	3.47579	0.683141
AC206642.4_FGT001	0.00471493	167.258	91.291	0.873527
AC206768.3_FGT006	0.00835472	6	2.33333	1.36257
AC206780.3_FGT004	0.171857	6.26342	2.56948	1.28547
AC206788.3_FGT008	0.167558	6.66667	11.3333	-0.765535
AC206788.3_FGT015	0.0415627	12.7556	51.3333	-2.00877
AC206968.3_FGT003	0.118031	123.138	91.0811	0.435047
AC206989.4_FGT002	0.0814583	5.38613	4.33333	0.313772
AC207080.3_FGT005	0.189397	26.4878	10	1.40533
AC207225.3_FGT003	0.0232154	29.6667	24.3333	0.285909
AC207265.3_FGT002	0.0527059	375.135	401.635	-0.0984761
AC207321.3_FGT003	0.122525	23	24	-0.0614005
AC207342.3_FGT007	0.0267171	33.3698	50.6667	-0.602495
AC207347.3_FGT005	0.125777	52.6621	49.3333	0.0942021
AC207383.3_FGT003	0.131423	15.3855	24.3333	-0.661359
AC207397.3_FGT001	0.0728179	2.67208	6.76874	-1.34092
AC207628.4_FGT003	0.141284	33.8015	5.01787	2.75194
AC207628.4_FGT009	0.0188678	22.5741	42.7696	-0.921919
AC207628.4_FGT011	0.00599318	63.7373	55.3333	0.203989
AC207652.3_FGT001	0.0170969	46.3333	38.3333	0.273451
AC207722.2_FGT009	0.0140774	1068.29	1311.95	-0.29641
AC207728.2_FGT003	0.012514	18.6667	2.66667	2.80735
AC207732.3_FGT010	0.00962573	7	3.66667	0.932886
AC207733.3_FGT001	0.134111	17.1996	25.6647	-0.577409
AC207756.3_FGT001	0.0850212	5.41475	4	0.436895
AC207767.2_FGT001	0.103847	53.9138	69.4061	-0.364407
AC207890.3_FGT002	0.00536684	234.825	129.216	0.861801
AC208023.3_FGT001	0.288695	33.5506	35.3333	-0.0746932
AC208110.2_FGT006	0.00271907	184.028	134	0.457695
AC208201.3_FGT001	1	12.6667	12.3333	0.0384741
AC208201.3_FGT002	0.0587719	12.6981	17.6667	-0.476412
AC208204.3_FGT006	0.11351	13.6266	4.2548	1.67926
AC208327.4_FGT003	0.183739	77.8003	59	0.399061
AC208327.4_FGT006	0.457916	47.3333	51	-0.107641
AC208338.3_FGT010	0.0767693	5.46436	4.66667	0.227659
AC208341.4_FGT005	0.139227	8.17731	8.66667	-0.0838509
AC208341.4_FGT006	0.193915	15.1903	7.66667	0.98648
AC208341.4_FGT008	0.153895	19.5024	3.79051	2.36319
AC208346.3_FGT004	0.166424	15.5825	7.33333	1.08738
AC208411.3_FGT013	0.145056	14.8764	9.69113	0.618287
AC208434.3_FGT001	0.205963	10.5187	3	1.80993
AC208436.3_FGT007	0.0751128	25.7445	48	-0.898769
AC208440.3_FGT003	0.404159	28.3222	33.8682	-0.257999
AC208559.3_FGT003	0.152846	23.8571	14.9613	0.673179
AC208571.4_FGT001	0.00440873	78.5389	189	-1.26691
AC208576.3_FGT001	0.187496	14.9394	11.3333	0.398547
AC208711.3_FGT005	0.185166	18.8709	27.3333	-0.534495
AC208724.3_FGT001	0.160853	12.3777	6.42913	0.945044
AC208860.3_FGT002	0.152524	12.2391	3.38469	1.8544
AC208897.3_FGT004	0.111821	11.5768	20	-0.788769
AC209074.3_FGT007	0.138155	12.5968	6.8094	0.887462
AC209080.3_FGT004	0.0216221	22.3124	12.4941	0.836605
AC209206.3_FGT011	0.137801	103.097	38.5172	1.42042
AC209208.3_FGT001	0.13959	89.2825	54.3004	0.717414
AC209208.3_FGT002	0.0227995	89.7698	71.4496	0.329306
AC209208.3_FGT005	0.178133	38.1703	21	0.862062
AC209215.4_FGT004	0.1806	13.9754	10.6489	0.392187
AC209242.3_FGT003	0.108757	51.6667	52.6667	-0.0276563
AC209332.3_FGT011	0.0818914	40.4894	63.4968	-0.64914
AC209364.3_FGT004	0.193839	22.082	20.9552	0.0755666
AC209374.4_FGT002	0.43323	15.0173	7.74077	0.956076
AC209438.4_FGT002	0.154821	9.74957	12.6667	-0.377626
AC209460.3_FGT002	0.171713	39.0452	18.3333	1.09068
AC209626.2_FGT013	0.00804493	11.3333	5.33333	1.08746
AC209629.2_FGT007	0.0836239	73.6574	41	0.845206
AC209651.2_FGT001	0.16727	5.01436	19.4722	-1.95728
AC209664.3_FGT002	0.0018541	23.3333	9.33333	1.32193
AC209705.3_FGT004	0.444953	91.2191	66	0.46687
AC209732.3_FGT001	0.0769646	3.43055	6.85297	-0.998289
AC209778.3_FGT002	0.24337	68.5138	32.3333	1.08337
AC209784.3_FGT007	0.259332	12.0363	8.39499	0.519791
AC209819.3_FGT012	0.0414991	59.8332	30	0.995984
AC209835.4_FGT004	0.182012	3.7904	11.5811	-1.61135
AC209858.4_FGT002	0.0974849	80.3333	51	0.655501
AC209877.3_FGT002	0.161572	49.8583	27	0.884875
AC209987.4_FGT004	0.115294	10.7049	11.9836	-0.162782
AC210003.2_FGT004	0.00203377	15.6667	11.6667	0.425306
AC210013.4_FGT002	0.0287379	43.1866	24.6667	0.80802
AC210013.4_FGT008	0.191767	64.1816	104.132	-0.698174
AC210013.4_FGT011	0.0369008	90.1132	90.2967	-0.00293428
AC210013.4_FGT013	0.207604	11.235	35.6667	-1.66657
AC210013.4_FGT014	0.0914673	13.8729	10.338	0.424305
AC210013.4_FGT018	0.0018541	12.5715	173.785	-3.78907
AC210013.4_FGT019	0.06547	39.7143	4.88641	3.02281
AC210023.3_FGT014	0.389694	27.4421	4.33333	2.66284
AC210050.3_FGT006	0.159708	20.6092	12.7057	0.697812
AC210168.4_FGT003	0.0018541	30	26.3333	0.188072
AC210173.4_FGT002	0.315344	23.1201	23.1808	-0.00378251
AC210193.4_FGT002	0.0017957	5.33333	2.66667	1
AC210199.4_FGT003	0.236044	18.1336	18.3333	-0.0158011
AC210202.3_FGT008	0.105336	25.8883	18.8031	0.461326
AC210204.3_FGT002	0.164792	34.473	39.6793	-0.20292
AC210211.3_FGT006	0.0994978	7.22617	3.66667	0.978763
AC210302.3_FGT004	0.0596029	20	6.33333	1.65896
AC210303.3_FGT001	0.160971	10.4626	12.3333	-0.237326
AC210314.3_FGT006	0.110624	132.925	112.938	0.235082
AC210517.3_FGT003	0.00376807	479.784	340.333	0.495436
AC210593.3_FGT001	NA	4.33333	2.66667	0.70044
AC210598.3_FGT003	0.0865478	3.39927	5.66667	-0.737277
AC210670.4_FGT006	0.0763627	10.159	9.33333	0.122291
AC210848.3_FGT004	0.139487	12.1937	14	-0.199296
AC210949.4_FGT003	0.318806	13.6667	11	0.313158
AC210961.3_FGT005	0.637729	49.067	5.33333	3.20164
AC211164.5_FGT003	0.149002	31.1807	20.6667	0.593345
AC211175.3_FGT005	0.0036661	65.6667	46.6667	0.492769
AC211192.3_FGT003	0.0729595	10.5048	3.70909	1.50191
AC211257.3_FGT002	0.0960228	74.7986	53.8523	0.474002
AC211261.3_FGT017	0.137086	24	11.3333	1.08246
AC211276.4_FGT008	0.031991	115.816	62	0.901495
AC211349.4_FGT001	0.260846	4.79791	5.48997	-0.194391
AC211357.4_FGT004	0.266774	25.2367	11.3333	1.15495
AC211390.3_FGT001	0.165914	15.3993	15.3333	0.00619329
AC211394.4_FGT004	0.122572	226.925	512.333	-1.17486
AC211401.4_FGT003	0.195343	39.0322	35	0.157311
AC211471.3_FGT002	0.103535	7.92003	4.8968	0.693667
AC211477.3_FGT021	0.136169	8.51104	8	0.089336
AC211504.4_FGT003	0.286652	3.72475	7.39525	-0.989456
AC211532.3_FGT001	0.221119	30.5071	27.4742	0.151067
AC211588.3_FGT005	0.442379	3.62282	1.66667	1.12015
AC211651.4_FGT001	0.154315	25.7715	14.2263	0.857215
AC211707.4_FGT003	0.0765766	14	19	-0.440573
AC211737.3_FGT012	0.291504	163.46	161	0.021879
AC211892.4_FGT002	0.0508917	42.6667	33.858	0.333611
AC211972.4_FGT003	0.116961	16.6531	3.21324	2.37369
AC211976.4_FGT002	0.670879	6.63897	15.0834	-1.18393
AC212023.4_FGT006	0.162182	8.41946	12.8062	-0.605043
AC212068.4_FGT005	0.0269093	101.775	146.979	-0.530232
AC212112.4_FGT002	0.236001	58.8668	17.0059	1.79142
AC212156.4_FGT008	0.250085	15.8768	1.33333	3.57381
AC212219.3_FGT005	0.00829316	4.10742	30	-2.86866
AC212227.3_FGT006	1	6.66667	2.66667	1.32193
AC212332.2_FGT003	0.0335465	15.5761	5.11297	1.6071
AC212353.4_FGT004	0.0230518	66.1906	33.1639	0.997012
AC212354.3_FGT002	0.324377	20.5589	12.215	0.751103
AC212401.3_FGT003	0.15641	3.399	10	-1.55682
AC212463.3_FGT009	0.0566573	28.8355	22.3333	0.368647
AC212565.3_FGT001	0.0018541	22.9324	9	1.34939
AC212567.3_FGT003	0.289954	87.3611	47.0247	0.893572
AC212570.3_FGT006	0.419555	37	35.3333	0.0664954
AC212575.3_FGT002	0.284951	4.03689	7.27743	-0.850184
AC212685.3_FGT001	0.100363	14.3917	3.66667	1.9727
AC212728.3_FGT001	0.695241	8.66667	10	-0.206451
AC212732.4_FGT005	0.148447	9.66593	2.66667	1.85787
AC212835.3_FGT007	0.313	287.121	175.394	0.711063
AC212859.3_FGT007	0.119819	129.405	145.872	-0.172811
AC212859.3_FGT008	1	32.0507	1.66667	4.26532
AC212898.2_FGT006	0.0778779	25.2052	7.51656	1.74558
AC213050.3_FGT001	0.0137429	37.054	14.3333	1.37026
AC213099.3_FGT001	0.141336	18.6667	7.66667	1.28379
AC213431.4_FGT005	0.110366	4.44963	7.44033	-0.741681
AC213463.3_FGT002	0.307729	28.0953	25.131	0.160857
AC213463.3_FGT007	0.143068	22.0611	16.6667	0.404539
AC213463.3_FGT009	0.0235247	5.06812	3.3742	0.586905
AC213521.3_FGT005	0.201372	22.941	12.3362	0.895024
AC213600.3_FGT002	0.058342	117.816	128.009	-0.119714
AC213608.3_FGT003	0.650845	2.34085	7.22633	-1.62623
AC213612.3_FGT001	0.727882	20.9957	12.3333	0.767528
AC213612.3_FGT002	0.833714	20.3907	14.4578	0.496059
AC213621.5_FGT004	0.0701069	3.09668	4.33333	-0.484754
AC213654.3_FGT001	0.220033	43.4583	33.5514	0.373257
AC213654.3_FGT005	0.0814886	16.1939	5.33333	1.60234
AC213654.3_FGT006	0.0949988	7.50234	7.78934	-0.0541604
AC213884.3_FGT001	0.0226066	103.328	42.3333	1.28737
AC213896.2_FGT005	NA	3.33333	4.13257	-0.310072
AC214040.3_FGT009	0.0143057	8.01449	7.7221	0.0536181
AC214119.3_FGT009	0.0348735	71.9328	15.6667	2.19895
AC214168.3_FGT001	0.409134	12	3	2
AC214266.3_FGT002	0.139284	17.4014	3.66667	2.24666
AC214267.3_FGT010	0.125925	78.918	81	-0.0375669
AC214350.3_FGT007	0.201079	30.4851	31.6667	-0.0548625
AC214352.2_FGT012	0.177121	18.6845	9.33333	1.00138
AC214353.3_FGT003	0.00889319	19.3333	10.6667	0.857981
AC214359.3_FGT003	0.229151	9.10472	7.86882	0.210467
AC214360.3_FGT001	0.00186202	18.3333	7.33333	1.32193
AC214437.4_FGT001	0.0249778	5.6561	4.24759	0.413162
AC214438.3_FGT002	0.360517	5.968	17.6667	-1.56571
AC214448.3_FGT007	0.00701167	127.256	103.705	0.295245
AC214502.2_FGT009	0.0229973	20.3333	16.6667	0.286881
AC214507.3_FGT001	0.0273562	26.4182	28	-0.0838947
AC214531.3_FGT004	0.0975635	12.7966	21.5984	-0.75517
AC214534.3_FGT010	0.262592	10.4098	7.33333	0.505399
AC214543.3_FGT001	0.438641	14.4589	4.66667	1.6315
AC214602.3_FGT012	1	96.7512	121.333	-0.326624
AC214635.3_FGT002	0.137517	24.9068	25	-0.00538649
AC214640.3_FGT003	0.255625	31.1682	25.3333	0.299036
AC214648.3_FGT003	0.0982383	185.083	107	0.79056
AC214753.2_FGT002	0.187361	54.99	33.5348	0.71351
AC214771.3_FGT003	0.0018541	6	5	0.263034
AC214817.3_FGT004	0.00532888	437.034	195.336	1.16179
AC215198.3_FGT002	0.0018541	10.6667	2	2.41504
AC215201.3_FGT003	0.42756	21.6139	26.5952	-0.299208
AC215201.3_FGT005	0.0568293	205.708	89	1.20872
AC215244.3_FGT002	0.088718	269.429	168.333	0.678586
AC215260.3_FGT001	0.0232492	37.3333	26.3333	0.503574
AC215260.3_FGT004	0.164362	36.7827	23.6667	0.636169
AC215309.3_FGT001	0.264847	11.2905	17.8755	-0.66287
AC215309.3_FGT004	0.0902413	157.444	168.685	-0.0994958
AC215607.3_FGT004	1	3.66667	9	-1.29546
AC215690.3_FGT002	0.0133804	62	34	0.866733
AC215994.3_FGT003	0.109764	13.2693	3.7015	1.84191
AC216010.3_FGT001	0.0752208	34.8538	28	0.315891
AC216067.3_FGT002	0.129209	66.1872	53.0339	0.319639
AC216251.3_FGT001	0.0018541	10.1911	2.46069	2.05017
AC216353.2_FGT005	0.00130779	252.84	298.333	-0.2387
AC216870.3_FGT005	0.200334	48.5939	17	1.51524
AC216886.3_FGT002	0.0018541	10.3333	7.33333	0.494765
AC217046.5_FGT002	0.111658	4.46801	2.33333	0.93724
AC217050.4_FGT001	0.0190367	100.853	103.726	-0.0405118
AC217050.4_FGT004	0.147726	35.0525	46.891	-0.419792
AC217050.4_FGT006	0.0118411	256.106	83.4393	1.61794
AC217050.4_FGT007	0.0018541	5.19847	110.667	-4.41199
AC217121.3_FGT007	0.106738	13.152	13	0.0167688
AC217270.3_FGT003	NA	4.5	1.66667	1.43296
AC217270.3_FGT004	0.0482369	4.42748	3.33333	0.40952
AC217271.3_FGT001	0.0670752	15.1218	24	-0.666406
AC217271.3_FGT002	0.153336	253.043	231.667	0.12733
AC217293.3_FGT005	0.0018541	7.66667	2.66667	1.52356
AC217300.3_FGT005	0.124272	6.67005	18.6667	-1.48469
AC217313.3_FGT001	0.197284	20.7965	15.8267	0.39398
AC217358.3_FGT003	0.144785	22.9056	22	0.0581991
AC217358.3_FGT005	0.121967	115.635	72.3333	0.676844
AC217358.3_FGT010	0.0142002	14.1805	29.6561	-1.06442
AC217358.3_FGT011	0.0637586	226.495	181.819	0.316978
AC217379.4_FGT002	0.0293567	11.6667	10.6667	0.129283
AC217401.3_FGT001	0.154429	23.162	11.6667	0.989369
AC217401.3_FGT002	0.0089079	140.861	65	1.11576
AC217401.3_FGT003	0.0644784	103.333	69.6667	0.568765
AC217499.3_FGT001	0.141102	42.553	48.0062	-0.173961
AC217499.3_FGT003	0.0333765	3.36696	5.85846	-0.799076
AC217550.3_FGT006	0.142677	61.1235	65.7274	-0.104768
AC217556.3_FGT003	0.136135	213.801	212.667	0.00767313
AC217665.3_FGT005	0.212002	30.5713	28.6111	0.0956033
AC217814.2_FGT006	0.150089	7.01128	9.66667	-0.463341
AC217840.3_FGT001	0.300152	69.7099	71.6667	-0.039938
AC217841.3_FGT001	0.681117	2	10.6667	-2.41504
AC217842.3_FGT001	0.172617	15.0974	9.66667	0.643213
AC217887.3_FGT004	0.0018541	46.3333	25.6667	0.852155
AC217887.3_FGT005	0.297201	71.3894	33.6233	1.08625
AC217947.4_FGT002	1	43.5244	32.3333	0.428802
AC217962.3_FGT005	0.16843	73.5739	80.213	-0.124642
AC217975.3_FGT001	0.0018541	122.131	1182.47	-3.2753
AC217977.3_FGT003	0.180089	20.6509	12.3333	0.743639
AC218035.3_FGT001	0.250821	55.5894	26.1054	1.09046
AC218035.3_FGT004	0.588426	16.3642	9.94706	0.718203
AC218093.3_FGT005	0.376035	5.9288	2.48208	1.25619
AC218148.2_FGT008	0.00243108	34.2321	14.5885	1.23052
AC218152.3_FGT005	0.0420042	5.5809	6.66667	-0.256468
AC218457.2_FGT013	0.163255	98.7664	80	0.304021
AC218972.3_FGT001	0.0579049	197.706	149.229	0.405834
AC218972.3_FGT004	0.00209422	302.279	281.425	0.10313
AC218998.2_FGT003	0.545914	14.6627	36.6667	-1.32232
AC218998.2_FGT007	1	72.4249	48.6667	0.573552
AC218998.2_FGT011	0.0135601	10.4676	4	1.38785
AC219035.2_FGT006	0.152987	6.44534	5	0.366328
AC219056.2_FGT004	0.146846	11.4452	13.8739	-0.277633
AC219061.2_FGT007	0.462255	4.66667	10.3333	-1.14684
AC219080.3_FGT002	0.00956487	6.06967	2	1.60162
AC219190.3_FGT002	0.404364	5.4999	5.33333	0.044367
AC220924.2_FGT004	0.0777498	5.66667	7	-0.304855
AC225147.4_FGT002	0.0447945	357.187	202.333	0.819948
AC225147.4_FGT003	0.0840668	77.7628	47.3333	0.716224
AC225176.2_FGT003	0.128075	7.88313	3.66667	1.1043
AC225185.3_FGT004	0.206978	31.6936	18	0.816194
AC225193.3_FGT003	0.0018541	20.2581	4.69197	2.11023
AC225193.3_FGT004	0.153424	31.6528	28.6667	0.142957
AC225205.3_FGT003	0.133207	5	7.33333	-0.552541
AC225309.2_FGT003	0.159511	10.8528	8.71098	0.317162
AC225354.2_FGT004	0.569046	37.8621	30.0407	0.333836
AC225363.3_FGT004	0.08581	5.24468	5	0.0689267
AC225555.3_FGT005	0.0018541	20	15.6667	0.352302
AC226199.2_FGT002	0.272741	5.7378	19	-1.72743
AC226230.2_FGT001	0.139072	171.785	234.551	-0.4493
AC226235.2_FGT002	0.107129	49.7695	22.3333	1.15606
AC226235.2_FGT003	0.0586079	224.574	109.089	1.04168
AC226368.2_FGT006	0.0221468	26.408	4.66667	2.50051
AC226373.2_FGT010	0.187453	59.5158	33.6667	0.821951
AC226723.2_FGT001	0.162156	17.5225	17.391	0.0108669
AC230011.2_FGT002	0.0018541	177.969	369.667	-1.0546
AC230013.2_FGT007	0.00575833	57.3306	17	1.75377
AC231180.2_FGT001	0.183536	112.686	39.0401	1.52928
AC231226.2_FGT007	0.455041	5.66667	7.33333	-0.371969
AC231745.1_FGT004	0.0980817	88.5681	80.0082	0.14664
AC231747.1_FGT001	0.144195	54.0664	50.3777	0.101947
AC232238.2_FGT004	1	11.9123	27.6667	-1.2157
AC232289.2_FGT009	0.0613354	10	8.33333	0.263034
AC232393.1_FGT009	0.111216	7.33333	10.3333	-0.494765
AC233850.1_FGT005	0.0865334	33.3826	14.792	1.17428
AC233850.1_FGT009	0.00188098	25.3333	8.66667	1.54749
AC233851.1_FGT014	0.0812715	113.241	42.6667	1.40822
AC233853.1_FGT003	1	6.66667	8.66667	-0.378512
AC233865.1_FGT001	0.00718397	60.6141	38	0.673654
AC233865.1_FGT006	0.478978	131.658	104	0.340212
AC233866.1_FGT006	0.0018541	350.513	179.887	0.962375
AC233870.1_FGT003	0.0922175	42.9747	49.6667	-0.208789
AC233870.1_FGT004	0.515841	11.2273	23	-1.03463
AC233870.1_FGT006	0.245214	383.133	386.198	-0.0114945
AC233871.1_FGT004	1	18.6667	26	-0.478045
AC233871.1_FGT008	0.215752	27.0744	43.4137	-0.681218
AC233872.1_FGT003	0.132129	27.6695	29.6667	-0.100544
AC233878.1_FGT004	0.0678182	102.692	28	1.87483
AC233880.1_FGT006	0.054922	41.7948	18	1.21533
AC233880.1_FGT009	0.0140711	6.18603	6.91437	-0.160585
AC233882.1_FGT003	0.258067	83.6667	66	0.342187
AC233882.1_FGT005	0.295412	11.8329	4.33333	1.44926
AC233885.1_FGT001	0.27299	43.9862	43	0.0327135
AC233887.1_FGT006	0.0329544	17.4904	45.6667	-1.38458
AC233888.1_FGT002	0.0255352	1.66427	5.33333	-1.68015
AC233889.1_FGT003	0.0249778	5.6561	4.24759	0.413162
AC233892.1_FGT001	0.14602	26.4031	23	0.199071
AC233893.1_FGT002	0.215679	51.7066	34	0.604815
AC233893.1_FGT006	0.00632011	42.8447	21.3844	1.00256
AC233894.1_FGT005	0.0018541	6.70596	4	0.745444
AC233895.1_FGT001	0.0626053	176.872	100.333	0.817902
AC233898.1_FGT004	0.265663	28.1027	10	1.49071
AC233899.1_FGT005	0.281272	29.7968	15.6667	0.927458
AC233901.1_FGT004	0.193803	15	24	-0.678072
AC233901.1_FGT005	0.00367061	25.6667	2.66667	3.26679
AC233901.1_FGT010	0.0018541	122.886	287.667	-1.22708
AC233904.1_FGT002	1	13.7579	4.53691	1.60048
AC233908.1_FGT001	0.334698	28.9614	5.66209	2.35472
AC233910.1_FGT001	0.392957	7.33333	11.3333	-0.628031
AC233910.1_FGT004	0.220091	22.0638	17	0.376149
AC233910.1_FGT008	0.0567704	12.6667	7.66667	0.724366
AC233910.1_FGT010	0.230381	16.8242	12.3333	0.447979
AC233922.1_FGT004	0.143397	16.6408	11.6667	0.512334
AC233922.1_FGT005	0.188299	19.2389	8	1.26595
AC233922.1_FGT008	0.00816201	137.594	428.787	-1.63985
AC233935.1_FGT005	1	29.6667	41	-0.466781
AC233942.1_FGT001	0.306095	10.1456	18	-0.827138
AC233945.1_FGT003	0.0124921	4.66667	6.33333	-0.440573
AC233949.1_FGT004	0.0136454	535.722	289.213	0.889351
AC233952.1_FGT006	0.0366394	5.88504	8.1796	-0.474978
AC233953.1_FGT005	0.0154799	46.8041	70.825	-0.597624
AC233954.1_FGT003	0.18593	4.74023	4.42781	0.0983648
AC233955.1_FGT009	0.155547	31.239	42.6667	-0.449763
AC233960.1_FGT002	0.0926208	30.9725	38.6667	-0.320104
AC233960.1_FGT003	0.206152	19.2947	31	-0.684063
AC233960.1_FGT005	0.0704319	16.7504	11.3333	0.56362
AC233961.1_FGT001	0.0578158	194.488	169.333	0.199816
AC233966.1_FGT001	0.240437	3.21355	12.8828	-2.00321
AC233967.1_FGT001	0.171713	22.0247	35	-0.668235
AC233979.1_FGT006	1	78.8194	175.32	-1.15337
AC233979.1_FGT009	0.017405	134.185	76.3857	0.812853
AC234149.1_FGT001	1	18.6667	11.3333	0.719892
AC234152.1_FGT007	0.0708127	16.2435	9.66667	0.748776
AC234154.1_FGT007	0.144288	70.2046	54.3333	0.369728
AC234154.1_FGT008	0.154476	9.37435	20	-1.09321
AC234155.1_FGT002	0.00633386	16.9753	51	-1.58706
AC234156.1_FGT005	0.0018541	15.3333	8	0.938599
AC234157.1_FGT002	0.114974	25.9542	9.33333	1.47551
AC234158.1_FGT005	0.165816	84.3929	70.3986	0.261576
AC234159.1_FGT002	0.0572029	17.7217	31.3333	-0.822183
AC234160.1_FGT003	0.0788095	47.5604	24.3333	0.966827
AC234161.1_FGT009	0.603918	13.4823	4.56093	1.56367
AC234161.1_FGT010	0.151004	21.1482	14.6667	0.527993
AC234164.1_FGT004	0.023681	24.3333	10.3333	1.23563
AC234165.1_FGT002	0.119859	40.1634	37.3333	0.105418
AC234166.1_FGT001	0.107521	16.2133	4.0776	1.99138
AC234171.1_FGT003	0.0789362	94.7332	57.3647	0.723705
AC234175.1_FGT010	0.111461	15.3333	12.6667	0.275634
AC234180.1_FGT002	0.157541	32.6667	33	-0.0146468
AC234183.1_FGT002	0.0018541	11	3.6708	1.58334
AC234185.1_FGT004	0.0632975	32.6667	14.6667	1.15528
AC234185.1_FGT007	0.055604	85.9817	48.3333	0.831012
AC234199.1_FGT003	0.0416408	52.5664	15.6667	1.74644
AC234201.1_FGT003	0.112871	55.9134	26.6667	1.06816
AC234203.1_FGT004	0.0864495	107.087	243.333	-1.18415
AC234203.1_FGT009	0.467929	52.5478	21.1388	1.31374
AC234203.1_FGT011	0.255985	13.3333	21.3333	-0.678072
AC234515.1_FGT002	1	19.3333	16	0.273018
AC234515.1_FGT003	0.0141286	67.076	14.6667	2.19326
AC234520.1_FGT005	0.29398	25.4591	58.3333	-1.19614
AC234522.1_FGT005	0.0018541	49.3497	98	-0.989741
AC234522.1_FGT009	0.147577	22.8384	21.6865	0.074662
AC234528.1_FGT001	0.0842066	58.0895	25.0351	1.21432
AC234528.1_FGT004	0.470182	17	16.3333	0.0577155
AC234528.1_FGT005	0.00317977	84.4453	37.814	1.1591
AC235535.1_FGT001	0.0283133	573.21	455.274	0.332327
AC235540.1_FGT001	0.118031	13.6169	5	1.4454
AC235541.1_FGT002	0.108186	101.718	117.797	-0.211731
AC235543.1_FGT002	0.00779422	22.6667	10	1.18057
AC235544.1_FGT004	0.102075	46.5139	43.6178	0.0927439
AC235546.1_FGT001	0.12872	64.0439	32.6667	0.971243
AC235546.1_FGT004	0.219231	9.78713	6	0.705923
AC235547.1_FGT005	0.143522	60.4037	21.3333	1.50153
AF466202.2_FGT008	0.0713169	114.297	110.333	0.0509226
AF466202.2_FGT012	0.167738	7.3423	19	-1.3717
AF546187.1_FGT009	0.210254	21.2561	13.2735	0.679329
AF546187.1_FGT011	0.0818452	2.08154	9	-2.11228
AF546188.1_FGT001	0.00948702	21.3663	7.07257	1.59503
AF546188.1_FGT002	0.208263	9.39416	12.0986	-0.364999
AF546188.1_FGT005	0.564612	9.46199	10.071	-0.0899961
AF546188.1_FGT007	0.203708	7.57438	19.2438	-1.3452
AY530952.1_FGT001	0.0152846	44.9128	18.7188	1.26264
AY542798.1_FGT003	1	54.3636	16.6667	1.70568
EF517601.1_FGT012	0.0169835	113.727	95.2145	0.256321
EF517601.1_FGT014	0.289011	27.8568	9.80587	1.50631
GRMZM2G000014_T01	0.429645	22.6292	1.08422	4.38345
GRMZM2G000039_T01	0.00575989	262.335	311.91	-0.24972
GRMZM2G000052_T01	1	19.7719	7.24673	1.44805
GRMZM2G000052_T02	0.281598	68.9392	89.1496	-0.370904
GRMZM2G000052_T03	0.0856223	45.6394	35.6402	0.356773
GRMZM2G000076_T01	0.892199	5.86661	6.66667	-0.184438
GRMZM2G000093_T02	0.023125	46.0555	19.3333	1.25228
GRMZM2G000114_T01	0.260213	103.561	98.8288	0.0674709
GRMZM2G000114_T03	0.188333	50.0116	28.3284	0.820012
GRMZM2G000114_T04	0.522466	15.8098	135.176	-3.09595
GRMZM2G000118_T01	0.0475694	17.9433	12.6075	0.50917
GRMZM2G000122_T01	0.0018541	6.23041	2.97384	1.067
GRMZM2G000127_T02	0.0877896	178.118	147.12	0.275837
GRMZM2G000171_T02	0.0108641	32.0767	51.2601	-0.67631
GRMZM2G000177_T01	0.0762378	192.568	168.667	0.191196
GRMZM2G000209_T01	0.0940547	10.2432	20.0786	-0.970992
GRMZM2G000219_T01	0.12223	6.87666	21.6667	-1.6557
GRMZM2G000223_T01	0.001267	569.724	1049.21	-0.880964
GRMZM2G000231_T01	0.163363	123.283	98.2959	0.326771
GRMZM2G000245_T01	0.109184	76.8716	19.4786	1.98056
GRMZM2G000254_T02	0.00952286	9.68453	7.33333	0.401213
GRMZM2G000256_T02	0.532865	8.83105	14.0313	-0.667995
GRMZM2G000256_T03	0.337193	25.2141	4.57953	2.46096
GRMZM2G000264_T01	0.281023	130.912	167.029	-0.351505
GRMZM2G000278_T01	0.0420723	6.62106	6.70857	-0.0189423
GRMZM2G000278_T02	0.0674621	164.555	169.261	-0.0406788
GRMZM2G000280_T01	0.18934	76.8798	96.3333	-0.32543
GRMZM2G000288_T01	0.177749	4.54882	16.6667	-1.8734
GRMZM2G000339_T01	0.00926641	94	32.6667	1.52484
GRMZM2G000361_T01	0.460073	21.299	21.6459	-0.023309
GRMZM2G000371_T01	0.165887	34.8132	33.6003	0.0511586
GRMZM2G000371_T02	0.175751	97.8752	61.1854	0.677757
GRMZM2G000371_T03	0.746539	5.63747	18.5476	-1.71812
GRMZM2G000393_T01	0.0831353	131.285	72.7053	0.852566
GRMZM2G000393_T02	0.153023	16.9832	10.3839	0.709764
GRMZM2G000397_T01	1	50.5786	78.3333	-0.6311
GRMZM2G000423_T02	0.559014	5.66667	5.4701	0.0509331
GRMZM2G000451_T01	0.167839	27.5047	27.6667	-0.00847102
GRMZM2G000481_T01	0.285534	16.2417	9.9119	0.712469
GRMZM2G000481_T03	0.0829211	14.7127	15.3925	-0.0651663
GRMZM2G000489_T01	0.222174	9.33333	4.66667	1
GRMZM2G000510_T01	0.419284	34.7014	50.8125	-0.550191
GRMZM2G000510_T02	0.524933	50.6018	6.67497	2.92236
GRMZM2G000510_T03	0.520157	29.1549	3.92293	2.89374
GRMZM2G000510_T04	0.520157	29.1549	3.92293	2.89374
GRMZM2G000531_T01	0.105688	122.943	120.401	0.0301483
GRMZM2G000531_T02	0.672037	8.14745	0	Inf
GRMZM2G000540_T01	0.247313	22.3803	22.3074	0.00470915
GRMZM2G000540_T02	0.222081	79.3066	48.3593	0.713648
GRMZM2G000576_T01	0.0263678	7.66667	3.66667	1.06413
GRMZM2G000581_T01	0.0535378	21.3831	8.66667	1.30292
GRMZM2G000593_T02	1	6.95906	11.8496	-0.767874
GRMZM2G000593_T04	0.401151	15.0097	77.7343	-2.37266
GRMZM2G000608_T01	0.0018541	56.9116	36.9717	0.622304
GRMZM2G000608_T02	0.00188128	33.755	7.02833	2.26385
GRMZM2G000610_T01	0.00275463	10.4964	25	-1.25204
GRMZM2G000610_T02	0.232556	26.1256	10.6667	1.29235
GRMZM2G000614_T01	1	4	21.5965	-2.43272
GRMZM2G000615_T03	0.0528559	93.8364	46.1176	1.02483
GRMZM2G000622_T01	0.0694505	222.898	230.164	-0.0462736
GRMZM2G000623_T02	0.199271	23.2364	7.66667	1.59972
GRMZM2G000632_T02	0.00269389	23.8196	15.8832	0.584647
GRMZM2G000632_T03	0.140104	37.2095	55.4723	-0.576099
GRMZM2G000633_T01	0.228196	22.6667	26.3333	-0.216318
GRMZM2G000645_T01	0.0690675	318.457	50.9216	2.64475
GRMZM2G000645_T03	0.134144	21.3304	166.326	-2.96303
GRMZM2G000650_T01	0.313205	44.1902	28.6361	0.62589
GRMZM2G000650_T02	0.413592	0	28.6972	#NAME?
GRMZM2G000660_T01	0.215724	23.1861	10.3333	1.16595
GRMZM2G000686_T07	0.256119	9.22752	20.1371	-1.12584
GRMZM2G000686_T10	0.221469	11.2076	5.10503	1.13449
GRMZM2G000710_T01	1	64.6658	64.0691	0.013373
GRMZM2G000713_T03	1	12.1329	19.879	-0.712316
GRMZM2G000718_T01	0.141236	67.3441	42	0.681162
GRMZM2G000739_T01	0.616161	16.9992	15.2015	0.161259
GRMZM2G000739_T02	0.934319	6.60914	16.8981	-1.35433
GRMZM2G000741_T01	0.191839	28.0168	26.1058	0.101924
GRMZM2G000749_T01	0.14688	18.3212	21.7032	-0.24439
GRMZM2G000749_T02	0.00454487	23.8609	21.6099	0.142954
GRMZM2G000749_T03	0.149315	78.3773	67.3536	0.218682
GRMZM2G000752_T01	0.198218	9.71673	5.20435	0.900754
GRMZM2G000753_T01	0.329977	94.39	65.9889	0.516412
GRMZM2G000753_T02	1	12.4278	7.01124	0.825826
GRMZM2G000764_T01	0.0044417	84.9293	16.0253	2.40591
GRMZM2G000777_T01	0.158208	12	5.66667	1.08246
GRMZM2G000781_T01	0.00121401	602.689	877.158	-0.541423
GRMZM2G000816_T02	1	10.1616	8.33333	0.286169
GRMZM2G000818_T01	0.216534	25.6776	23.3333	0.138116
GRMZM2G000823_T01	0.0831353	58.5999	57.6667	0.0231602
GRMZM2G000825_T01	0.0018541	12.6341	12	0.0742923
GRMZM2G000842_T03	0.269928	26.3211	7.9396	1.72908
GRMZM2G000909_T01	0.188455	25.3097	18	0.491692
GRMZM2G000923_T01	0.0153095	39.4406	8.99902	2.13184
GRMZM2G000923_T02	0.0333765	273.127	197.579	0.467141
GRMZM2G000932_T01	0.0386466	10.3362	21	-1.02268
GRMZM2G000936_T01	0.366895	241.365	183.491	0.395512
GRMZM2G000937_T02	0.16929	167.536	152.013	0.140278
GRMZM2G000937_T03	0.20258	13.2648	3.53434	1.90808
GRMZM2G000964_T01	0.487781	8.1601	4.33333	0.91311
GRMZM2G000973_T01	0.488013	6.96083	7.02385	-0.0130034
GRMZM2G000973_T02	0.0018541	7.5156	2.23801	1.74767
GRMZM2G000973_T03	0.200906	15.2151	39.3614	-1.37128
GRMZM2G000976_T01	0.410406	4.76009	5.52112	-0.213972
GRMZM2G000976_T02	0.0188127	23.8288	11.619	1.03622
GRMZM2G000980_T01	0.500803	169.773	180.666	-0.0897187
GRMZM2G001004_T01	0.340247	50.9606	13.924	1.87181
GRMZM2G001033_T01	0.0018541	159.623	82.5752	0.950884
GRMZM2G001033_T03	0.018199	0.986067	6.54478	-2.73059
GRMZM2G001048_T01	0.00441635	8.24326	3.6539	1.17378
GRMZM2G001048_T02	0.0605814	18.0901	7.3461	1.30015
GRMZM2G001084_T01	0.234396	107.783	144.509	-0.423028
GRMZM2G001088_T03	0.176641	121.663	76.9644	0.660632
GRMZM2G001097_T03	0.950168	2.38899	15.3333	-2.6822
GRMZM2G001114_T01	0.0018541	117.948	30.9401	1.9306
GRMZM2G001114_T02	0.00601881	42.7186	121.393	-1.50675
GRMZM2G001116_T01	0.281881	6.14601	9.33333	-0.602741
GRMZM2G001173_T01	0.164658	18.7876	12.2692	0.614738
GRMZM2G001180_T03	0.86853	12.0832	16.8973	-0.48379
GRMZM2G001180_T04	0.674121	130.542	45.436	1.5226
GRMZM2G001191_T01	0.106854	60.2615	82.7999	-0.458392
GRMZM2G001191_T02	0.0496372	245.978	238.2	0.0463565
GRMZM2G001200_T01	0.1744	30.6569	34.6602	-0.177067
GRMZM2G001221_T01	0.115805	12.4913	19.3333	-0.630163
GRMZM2G001243_T01	0.0653091	3.40892	4.66667	-0.453077
GRMZM2G001247_T01	0.0100155	41	26	0.657112
GRMZM2G001255_T01	0.283102	43.1282	41.6667	0.0497365
GRMZM2G001265_T01	0.593524	82.6918	90.5473	-0.130928
GRMZM2G001272_T02	0.219616	195.253	172.502	0.178736
GRMZM2G001272_T03	0.0987867	99.4992	90.9578	0.129488
GRMZM2G001296_T01	0.36972	85.1634	90.3448	-0.0852074
GRMZM2G001297_T01	0.136259	102.635	60.6667	0.758547
GRMZM2G001304_T01	0.0018541	7.29436	110.947	-3.92694
GRMZM2G001304_T02	0.361147	14.5337	43.6292	-1.58589
GRMZM2G001327_T01	0.00344101	870.565	480.551	0.857261
GRMZM2G001334_T01	0.415541	6.28774	21.4767	-1.77216
GRMZM2G001334_T02	0.280804	31.8436	25.314	0.331069
GRMZM2G001334_T03	0.214388	19.7635	24.4065	-0.304422
GRMZM2G001334_T05	0.404785	25.8708	37.6664	-0.541954
GRMZM2G001361_T01	0.0482799	4.43419	2.33333	0.926277
GRMZM2G001415_T01	0.104013	31.7924	11.7429	1.4369
GRMZM2G001421_T03	0.0159393	25.9421	9.01093	1.52555
GRMZM2G001444_T03	0.187046	54.2394	37.2134	0.54352
GRMZM2G001444_T04	0.168524	16.0427	12.4533	0.365397
GRMZM2G001454_T01	0.228124	11.1512	15.4927	-0.474386
GRMZM2G001454_T02	0.141271	12.8488	11.5073	0.159081
GRMZM2G001457_T01	0.0360567	36.2915	25.9287	0.485079
GRMZM2G001457_T02	0.00670715	43.0892	149.071	-1.7906
GRMZM2G001466_T01	0.0282829	22.2281	54.8203	-1.30233
GRMZM2G001500_T01	0.737068	36.4491	25.775	0.499912
GRMZM2G001500_T02	0.0847758	391.287	362.891	0.108689
GRMZM2G001514_T01	0.00365347	183.057	48.6667	1.91129
GRMZM2G001530_T01	0.099017	37.6667	7.33333	2.36075
GRMZM2G001541_T01	0.00928224	38.3333	31.3333	0.290901
GRMZM2G001551_T02	0.318806	39.6442	19.6667	1.01136
GRMZM2G001577_T01	0.101683	6.33333	9.27573	-0.550495
GRMZM2G001627_T01	0.0203616	11.6667	3.33333	1.80735
GRMZM2G001631_T01	0.10177	63.1571	48.6667	0.376011
GRMZM2G001639_T02	0.0505499	77.2358	64.0389	0.270321
GRMZM2G001645_T01	0.258548	111.258	49.2915	1.1745
GRMZM2G001648_T01	0.609403	12.5542	64	-2.3499
GRMZM2G001652_T01	0.214368	78.1396	43.597	0.841824
GRMZM2G001653_T01	0.000780732	139.958	590.333	-2.07654
GRMZM2G001660_T01	0.0083664	16.3333	16.3333	0
GRMZM2G001663_T01	0.0018541	30.9629	155.242	-2.32591
GRMZM2G001668_T01	0.0691374	59.9044	116.54	-0.960087
GRMZM2G001696_T01	0.000867524	612.405	14412.7	-4.55671
GRMZM2G001713_T01	0.236677	25.6209	46.8439	-0.870539
GRMZM2G001724_T02	0.000549641	123.801	1203.41	-3.28104
GRMZM2G001724_T03	0.0252846	7.58205	43.2824	-2.51312
GRMZM2G001750_T02	0.148203	26.5613	38.819	-0.547441
GRMZM2G001750_T03	0.0189485	48.5597	100.418	-1.04818
GRMZM2G001755_T01	0.152761	86.6953	122	-0.492856
GRMZM2G001777_T01	0.551524	3.17594	5.03172	-0.66387
GRMZM2G001777_T02	0.163363	36.9967	34.1064	0.117356
GRMZM2G001777_T03	0.260826	22.9724	6.14122	1.90331
GRMZM2G001803_T01	0.0525432	61.5367	39.3333	0.645694
GRMZM2G001805_T01	0.00987082	19.6356	42.6667	-1.11964
GRMZM2G001816_T01	0.0243928	178.413	63	1.5018
GRMZM2G001820_T01	0.104396	66.8675	33.6667	0.989984
GRMZM2G001850_T01	0.0566118	637.305	402.667	0.662397
GRMZM2G001869_T01	0.208518	10.3913	13.3333	-0.359659
GRMZM2G001877_T01	0.224024	33.002	7.2955	2.17747
GRMZM2G001887_T01	0.0018541	153.544	52.7483	1.54145
GRMZM2G001887_T02	0.193848	18.056	2.33333	2.95201
GRMZM2G001887_T03	0.606911	136.214	101.073	0.430478
GRMZM2G001889_T01	0.0704239	173.04	205.778	-0.249985
GRMZM2G001895_T01	0.107816	213.571	255.77	-0.260134
GRMZM2G001898_T01	0.159356	4.74176	13.3333	-1.49154
GRMZM2G001904_T01	0.000549641	213.133	612.289	-1.52246
GRMZM2G001905_T01	0.132978	59.3153	32.6529	0.861195
GRMZM2G001905_T02	0.771951	1.93713	26.1633	-3.75556
GRMZM2G001915_T01	0.0833587	31.3333	25	0.32577
GRMZM2G001918_T01	0.16504	165.955	67.6243	1.29518
GRMZM2G001918_T02	0.169377	50.7286	17.7235	1.51713
GRMZM2G001930_T01	0.214984	113.058	79.6667	0.505019
GRMZM2G001934_T01	0.0307813	36.6707	4.77013	2.94253
GRMZM2G001953_T01	0.176168	29.0804	11	1.40254
GRMZM2G001956_T01	0.001911	44.5715	95.7347	-1.10292
GRMZM2G001973_T01	0.115452	7.42273	6.06958	0.290353
GRMZM2G001973_T02	0.542003	49.851	14.0004	1.83216
GRMZM2G002002_T01	0.150592	139.493	113.741	0.294448
GRMZM2G002002_T02	0.156386	32.3035	100.72	-1.64058
GRMZM2G002002_T03	0.201345	56.9886	53.1283	0.101194
GRMZM2G002010_T01	0.19122	11.3014	19.0305	-0.751814
GRMZM2G002023_T01	0.169279	48.8991	15.9283	1.61822
GRMZM2G002075_T01	0.0102083	10.9543	37	-1.75602
GRMZM2G002100_T01	0.129818	40.8368	23.7373	0.782714
GRMZM2G002100_T02	0.140693	15.003	20.1009	-0.422006
GRMZM2G002115_T01	0.121398	22.7355	32.3474	-0.508706
GRMZM2G002115_T02	0.111657	16.3253	4.26169	1.93761
GRMZM2G002115_T03	0.00226046	5.93114	3.72423	0.671366
GRMZM2G002121_T01	0.431294	96.3719	25	1.94668
GRMZM2G002124_T01	0.0691697	5.66667	9.33333	-0.719892
GRMZM2G002128_T01	0.0328524	213.499	116.632	0.872267
GRMZM2G002128_T02	0.363785	3.85173	8.03469	-1.06074
GRMZM2G002130_T01	0.237874	72.49	38.6667	0.906691
GRMZM2G002131_T01	0.168654	20.3419	21.6667	-0.0910228
GRMZM2G002135_T01	0.124853	9.20423	7	0.394943
GRMZM2G002138_T01	0.156644	67.5091	35.3333	0.934051
GRMZM2G002147_T01	0.00781388	49.5754	69.3333	-0.483926
GRMZM2G002165_T02	0.174772	31.9052	43.5871	-0.450111
GRMZM2G002178_T02	0.016739	30.4675	16	0.929201
GRMZM2G002220_T01	0.367069	268.235	214	0.325884
GRMZM2G002276_T02	0.131841	65.2977	57.4061	0.185828
GRMZM2G002286_T01	0.552269	8	11.6667	-0.544321
GRMZM2G002297_T01	0.646842	8.8633	13.3594	-0.591939
GRMZM2G002297_T03	1	10.4857	12.8537	-0.293763
GRMZM2G002361_T01	0.130214	45	14.3333	1.65055
GRMZM2G002391_T02	0.181913	71.1277	41	0.794787
GRMZM2G002396_T01	0.0928174	21.213	4.4266	2.26068
GRMZM2G002416_T01	0.00563549	317.471	364.477	-0.199201
GRMZM2G002420_T01	0.0101194	75.2295	12.2103	2.6232
GRMZM2G002440_T01	1	30.5928	16.3217	0.906402
GRMZM2G002440_T02	0.0550269	17.3217	40.345	-1.21981
GRMZM2G002483_T01	0.153059	24.8344	12.4734	0.993479
GRMZM2G002492_T03	0.158325	92.5104	112.4	-0.280951
GRMZM2G002499_T01	0.00687501	55.079	87.3333	-0.66503
GRMZM2G002531_T01	0.126362	32.8477	8	2.03772
GRMZM2G002548_T01	1	166.343	97.8437	0.765608
GRMZM2G002559_T01	0.151832	94.3333	55	0.778336
GRMZM2G002578_T01	0.117717	10.342	12.0953	-0.225942
GRMZM2G002606_T01	0.213941	70.4804	21.6667	1.70175
GRMZM2G002614_T01	0.0620151	104.916	128.5	-0.292532
GRMZM2G002616_T01	0.0633901	59.4039	54.6667	0.119895
GRMZM2G002617_T01	0.0670174	82.0871	111.973	-0.447925
GRMZM2G002626_T02	0.133034	18.5088	11.0135	0.748932
GRMZM2G002626_T04	0.0752371	8.92939	21.4529	-1.26454
GRMZM2G002642_T01	0.336431	37.1765	39.0677	-0.0715825
GRMZM2G002642_T02	0.0274489	208.785	137.599	0.601549
GRMZM2G002646_T01	0.261926	57.8472	16	1.85418
GRMZM2G002652_T01	0.10085	24.8256	22.6667	0.131255
GRMZM2G002656_T01	0.145269	91.1542	65	0.487869
GRMZM2G002687_T01	0.0265385	139.237	97.6667	0.511604
GRMZM2G002699_T01	0.917092	2.00961	12.9286	-2.68558
GRMZM2G002699_T02	0.0878557	50.3237	47.7379	0.0761009
GRMZM2G002754_T01	0.476258	102.838	58.3333	0.817974
GRMZM2G002756_T01	0.0018541	70.1157	296.183	-2.07868
GRMZM2G002756_T02	0.0371076	4.83314	12.3666	-1.35541
GRMZM2G002765_T01	0.159909	22.3947	26.4123	-0.238053
GRMZM2G002765_T03	1	24.4556	22.6666	0.109596
GRMZM2G002786_T01	0.129814	73.9854	59.7826	0.307516
GRMZM2G002805_T01	0.105149	11.6029	15.6013	-0.427182
GRMZM2G002807_T01	0.145798	62.143	32.3333	0.94257
GRMZM2G002824_T01	0.311721	14	2.33333	2.58496
GRMZM2G002825_T01	0.00621995	365.96	464.496	-0.343981
GRMZM2G002828_T01	0.138226	71.2987	49.1813	0.535766
GRMZM2G002830_T01	0.00217769	160.886	103.857	0.631439
GRMZM2G002851_T01	0.133646	51.1688	42.0523	0.283079
GRMZM2G002858_T01	0.829004	5.95849	2.52464	1.23887
GRMZM2G002858_T03	0.124662	8.64451	3.66667	1.23732
GRMZM2G002859_T01	0.00229713	37.83	16.7518	1.17522
GRMZM2G002859_T02	0.156562	41.7396	44.0043	-0.0762304
GRMZM2G002871_T01	0.182383	23.7435	9.38996	1.33834
GRMZM2G002874_T01	0.059128	107.23	85.3333	0.329523
GRMZM2G002879_T01	0.0824275	17.1039	16.4606	0.0553076
GRMZM2G002879_T03	0.32262	17.2169	25.2061	-0.549944
GRMZM2G002894_T01	0.328026	3.50556	15	-2.09725
GRMZM2G002898_T02	0.391408	134.658	156.66	-0.218336
GRMZM2G002903_T01	0.00450544	44.3092	26.0814	0.764585
GRMZM2G002903_T02	0.094531	64.538	14.119	2.19251
GRMZM2G002903_T03	0.503979	9.67845	13.6842	-0.499668
GRMZM2G002910_T01	0.062332	16.8102	27	-0.68362
GRMZM2G002910_T03	1	31.8099	17.873	0.831696
GRMZM2G002910_T04	0.0318146	61.7539	65.1753	-0.0777943
GRMZM2G002910_T05	0.0692451	17.7475	9.95173	0.834597
GRMZM2G002948_T01	0.00296045	247.835	119.663	1.05041
GRMZM2G002948_T02	0.0813421	157.224	39.1584	2.00543
GRMZM2G002950_T01	0.150188	20.0175	9.9756	1.00479
GRMZM2G002959_T01	0.548962	3.71703	7.41333	-0.995971
GRMZM2G002959_T02	0.0801397	32.5501	49.2533	-0.59756
GRMZM2G002978_T02	0.216327	24.7323	30.6667	-0.310273
GRMZM2G002993_T01	0.0853086	16.4756	8	1.04225
GRMZM2G002999_T01	1	73.4232	98	-0.416545
GRMZM2G003002_T01	0.0483475	94.595	18.8844	2.32457
GRMZM2G003002_T02	0.330007	15.4644	52.2197	-1.75565
GRMZM2G003022_T01	0.0548327	118.088	90.3333	0.386533
GRMZM2G003023_T01	1	6.51091	3.64367	0.837467
GRMZM2G003023_T02	0.0732069	39.8343	21.023	0.922044
GRMZM2G003028_T02	0.166331	35.8062	34.3333	0.0606002
GRMZM2G003033_T01	0.0494458	38.2206	98.3455	-1.36351
GRMZM2G003038_T01	0.046674	69.9699	38.9793	0.844025
GRMZM2G003038_T02	0.521397	78.3422	21.8204	1.84411
GRMZM2G003043_T01	1	30.6298	67.2619	-1.13485
GRMZM2G003043_T02	1	60.6658	102.961	-0.763139
GRMZM2G003057_T03	0.438461	11.801	29.0083	-1.29756
GRMZM2G003057_T07	0.230698	17.8339	27.6078	-0.630452
GRMZM2G003064_T01	0.0360496	8.75654	11.8463	-0.436004
GRMZM2G003068_T01	0.0018541	9.25353	4.07557	1.183
GRMZM2G003076_T01	1	16.5709	45.4692	-1.45624
GRMZM2G003090_T01	0.0830977	146.586	149.016	-0.0237156
GRMZM2G003090_T02	0.413824	5.18766	4.31733	0.264943
GRMZM2G003096_T01	0.0020348	12.1134	58.936	-2.28255
GRMZM2G003096_T02	0.0955508	18.6929	22.3776	-0.259567
GRMZM2G003096_T03	0.0146351	61.9817	117.716	-0.925399
GRMZM2G003108_T01	0.199482	34.6804	90.701	-1.387
GRMZM2G003108_T02	0.160971	4.1013	8.96557	-1.12832
GRMZM2G003124_T03	0.017786	17.7752	12.9485	0.45708
GRMZM2G003124_T04	0.00304411	12.0403	2.11033	2.51232
GRMZM2G003138_T01	0.00299072	10	26	-1.37851
GRMZM2G003157_T01	0.0018541	99.7484	429.254	-2.10547
GRMZM2G003157_T02	0.00172812	19.4294	215.873	-3.47387
GRMZM2G003165_T01	1	3.37718	2.33333	0.533428
GRMZM2G003172_T01	0.0516554	112.679	52.3333	1.10642
GRMZM2G003182_T01	0.0634635	6.45758	10.8889	-0.753788
GRMZM2G003186_T01	0.247742	44.7514	21.4738	1.05935
GRMZM2G003186_T02	0.0575734	11.3249	12.5895	-0.152717
GRMZM2G003190_T01	0.0801441	64.6462	48.1713	0.424394
GRMZM2G003246_T01	0.372506	13.0512	0.666667	4.29108
GRMZM2G003252_T01	0.0879841	28.9341	28.1055	0.0419218
GRMZM2G003289_T01	0.178302	8.18851	9.34745	-0.190973
GRMZM2G003304_T01	0.191507	30.6667	11.3333	1.4361
GRMZM2G003306_T01	0.0018541	257.198	116.938	1.13714
GRMZM2G003307_T01	0.418522	39.3333	68.0205	-0.790218
GRMZM2G003307_T02	0.252535	37.517	14.6461	1.35702
GRMZM2G003318_T02	0.015359	20.1418	107	-2.40934
GRMZM2G003331_T02	0.137514	152.076	85.6887	0.827616
GRMZM2G003354_T02	0.00220162	6.04979	13.3431	-1.14113
GRMZM2G003354_T03	0.0164163	51.6124	17.9396	1.52457
GRMZM2G003354_T04	0.0018541	11.3378	3.71737	1.60879
GRMZM2G003377_T01	0.357476	26.5137	16.3598	0.696579
GRMZM2G003377_T02	0.58021	35.3365	11.3068	1.64396
GRMZM2G003379_T01	0.00960035	23.4752	7.3618	1.673
GRMZM2G003384_T01	0.00201743	243.017	130.995	0.891539
GRMZM2G003385_T02	0.0569692	303.762	243.52	0.318903
GRMZM2G003411_T01	0.103535	20.2367	22	-0.120529
GRMZM2G003417_T01	0.213941	15.3333	21.6667	-0.498806
GRMZM2G003424_T01	0.0133495	115.466	81.6563	0.499827
GRMZM2G003426_T01	0.926769	4	6	-0.584963
GRMZM2G003488_T01	0.0841375	142.859	38	1.91052
GRMZM2G003506_T01	0.0214171	13.238	8.33333	0.667718
GRMZM2G003509_T03	0.295506	5.9217	9.65943	-0.705927
GRMZM2G003518_T01	0.00404472	38.6667	2.33333	4.05063
GRMZM2G003520_T01	0.112883	10.8355	5.5998	0.952318
GRMZM2G003530_T01	0.219334	43.8933	6.12008	2.84238
GRMZM2G003563_T02	0.00838276	4.09278	12	-1.55188
GRMZM2G003565_T01	0.136108	10.5789	6.44292	0.715398
GRMZM2G003565_T03	0.171965	66.0131	95.4782	-0.532419
GRMZM2G003595_T01	0.386462	62.8061	9.03228	2.79774
GRMZM2G003595_T02	0.183747	36.5618	30.404	0.266079
GRMZM2G003607_T01	0.193644	16.9641	35.2734	-1.05609
GRMZM2G003607_T02	0.0798231	15.5315	4.15723	1.9015
GRMZM2G003635_T01	0.266036	293.285	680.163	-1.21358
GRMZM2G003638_T01	0.120185	43.0683	46.7251	-0.117574
GRMZM2G003640_T02	0.148755	77.167	55.189	0.483603
GRMZM2G003640_T03	0.165475	8.0062	6.8672	0.221394
GRMZM2G003642_T01	0.170301	28.9402	22.6682	0.352407
GRMZM2G003642_T03	0.157141	13.3084	3.96112	1.74836
GRMZM2G003648_T01	0.0695826	9	16	-0.830075
GRMZM2G003656_T01	0.668867	48.5517	11.1299	2.12509
GRMZM2G003656_T02	0.429844	169.261	71.1768	1.24977
GRMZM2G003656_T04	1	18.8643	132.866	-2.81624
GRMZM2G003662_T02	1	27.9759	10.3276	1.43767
GRMZM2G003663_T01	0.208845	32.3126	26.3333	0.295208
GRMZM2G003682_T01	0.142515	6.73177	12.3333	-0.873506
GRMZM2G003692_T01	0.69351	1.87157	129.696	-6.11474
GRMZM2G003692_T03	0.106792	0.376543	20.4625	-5.76402
GRMZM2G003692_T04	1	42.6148	47.2357	-0.148523
GRMZM2G003692_T05	0.313263	99.7408	60.4011	0.723609
GRMZM2G003692_T06	1	31.7985	54.4597	-0.776231
GRMZM2G003692_T07	0.540956	36.4629	62.401	-0.775141
GRMZM2G003715_T02	0.410645	69.8346	76.3414	-0.128525
GRMZM2G003718_T01	0.0378299	27.3902	20	0.45366
GRMZM2G003720_T01	0.151004	4.79842	6.79172	-0.501217
GRMZM2G003720_T03	0.425923	21.8485	8.98997	1.28115
GRMZM2G003724_T01	0.122601	31.807	24	0.40631
GRMZM2G003725_T01	0.0235247	51.4497	55.836	-0.118032
GRMZM2G003732_T01	0.062638	67.8693	53.3333	0.347722
GRMZM2G003734_T01	0.142181	90.0481	98	-0.122085
GRMZM2G003750_T01	0.0018541	12.1259	85.3333	-2.81502
GRMZM2G003752_T01	0.001858	209	75.3333	1.47214
GRMZM2G003754_T02	0.155485	25.7193	18.844	0.448749
GRMZM2G003755_T01	0.142515	44.1676	58.946	-0.416404
GRMZM2G003762_T01	0.0922706	40.4872	80.5419	-0.992276
GRMZM2G003762_T02	0.459342	66.3857	40.2116	0.723263
GRMZM2G003762_T03	0.0018541	1668.12	10449.9	-2.6472
GRMZM2G003765_T04	0.228757	137.503	48.9108	1.49124
GRMZM2G003784_T01	0.00214776	18.3333	3	2.61143
GRMZM2G003789_T01	0.142214	10.1943	16.3301	-0.679771
GRMZM2G003814_T01	0.034329	51.7401	63.6667	-0.299255
GRMZM2G003835_T01	0.256119	11.6667	8.66667	0.428843
GRMZM2G003852_T01	0.0018541	20	20	0
GRMZM2G003853_T01	0.111664	37.0937	45.5418	-0.296018
GRMZM2G003861_T01	0.167806	127.799	123	0.0552154
GRMZM2G003869_T01	0.139135	28.8798	42.3333	-0.551734
GRMZM2G003875_T01	0.320936	75.178	111.333	-0.566503
GRMZM2G003883_T01	0.0471087	99.5767	145.333	-0.545485
GRMZM2G003897_T01	0.0142589	237.839	135.333	0.813469
GRMZM2G003930_T01	0.132891	48.3712	7.57367	2.67508
GRMZM2G003937_T03	0.185963	192.07	102.667	0.903667
GRMZM2G003944_T01	0.00189294	10.3333	19.6667	-0.928447
GRMZM2G003947_T01	0.191175	32.069	12.6667	1.34014
GRMZM2G003963_T01	0.0497154	196.312	208.362	-0.0859402
GRMZM2G003970_T02	0.00728115	76.3333	26.3333	1.53542
GRMZM2G003979_T01	0.152928	34.4057	34.6667	-0.0109029
GRMZM2G003984_T01	0.0018586	40.3333	12.6667	1.67094
GRMZM2G003988_T01	0.0857984	43.7191	6.66667	2.71323
GRMZM2G003992_T01	0.144974	31.9143	22	0.5367
GRMZM2G004006_T01	0.99386	18.573	25.7913	-0.473682
GRMZM2G004023_T03	0.315356	96.0932	35.211	1.44841
GRMZM2G004023_T05	0.18767	12.6127	15.4557	-0.293262
GRMZM2G004023_T06	0.121294	16.3823	15.3534	0.0935827
GRMZM2G004040_T01	0.109135	150.565	140.918	0.0955271
GRMZM2G004057_T01	0.00781506	72.0657	61.4321	0.230321
GRMZM2G004057_T02	0.32326	105.52	53	0.993448
GRMZM2G004057_T03	0.0879086	89.1476	19.3758	2.20194
GRMZM2G004060_T02	0.388516	39.0334	54.2181	-0.474065
GRMZM2G004083_T02	0.153147	29	9.6638	1.58539
GRMZM2G004087_T01	0.0901216	141.263	129.667	0.12358
GRMZM2G004092_T01	0.226966	12	28.4771	-1.24677
GRMZM2G004106_T01	0.00227656	36.3333	4	3.18322
GRMZM2G004111_T01	0.230699	75.8591	74.0513	0.0347969
GRMZM2G004119_T01	0.00632043	13.4474	6.68737	1.00781
GRMZM2G004128_T01	0.0156418	10.985	25.6667	-1.22437
GRMZM2G004131_T01	0.161439	25.7774	23.8683	0.111011
GRMZM2G004140_T07	0.304394	24.9701	22.5522	0.146937
GRMZM2G004157_T01	0.0131872	30.6409	11.967	1.35639
GRMZM2G004160_T01	0.0018541	109.985	57.882	0.926117
GRMZM2G004161_T05	0.00951395	14.3333	2.936	2.28745
GRMZM2G004172_T01	0.0902309	360.041	275	0.38873
GRMZM2G004177_T01	0.0018541	9.85223	11.3333	-0.20205
GRMZM2G004180_T01	0.0218879	11.4519	9	0.34759
GRMZM2G004182_T01	0.204669	52.9619	58.9986	-0.155725
GRMZM2G004183_T01	0.0537111	36.0625	7.33333	2.29796
GRMZM2G004188_T01	0.0781974	30.1014	11.6667	1.36744
GRMZM2G004211_T01	0.0018541	330.99	91.584	1.85362
GRMZM2G004211_T02	0.00973766	75.1746	58.7457	0.355762
GRMZM2G004211_T03	0.00193637	240.118	128.004	0.907558
GRMZM2G004222_T01	0.0406979	19.7021	5.0198	1.97265
GRMZM2G004259_T03	0.103558	62.8096	49.3016	0.349351
GRMZM2G004278_T01	0.0592319	4.58113	5.1177	-0.159792
GRMZM2G004290_T01	0.140149	11.2072	5.19453	1.10936
GRMZM2G004301_T02	0.179551	59.7868	8.56497	2.80331
GRMZM2G004305_T01	0.00377323	7.72833	40.3333	-2.38374
GRMZM2G004305_T02	0.0607412	66.6215	6	3.47295
GRMZM2G004320_T01	0.226389	4.4576	17.2931	-1.95586
GRMZM2G004320_T04	0.233166	31.6362	16.8859	0.905762
GRMZM2G004330_T01	0.0705835	8.51828	13.1465	-0.626045
GRMZM2G004349_T01	0.0369508	107.767	92.7477	0.216537
GRMZM2G004352_T02	0.00341278	22.3375	60.0912	-1.42768
GRMZM2G004356_T01	0.330653	86.1225	77.3333	0.155299
GRMZM2G004377_T01	0.80211	108.455	45.3333	1.25845
GRMZM2G004377_T02	1	5.49899	66.1413	-3.58831
GRMZM2G004382_T01	0.0018541	601.965	335.3	0.844229
GRMZM2G004396_T01	0.159511	17.3461	31.971	-0.882153
GRMZM2G004397_T01	0.0997979	90.4165	85	0.0891237
GRMZM2G004412_T01	0.0995881	56.6358	10.2997	2.45911
GRMZM2G004414_T01	0.134476	31.4814	52.7631	-0.745031
GRMZM2G004422_T01	0.282666	27.3374	50.7289	-0.891935
GRMZM2G004435_T02	0.00188128	43.9898	29	0.601117
GRMZM2G004445_T01	0.0710424	64.7441	31.6667	1.03178
GRMZM2G004455_T02	0.00554807	68.7623	152.889	-1.1528
GRMZM2G004459_T01	0.300058	35.335	41.6936	-0.238725
GRMZM2G004459_T02	0.452233	36.3949	7.00013	2.37828
GRMZM2G004466_T01	1	22.8389	13.9511	0.711118
GRMZM2G004468_T01	0.210868	5.78814	10.2789	-0.828516
GRMZM2G004468_T02	1	8.86678	21.1352	-1.25317
GRMZM2G004468_T03	0.731698	12.1465	34.7114	-1.51487
GRMZM2G004468_T05	1	40.0557	11.2793	1.82833
GRMZM2G004475_T02	0.0170864	31.747	21.9125	0.534867
GRMZM2G004480_T01	0.0995251	15	38.3333	-1.35364
GRMZM2G004511_T01	0.00488935	25.8597	90.6667	-1.80987
GRMZM2G004516_T01	0.00280585	7.10903	53.3333	-2.90731
GRMZM2G004523_T01	0.00775732	2.07259	12.4091	-2.58189
GRMZM2G004528_T01	0.0034084	3.46699	139.295	-5.32832
GRMZM2G004528_T02	0.435011	15.269	34.8296	-1.18971
GRMZM2G004528_T03	0.154	5.04891	37.8603	-2.90664
GRMZM2G004531_T01	0.181273	26.8205	41.3333	-0.623972
GRMZM2G004534_T01	0.0681218	135.676	122.455	0.147915
GRMZM2G004548_T01	0.153613	27.4235	42	-0.614976
GRMZM2G004572_T01	0.0018541	148.563	46.4877	1.67615
GRMZM2G004572_T02	0.0018541	252.771	151.179	0.741571
GRMZM2G004582_T07	0.21655	10.7551	17.0163	-0.661899
GRMZM2G004583_T01	0.00567159	49.5857	72.6667	-0.55137
GRMZM2G004590_T02	0.0585406	23.1556	26.172	-0.176665
GRMZM2G004590_T04	0.0307818	5.46825	5.66667	-0.0514211
GRMZM2G004592_T01	1	7.01943	22.6594	-1.69068
GRMZM2G004592_T03	1	28.3389	15.8166	0.841346
GRMZM2G004592_T04	1	5.41293	7.50223	-0.47091
GRMZM2G004593_T01	0.00873087	18.6529	14.6667	0.346862
GRMZM2G004619_T01	0.16843	38.2447	24.9294	0.617414
GRMZM2G004641_T03	0.183893	8.796	7.81464	0.170668
GRMZM2G004641_T07	0.731852	32.7875	1.19076	4.78319
GRMZM2G004694_T01	0.00191944	20.3333	2.66667	2.93074
GRMZM2G004696_T01	0.0958246	121.816	100	0.284699
GRMZM2G004699_T01	0.0100343	83.3681	52.749	0.660352
GRMZM2G004699_T02	0.00258803	42.9479	4.7535	3.17553
GRMZM2G004699_T03	0.00546684	166.413	55.8307	1.57564
GRMZM2G004703_T01	0.322609	98.5714	96.7917	0.0262843
GRMZM2G004703_T03	0.130626	290.374	23.843	3.60627
GRMZM2G004709_T01	0.799741	34.6532	24	0.529954
GRMZM2G004732_T01	0.217183	24.4039	30.6667	-0.329559
GRMZM2G004736_T01	0.152267	36.7324	38	-0.0489476
GRMZM2G004736_T02	0.726406	26.9337	7	1.94399
GRMZM2G004741_T02	0.0915029	88.6284	81.6483	0.118345
GRMZM2G004748_T01	0.0576071	11.7206	7	0.743616
GRMZM2G004768_T01	0.191766	62.6022	19.9518	1.64969
GRMZM2G004784_T01	0.168069	21.3397	31.4888	-0.5613
GRMZM2G004824_T01	0.196618	5.97374	8.22275	-0.460987
GRMZM2G004828_T01	0.0018586	230.333	104.333	1.14252
GRMZM2G004835_T01	1	3.74793	16.9169	-2.1743
GRMZM2G004847_T01	0.0993979	57.0444	66.6447	-0.224404
GRMZM2G004847_T03	0.031751	13.8249	37.3836	-1.43513
GRMZM2G004858_T01	0.0325908	97.8837	79.809	0.294517
GRMZM2G004878_T01	0.0018541	330.016	194	0.766481
GRMZM2G004880_T01	0.00184223	56.3575	392	-2.79817
GRMZM2G004888_T01	0.641283	130.369	231.31	-0.827219
GRMZM2G004908_T01	0.556722	110.998	61.6667	0.847969
GRMZM2G004909_T01	0.241101	31.1818	7.66667	2.02403
GRMZM2G004924_T03	0.0184723	49.9363	16.5405	1.59409
GRMZM2G004932_T01	0.153941	106.887	66	0.695549
GRMZM2G004949_T01	0.0666623	117.502	8.07955	3.86226
GRMZM2G004959_T01	0.00252975	201.442	12.7818	3.9782
GRMZM2G004959_T03	0.290358	167.873	81.1973	1.04786
GRMZM2G004988_T01	0.0434136	18.7939	18	0.0622666
GRMZM2G004990_T01	0.00655826	76.9322	22.3718	1.78191
GRMZM2G004990_T02	0.00258803	133.578	118.615	0.171396
GRMZM2G004990_T03	0.0025647	23.0134	36.68	-0.672517
GRMZM2G004996_T01	0.0836396	33.2325	36.5052	-0.13551
GRMZM2G004996_T02	0.0757141	13.3227	22.8281	-0.776928
GRMZM2G004997_T01	0.584789	26.5925	15.2059	0.806392
GRMZM2G004997_T02	0.122006	160.427	166.782	-0.0560439
GRMZM2G005000_T01	0.579158	3.45619	17.6667	-2.35378
GRMZM2G005024_T01	0.264081	17.1654	14.743	0.219475
GRMZM2G005024_T02	0.176624	21.043	39.4516	-0.906744
GRMZM2G005036_T01	0.00940671	93.674	34.0482	1.46007
GRMZM2G005040_T01	0.671887	9.90324	13.3333	-0.429065
GRMZM2G005052_T01	1	12	47	-1.96963
GRMZM2G005061_T01	0.165816	11.1985	3.72283	1.58883
GRMZM2G005061_T03	0.392053	4.34635	6.6105	-0.604955
GRMZM2G005080_T01	0.0848325	74.5598	67.3907	0.145849
GRMZM2G005082_T01	0.00428131	65.7894	135.667	-1.04414
GRMZM2G005103_T01	0.00825984	64.863	15.7121	2.04552
GRMZM2G005107_T01	0.077934	21.489	63.1197	-1.55449
GRMZM2G005126_T01	0.139271	241.667	156.912	0.623061
GRMZM2G005126_T02	0.0526637	13.847	7.78607	0.83061
GRMZM2G005146_T01	0.236442	17.2163	14.6667	0.231232
GRMZM2G005155_T03	0.483241	37.5263	61.3917	-0.71014
GRMZM2G005163_T01	0.156868	27.7804	34.8738	-0.328076
GRMZM2G005170_T02	0.110275	33.4546	9.81829	1.76866
GRMZM2G005174_T01	0.206178	14.8947	8.45291	0.817277
GRMZM2G005187_T01	0.0211148	21.6667	42	-0.954912
GRMZM2G005195_T01	0.00221437	28.3997	6.92163	2.03669
GRMZM2G005195_T02	0.0634635	8.36009	28.2799	-1.75819
GRMZM2G005199_T01	0.133089	47.588	14.2014	1.74457
GRMZM2G005209_T01	0.00469347	71.6667	8.4075	3.09155
GRMZM2G005229_T03	1	11.3107	14.2889	-0.337207
GRMZM2G005236_T01	0.000968208	730.454	361.997	1.01281
GRMZM2G005236_T02	0.0153516	122.874	109.827	0.161956
GRMZM2G005251_T05	0.666015	10.9233	7.31277	0.578916
GRMZM2G005256_T02	0.0183863	59.092	20.0346	1.56047
GRMZM2G005256_T03	0.00227978	10.0879	12.071	-0.258919
GRMZM2G005260_T01	0.314963	51.9944	39.7527	0.387304
GRMZM2G005260_T02	0.193977	11.0101	12.6887	-0.204717
GRMZM2G005260_T03	1	11.1498	26.7424	-1.26211
GRMZM2G005260_T04	0.49192	7.77652	24.1741	-1.63626
GRMZM2G005269_T01	0.118149	137.885	70.6625	0.964444
GRMZM2G005278_T01	0.118762	9.75426	4.33333	1.17056
GRMZM2G005281_T02	0.19108	5.39071	6.66667	-0.306491
GRMZM2G005293_T04	0.00185567	26.5181	25.0369	0.0829197
GRMZM2G005298_T01	0.0205727	35.6667	24	0.571542
GRMZM2G005301_T01	0.0018243	4.66667	3	0.63743
GRMZM2G005304_T01	0.100474	77.13	70.3333	0.133084
GRMZM2G005308_T02	0.023045	220.303	105.667	1.05997
GRMZM2G005310_T02	0.00200876	245.195	206.087	0.250672
GRMZM2G005339_T01	0.113038	24.6912	32.3682	-0.390577
GRMZM2G005346_T02	0.246625	110.137	41.7794	1.39844
GRMZM2G005347_T01	0.183444	16.2662	36.3333	-1.15941
GRMZM2G005350_T01	1	46.4137	42.6543	0.12186
GRMZM2G005350_T02	0.262424	193.797	145.079	0.417711
GRMZM2G005365_T01	0.181498	15.9624	4.10776	1.95825
GRMZM2G005374_T01	0.00187232	46.2225	15	1.62363
GRMZM2G005374_T02	0.0018541	6.22936	3.5271	0.820601
GRMZM2G005384_T03	0.0018541	11.2054	3.89973	1.52275
GRMZM2G005419_T01	0.268447	9.0182	28.3333	-1.65159
GRMZM2G005433_T02	0.0156123	36.3251	76.7943	-1.08003
GRMZM2G005435_T01	0.0651032	50.3953	4.805	3.39068
GRMZM2G005435_T02	0.197731	29.1687	67.9232	-1.21948
GRMZM2G005444_T01	0.115805	55.7874	61.6667	-0.14455
GRMZM2G005452_T02	0.0569179	12.5572	9.66667	0.377424
GRMZM2G005456_T02	0.113526	86.3282	93.9927	-0.122716
GRMZM2G005459_T01	0.031705	91.5795	54.3333	0.753188
GRMZM2G005480_T01	0.254757	34.1346	6.1661	2.46881
GRMZM2G005483_T01	0.185565	16.8673	25	-0.567701
GRMZM2G005486_T01	0.0183138	14.6667	7.66667	0.93587
GRMZM2G005493_T01	0.0275398	302.996	230.313	0.395702
GRMZM2G005499_T01	0.521765	11.5004	14.809	-0.364786
GRMZM2G005516_T01	0.189468	32.0419	14.3397	1.15994
GRMZM2G005522_T01	0.157739	25.6367	4.30143	2.57532
GRMZM2G005526_T01	0.202082	113.303	60.9833	0.893697
GRMZM2G005552_T01	0.00979413	9	7.33333	0.295456
GRMZM2G005562_T01	0.00388983	1.14407	26.1707	-4.5157
GRMZM2G005562_T02	0.00581931	4.18521	103.31	-4.62554
GRMZM2G005562_T04	0.457914	206.463	149.293	0.467735
GRMZM2G005562_T05	0.490097	3.54963	38.2931	-3.43134
GRMZM2G005562_T07	0.00220034	44.7942	89.8537	-1.00426
GRMZM2G005583_T01	0.163414	24.2244	14.3333	0.757086
GRMZM2G005592_T01	0.0144974	635.649	428.333	0.569496
GRMZM2G005619_T01	0.0476438	39.04	20.4071	0.935881
GRMZM2G005622_T01	0.0346128	141.812	237.5	-0.74395
GRMZM2G005622_T03	0.112299	5.72679	7.83357	-0.451943
GRMZM2G005624_T01	0.0018541	7.93487	8.93843	-0.171816
GRMZM2G005630_T01	0.0600526	29.198	28	0.0604422
GRMZM2G005640_T04	0.344579	34.8343	27.9846	0.315876
GRMZM2G005640_T05	0.146491	101.222	57.9688	0.804172
GRMZM2G005640_T06	0.199912	20.7461	32.2196	-0.635099
GRMZM2G005646_T01	0.175543	73.9576	43.6667	0.760166
GRMZM2G005652_T01	0.00282174	89.6247	156.474	-0.803952
GRMZM2G005659_T01	0.194937	30.3374	21.624	0.488462
GRMZM2G005680_T03	0.0030072	7.30472	1.94975	1.90554
GRMZM2G005680_T04	0.00189294	33.4829	27.6224	0.277586
GRMZM2G005710_T03	0.113084	8.23855	18.9992	-1.20547
GRMZM2G005715_T01	0.0018541	18	11.6667	0.625604
GRMZM2G005732_T01	0.0144063	5.36321	34.045	-2.66627
GRMZM2G005732_T02	0.0262211	14.6714	96.7028	-2.72055
GRMZM2G005732_T03	0.0208892	166.213	299.191	-0.848032
GRMZM2G005737_T01	0.0716405	191.431	175.78	0.123049
GRMZM2G005737_T03	0.114097	4.9508	4.74553	0.061092
GRMZM2G005749_T01	0.11826	14.9275	12.0308	0.31124
GRMZM2G005753_T01	0.355465	80.6609	47.5151	0.763482
GRMZM2G005753_T03	0.292144	1.48418	32.574	-4.45598
GRMZM2G005753_T04	0.348024	30.7009	23.9109	0.360615
GRMZM2G005771_T02	0.277737	77.414	107.545	-0.474269
GRMZM2G005788_T01	0.0583632	98.6667	48.6667	1.01963
GRMZM2G005791_T01	0.167763	54.5674	25.2715	1.11052
GRMZM2G005791_T02	0.0623109	4.74406	35.0618	-2.8857
GRMZM2G005840_T01	0.0690675	5.6486	7.66667	-0.440706
GRMZM2G005844_T02	0.174604	13.7071	24.9905	-0.866454
GRMZM2G005844_T03	0.100264	42.7193	4.70529	3.18253
GRMZM2G005848_T01	0.127822	55.143	20	1.46318
GRMZM2G005849_T02	0.0216907	36.1999	27.3227	0.405883
GRMZM2G005849_T03	0.90257	11.075	10.695	0.0503683
GRMZM2G005859_T01	0.095358	149.852	245.205	-0.710447
GRMZM2G005859_T03	0.0946012	27.9593	46.7946	-0.743016
GRMZM2G005865_T01	0.0388219	31.8747	54.3333	-0.769424
GRMZM2G005869_T01	0.120093	19.4355	6.3662	1.61019
GRMZM2G005886_T01	1	89.1839	39.9471	1.15869
GRMZM2G005886_T02	0.149358	18.6545	28.4861	-0.610734
GRMZM2G005886_T03	0.462266	8.12834	22.9344	-1.49648
GRMZM2G005887_T03	0.7367	16.3236	21.7254	-0.412422
GRMZM2G005887_T05	0.478228	10.8544	10.9522	-0.0129363
GRMZM2G005887_T07	0.357018	8.73357	4.2969	1.02328
GRMZM2G005887_T08	0.353277	183.128	148.72	0.300252
GRMZM2G005909_T01	0.0387869	57.3333	56.3333	0.0253853
GRMZM2G005938_T01	0.0634507	59.2297	72.6667	-0.294972
GRMZM2G005947_T01	0.0525432	376.045	248.373	0.598398
GRMZM2G005954_T02	0.289865	58.8005	22.8883	1.36122
GRMZM2G005955_T01	0.729425	8.07227	5.66667	0.510473
GRMZM2G005955_T02	0.135608	49.8814	21.3333	1.22539
GRMZM2G005960_T01	0.231172	32.9379	24.4594	0.429359
GRMZM2G005973_T01	0.00785969	87.7433	146.51	-0.739639
GRMZM2G005973_T02	1	36.3112	28.1565	0.366944
GRMZM2G005980_T01	0.00853868	87	41	1.08539
GRMZM2G005984_T01	0.157908	12.4228	8	0.634923
GRMZM2G005990_T01	0.154321	113.55	80.129	0.502936
GRMZM2G005996_T01	0.0871191	25.213	32.6667	-0.37365
GRMZM2G005998_T02	0.0205349	19.7618	15.9159	0.312241
GRMZM2G005998_T03	0.00670748	62.7828	8.64688	2.86012
GRMZM2G006006_T01	1	55.0937	35.0554	0.652249
GRMZM2G006006_T04	0.406233	151.774	133.677	0.183167
GRMZM2G006042_T01	0.0018541	165.44	155.325	0.0910174
GRMZM2G006042_T03	0.0581174	5.45636	29.9041	-2.45433
GRMZM2G006069_T02	0.192336	16.0871	5	1.68591
GRMZM2G006071_T03	0.0715665	176.957	58.7163	1.59156
GRMZM2G006080_T01	0.157265	92.053	65.4217	0.492697
GRMZM2G006083_T01	0.001874	56.6667	16	1.82443
GRMZM2G006085_T01	0.106522	140.051	95	0.559954
GRMZM2G006107_T02	0.135931	281.128	251.476	0.160808
GRMZM2G006117_T01	0.00185682	46.6352	55.5947	-0.253528
GRMZM2G006117_T02	0.321854	72.8095	51.4055	0.502206
GRMZM2G006117_T03	1	55.244	9	2.61782
GRMZM2G006119_T01	0.0949101	30.678	14.7292	1.05853
GRMZM2G006121_T01	0.378156	14.7129	12.0131	0.292477
GRMZM2G006130_T01	0.157401	120.232	102.968	0.22362
GRMZM2G006144_T01	0.235713	22.083	21.6372	0.029422
GRMZM2G006144_T02	0.289526	24.1139	11.8962	1.01937
GRMZM2G006178_T01	0.0605913	67.1407	78.0186	-0.21663
GRMZM2G006178_T02	0.193469	7.22935	29.3701	-2.02241
GRMZM2G006206_T01	0.39251	119.682	279.846	-1.22543
GRMZM2G006207_T01	0.148605	11.1424	5.17317	1.10694
GRMZM2G006216_T01	0.143718	101.333	59.6667	0.764112
GRMZM2G006229_T01	0.516479	40.701	19.6635	1.04954
GRMZM2G006229_T02	0.597779	6.37493	6.66667	-0.0645551
GRMZM2G006234_T01	0.169161	9.66667	3.66667	1.39855
GRMZM2G006246_T01	1	54.0117	11	2.29577
GRMZM2G006246_T02	0.0176201	4.32167	16.3333	-1.91816
GRMZM2G006252_T01	0.410402	50	2.33333	4.42146
GRMZM2G006287_T01	0.204031	7.78216	30	-1.94672
GRMZM2G006290_T03	0.177614	15.5049	15.3211	0.017209
GRMZM2G006293_T01	0.00190207	183.477	61.3884	1.57956
GRMZM2G006297_T01	0.351176	133.776	147.125	-0.137223
GRMZM2G006297_T03	0.301555	43.0876	61.3796	-0.510485
GRMZM2G006325_T01	0.112639	27.0727	14.2481	0.926069
GRMZM2G006329_T01	0.264253	38.7596	40.1197	-0.0497566
GRMZM2G006341_T01	0.013359	79.9667	46.8627	0.77096
GRMZM2G006352_T01	0.0362008	4.66667	3	0.63743
GRMZM2G006363_T02	0.0121712	20.2423	307.667	-3.92592
GRMZM2G006370_T01	0.272504	46.844	18.6342	1.32991
GRMZM2G006377_T01	0.527281	85.4357	38.856	1.1367
GRMZM2G006377_T02	1	44.6521	68.4773	-0.616899
GRMZM2G006399_T01	0.349938	15.6667	7.33333	1.09516
GRMZM2G006404_T01	0.107331	25.0255	5.07158	2.30289
GRMZM2G006416_T01	0.795683	20.6478	18.0517	0.193849
GRMZM2G006416_T02	0.241938	50.3795	31.4389	0.680288
GRMZM2G006428_T01	0.141028	117.269	111.517	0.0725536
GRMZM2G006429_T01	0.0018541	39.1643	22.3333	0.810341
GRMZM2G006450_T01	0.163316	10.5037	14.6667	-0.481641
GRMZM2G006452_T01	0.111324	108.074	157.333	-0.541805
GRMZM2G006452_T02	0.438409	123.648	2	5.9501
GRMZM2G006453_T02	1	14.9715	43.8877	-1.5516
GRMZM2G006453_T08	0.535111	4.69084	9.42611	-1.00681
GRMZM2G006453_T09	1	14.8299	42.4353	-1.51676
GRMZM2G006463_T01	0.00306592	13.4076	5.26473	1.34862
GRMZM2G006468_T01	0.110972	23.0263	49.5315	-1.10507
GRMZM2G006468_T02	0.00325784	15.6028	79.626	-2.35143
GRMZM2G006468_T03	0.00325784	15.6028	79.626	-2.35143
GRMZM2G006474_T01	0.0299013	116.236	44.3333	1.39059
GRMZM2G006477_T01	0.00727989	334.414	402.229	-0.266381
GRMZM2G006480_T02	0.0433156	10.8787	51.0004	-2.229
GRMZM2G006493_T01	0.21373	15.4027	8.28538	0.894545
GRMZM2G006493_T02	0.700309	10.3367	7.41207e-06	20.4114
GRMZM2G006493_T04	1	24.2124	14.9859	0.692141
GRMZM2G006493_T06	0.158565	109.154	85.3941	0.354153
GRMZM2G006505_T01	0.00188128	50.6667	10.6667	2.24793
GRMZM2G006507_T01	0.298241	49.2416	19.9461	1.30377
GRMZM2G006620_T01	0.185547	10.2927	20.5121	-0.994858
GRMZM2G006631_T01	0.0021422	39.3333	4.66667	3.07529
GRMZM2G006661_T01	0.112542	88.0422	57	0.627233
GRMZM2G006672_T02	0.290229	48.004	20.3648	1.23707
GRMZM2G006673_T01	0.215633	58.3373	35.4216	0.719788
GRMZM2G006673_T02	0.0039171	27.3411	31.245	-0.192554
GRMZM2G006676_T01	0.0018541	161	122.333	0.396243
GRMZM2G006678_T01	0.00986401	19.3333	8.33333	1.21412
GRMZM2G006704_T01	0.0967055	91.9044	35.6667	1.36556
GRMZM2G006707_T01	0.521188	153.97	178.148	-0.210424
GRMZM2G006707_T02	0.217578	12.3365	11.9199	0.0495567
GRMZM2G006707_T04	0.267972	89.909	59.1752	0.603472
GRMZM2G006714_T01	0.0018541	87.5273	33.3333	1.39277
GRMZM2G006721_T02	0.0018541	27.6667	25.6667	0.108253
GRMZM2G006736_T01	0.0018541	50.6411	446.07	-3.13889
GRMZM2G006736_T02	0.0432233	26.2259	92.7882	-1.82295
GRMZM2G006745_T05	0.523573	139.166	124.612	0.159366
GRMZM2G006745_T06	0.321839	55.9886	38.9343	0.524091
GRMZM2G006752_T02	0.651629	73.4111	65.2883	0.169172
GRMZM2G006753_T01	0.105336	8.37027	12.0688	-0.527931
GRMZM2G006753_T02	0.262633	76.6353	42.5942	0.84735
GRMZM2G006759_T01	0.825344	110.54	1.59348	6.11625
GRMZM2G006762_T01	0.363329	8.29289	5.60589	0.564932
GRMZM2G006763_T01	0.117845	22.0508	1.78939	3.62329
GRMZM2G006765_T02	0.0465563	38.8959	23.4644	0.729144
GRMZM2G006780_T01	0.247998	24.585	21.6794	0.181458
GRMZM2G006781_T01	0.173073	52.5581	34.328	0.614529
GRMZM2G006781_T02	0.483193	19.975	15.0543	0.408023
GRMZM2G006790_T01	0.0922628	14.5104	22.4462	-0.629388
GRMZM2G006790_T02	0.225353	23.2554	18.5538	0.32585
GRMZM2G006791_T02	0.340837	35.9429	23.7035	0.600606
GRMZM2G006791_T03	0.347664	10.3508	10.663	-0.042877
GRMZM2G006791_T04	0.444679	0	28.498	#NAME?
GRMZM2G006806_T01	0.129233	114.625	67.6667	0.760405
GRMZM2G006841_T01	0.164539	15.9407	12.1594	0.39065
GRMZM2G006878_T01	0.122401	28.2882	10.082	1.48841
GRMZM2G006884_T01	0.119788	18.0158	3.66667	2.29672
GRMZM2G006894_T01	0.532274	175.477	158.256	0.149022
GRMZM2G006937_T01	0.45235	59.5885	36	0.727038
GRMZM2G006942_T01	0.0181765	47.71	26.6667	0.839255
GRMZM2G006943_T02	0.100231	72.2314	42.4466	0.766977
GRMZM2G006948_T01	0.0759539	108.262	52.6667	1.03956
GRMZM2G006953_T01	0.386346	3.17467	16.3555	-2.3651
GRMZM2G006953_T02	0.344606	66.8989	31.522	1.08562
GRMZM2G006953_T03	0.337104	16.7674	55.7892	-1.73432
GRMZM2G006965_T01	0.615684	52.0851	50	0.0589417
GRMZM2G006977_T01	0.0530057	148.824	174.667	-0.230996
GRMZM2G007012_T01	0.00203026	5.42422	56.203	-3.37316
GRMZM2G007021_T01	0.164414	42.7037	9.18154	2.21755
GRMZM2G007025_T01	0.465437	29.6667	12.6667	1.22781
GRMZM2G007038_T01	0.00142267	678.836	2304.05	-1.76304
GRMZM2G007038_T02	1	53.2468	4.95047	3.42706
GRMZM2G007057_T02	0.0018541	91.4361	93.8593	-0.0377358
GRMZM2G007060_T02	1	15.9971	28.3907	-0.827612
GRMZM2G007063_T04	0.295709	36.411	16.8175	1.11441
GRMZM2G007074_T01	0.042968	75.9318	61.3333	0.308033
GRMZM2G007080_T01	0.14889	56.9102	26.6667	1.09365
GRMZM2G007103_T01	0.252706	66.6667	35.6667	0.902389
GRMZM2G007120_T01	0.00209197	53.8906	112.242	-1.05851
GRMZM2G007120_T03	0.015854	6.66238	73.9914	-3.47325
GRMZM2G007122_T01	0.288495	63.155	41.0258	0.622365
GRMZM2G007122_T02	0.338099	36.0654	51.8239	-0.523001
GRMZM2G007146_T01	0.356925	9.2035	30.0274	-1.70603
GRMZM2G007146_T02	0.229249	79.0667	42.9726	0.879655
GRMZM2G007157_T01	0.219572	51.5266	42.3103	0.284308
GRMZM2G007157_T02	0.0369009	60.2233	79.3564	-0.398025
GRMZM2G007160_T01	0.336936	3.99047	15.1394	-1.92368
GRMZM2G007160_T02	0.00913552	11.975	36.1803	-1.59517
GRMZM2G007185_T01	0.00262358	49	37.3333	0.392317
GRMZM2G007188_T01	0.321267	108.502	60.9477	0.832077
GRMZM2G007188_T02	1	10.2063	14.3857	-0.495175
GRMZM2G007190_T01	0.150903	27.1053	49.6667	-0.873702
GRMZM2G007195_T01	0.0640207	29.4095	51.2704	-0.801841
GRMZM2G007195_T03	0.123777	71.0763	8.50189	3.06351
GRMZM2G007195_T04	0.546389	7.05631	8.94724	-0.342529
GRMZM2G007195_T05	0.0599142	20.1543	73.0329	-1.85746
GRMZM2G007201_T02	0.0365071	17.0186	6.33333	1.42607
GRMZM2G007206_T01	0.225613	98.2306	34.9661	1.49021
GRMZM2G007206_T02	0.0018586	10.668	13.5724	-0.347386
GRMZM2G007206_T03	0.0335709	47.7169	7.12813	2.7429
GRMZM2G007229_T01	0.129105	107.656	95.1405	0.1783
GRMZM2G007248_T01	1	9.19771	14.3333	-0.640028
GRMZM2G007249_T01	1	35.8293	33.9993	0.0756376
GRMZM2G007256_T02	0.131095	27.0962	14	0.952664
GRMZM2G007258_T01	0.00194367	20.8663	10.281	1.0212
GRMZM2G007258_T05	0.00356429	7.90023	7.27993	0.11797
GRMZM2G007260_T04	0.174772	17.9253	25.5025	-0.508643
GRMZM2G007260_T05	0.20844	14.9412	26.0249	-0.800591
GRMZM2G007276_T01	0.436474	132.953	144.793	-0.123075
GRMZM2G007276_T02	0.077245	11.3929	22.0191	-0.950614
GRMZM2G007276_T04	0.504	126.409	73.7747	0.776898
GRMZM2G007277_T01	0.0718626	28.0651	14.9349	0.910093
GRMZM2G007283_T01	0.301194	173.407	64.7817	1.4205
GRMZM2G007283_T02	1	33.008	63.1049	-0.934934
GRMZM2G007288_T01	0.191178	36.2214	6.25709	2.53328
GRMZM2G007288_T02	0.001874	70.2214	83.9703	-0.257968
GRMZM2G007300_T01	0.166793	186.732	181.286	0.0427038
GRMZM2G007300_T02	1	15.5773	12.7952	0.283841
GRMZM2G007324_T01	0.014467	25.393	21.6667	0.228956
GRMZM2G007339_T01	0.118082	30.6855	7.41334	2.04936
GRMZM2G007339_T02	0.116979	55.2233	54.2534	0.0255656
GRMZM2G007347_T01	0.164342	69.783	71.3025	-0.0310768
GRMZM2G007369_T01	0.137478	13.8696	4.70619	1.55929
GRMZM2G007372_T01	0.00656838	8.04005	41.6667	-2.37362
GRMZM2G007381_T01	0.172342	60.2309	39.507	0.608395
GRMZM2G007384_T01	0.125926	79.2572	99.5347	-0.328657
GRMZM2G007385_T01	0.178352	38.1562	17	1.16638
GRMZM2G007399_T01	0.186358	36.4841	21.3333	0.774158
GRMZM2G007404_T01	0.00415438	245.228	168.811	0.538716
GRMZM2G007426_T01	0.420732	22.7154	27.8161	-0.292246
GRMZM2G007441_T01	0.205056	29.483	8.33333	1.82292
GRMZM2G007453_T01	0.458045	28.2641	50.1235	-0.826518
GRMZM2G007453_T02	0.162068	32.3091	9.85751	1.71264
GRMZM2G007453_T03	0.228196	7.97572	14.019	-0.813693
GRMZM2G007466_T01	0.357619	78.3388	86.6667	-0.145749
GRMZM2G007475_T01	0.223853	26.3333	9.33333	1.49643
GRMZM2G007486_T02	1	150.76	350	-1.2151
GRMZM2G007489_T01	0.00874025	238.454	125.667	0.92411
GRMZM2G007514_T01	0.171812	30.3052	17.6667	0.778535
GRMZM2G007546_T01	0.488893	21.0314	8.65358	1.28118
GRMZM2G007546_T03	0.735995	3.96857	5.01309	-0.337081
GRMZM2G007555_T01	0.218975	22.3309	28.1593	-0.334573
GRMZM2G007587_T01	0.308735	18.1585	22.6667	-0.31993
GRMZM2G007590_T01	0.162309	28.462	17.992	0.661679
GRMZM2G007633_T01	0.122404	68.824	34.8271	0.982701
GRMZM2G007647_T01	0.00581148	89.1776	129	-0.532619
GRMZM2G007651_T02	0.00605876	42.4851	122	-1.52185
GRMZM2G007675_T01	0.258595	24.6454	58.5465	-1.24826
GRMZM2G007675_T02	0.329592	60.3595	25.8532	1.22324
GRMZM2G007675_T03	0.303122	56.059	115.128	-1.03822
GRMZM2G007681_T01	0.0257876	97.8151	64.6667	0.597034
GRMZM2G007681_T02	0.0257876	97.8151	64.6667	0.597034
GRMZM2G007683_T02	0.0116651	26.8849	49.8758	-0.891544
GRMZM2G007695_T01	0.0749804	60.0633	38.6667	0.635394
GRMZM2G007721_T01	0.0834274	124.256	77.2877	0.685
GRMZM2G007721_T02	0.377269	31.5947	41.3791	-0.389219
GRMZM2G007729_T02	0.173821	14.6326	10.5551	0.471243
GRMZM2G007734_T01	0.124165	88.6372	96.098	-0.116594
GRMZM2G007736_T02	0.0018541	5	3.66667	0.447459
GRMZM2G007757_T01	0.165053	25.0609	15	0.740476
GRMZM2G007791_T01	0.129706	72.9767	64.5113	0.177882
GRMZM2G007791_T02	0.0468971	38.7068	28.1552	0.459189
GRMZM2G007801_T01	0.0902197	83.0028	124.107	-0.580349
GRMZM2G007810_T01	0.00334249	19.1943	16.6516	0.20501
GRMZM2G007810_T02	0.138226	13.4466	10.3484	0.377838
GRMZM2G007835_T01	0.0789209	103.363	95.1282	0.119772
GRMZM2G007848_T01	0.201466	77.5359	61.2993	0.338995
GRMZM2G007848_T02	0.586627	11.2177	15.8566	-0.49931
GRMZM2G007854_T01	0.119194	51.7854	10.2003	2.34393
GRMZM2G007854_T02	1	20.3603	70.3779	-1.78936
GRMZM2G007854_T03	0.434223	82.7416	68.0886	0.281199
GRMZM2G007871_T01	0.295386	292.428	292.21	0.00107929
GRMZM2G007871_T02	0.385479	45.8933	35.0693	0.388077
GRMZM2G007885_T02	0.0018541	80.8029	44.488	0.86099
GRMZM2G007899_T01	0.0399812	49.6023	13.6667	1.85975
GRMZM2G007907_T01	0.01352	13.9514	6.84941	1.02636
GRMZM2G007907_T03	0.176457	69.4357	47.161	0.558083
GRMZM2G007914_T01	0.206204	36	34.9839	0.0413058
GRMZM2G007914_T02	0.00663191	0.7951	23.4208	-4.88051
GRMZM2G007915_T01	0.654955	1.09276	24.0835	-4.462
GRMZM2G007915_T02	0.154	93.2546	28.5831	1.70601
GRMZM2G007922_T01	0.0471989	141.154	212.256	-0.588535
GRMZM2G007928_T01	0.767393	9.27042	1.66667	2.47567
GRMZM2G007933_T01	0.239869	26.0934	9.48321	1.46024
GRMZM2G007939_T01	0.540818	22.1613	37.3783	-0.754157
GRMZM2G007939_T03	0.00300931	100.177	143.533	-0.518833
GRMZM2G007939_T04	0.123045	40.8254	49.9312	-0.290475
GRMZM2G007948_T01	0.0018541	43.3333	21.3333	1.02237
GRMZM2G007953_T02	0.0324634	5	64.3333	-3.68557
GRMZM2G007957_T01	0.304584	40.1101	12.4444	1.68847
GRMZM2G007957_T02	0.845271	8.85977	26.0002	-1.55318
GRMZM2G008032_T01	0.13737	9.53951	7.18699	0.408528
GRMZM2G008058_T01	0.0611733	24.5523	4.37199	2.4895
GRMZM2G008058_T03	0.292151	59.7809	5.98416	3.32046
GRMZM2G008060_T01	0.11503	4.10898	8	-0.961221
GRMZM2G008061_T01	0.208736	17.4013	9.0423	0.944436
GRMZM2G008061_T02	0.273094	31.2575	24.6244	0.344114
GRMZM2G008072_T01	0.209973	25.3599	37	-0.544976
GRMZM2G008093_T01	0.0787105	91.3333	93.6667	-0.0363942
GRMZM2G008095_T02	0.223649	28.0853	18	0.64182
GRMZM2G008106_T01	0.0018541	27.3333	13	1.07215
GRMZM2G008108_T01	0.169097	39.8048	41.2765	-0.0523772
GRMZM2G008108_T02	0.285534	3.55135	3.03954	0.224513
GRMZM2G008123_T05	0.178251	27.4465	58.6667	-1.09592
GRMZM2G008166_T01	0.0018541	64	20.3333	1.65423
GRMZM2G008175_T01	0.135558	10.1825	13	-0.352416
GRMZM2G008209_T01	0.199972	10.9262	24.7283	-1.17837
GRMZM2G008216_T01	0.560145	6.5318	11.4168	-0.805603
GRMZM2G008226_T01	0.162102	16.1789	6.33333	1.35308
GRMZM2G008232_T01	0.167738	44.1944	21.6903	1.02681
GRMZM2G008242_T01	0.0221525	13.8213	50.6667	-1.87415
GRMZM2G008247_T01	1	24.3159	23.0153	0.0793069
GRMZM2G008247_T02	0.14167	59.8517	47.6514	0.328874
GRMZM2G008252_T01	0.0923855	18.6667	6.33333	1.55943
GRMZM2G008259_T01	0.29045	40.4195	8.26456	2.29004
GRMZM2G008259_T02	0.145862	83.5079	75.4022	0.147307
GRMZM2G008263_T02	0.0018541	0.863223	54.1289	-5.97052
GRMZM2G008263_T03	0.000280032	154.799	1045.54	-2.75578
GRMZM2G008273_T02	0.0818956	78.5871	42.1793	0.897758
GRMZM2G008273_T03	0.216781	39.7183	33.4874	0.246185
GRMZM2G008287_T01	0.0018541	144.597	82.8627	0.803242
GRMZM2G008287_T02	0.22459	27.0235	16.2351	0.735097
GRMZM2G008290_T02	0.233833	43.7183	21	1.05785
GRMZM2G008309_T01	0.0018541	10	11.3333	-0.180572
GRMZM2G008313_T01	0.0734786	17.8747	3	2.57489
GRMZM2G008327_T01	0.0535299	141.41	62.3755	1.18083
GRMZM2G008356_T01	0.0219733	307.022	242.333	0.341348
GRMZM2G008359_T01	0.283953	17.6517	5.43026	1.70071
GRMZM2G008359_T02	0.123565	47.0395	31.8098	0.564399
GRMZM2G008369_T01	0.273598	21.6361	13.5085	0.679572
GRMZM2G008410_T01	0.00531245	381.014	257.333	0.566205
GRMZM2G008425_T01	0.234047	24.1933	13.3005	0.863126
GRMZM2G008430_T01	0.558734	19.7164	21.754	-0.141884
GRMZM2G008444_T01	0.0218262	15.3863	5	1.62164
GRMZM2G008456_T01	0.0992063	111.203	58.3333	0.930809
GRMZM2G008464_T02	0.0547787	26.2442	11.0326	1.25022
GRMZM2G008474_T01	0.0905351	21.8798	8.88436	1.30026
GRMZM2G008482_T01	0.0180878	24.0895	10.6667	1.1753
GRMZM2G008490_T01	0.279517	236.71	218.108	0.118079
GRMZM2G008497_T01	0.322849	128.859	112.205	0.199661
GRMZM2G008497_T02	0.256465	37.765	16.319	1.2105
GRMZM2G008501_T01	0.0368672	86.7293	17.783	2.28602
GRMZM2G008501_T03	0.0662002	126.365	65.3052	0.952331
GRMZM2G008507_T01	0.00732253	1.67193	24.112	-3.85016
GRMZM2G008507_T02	0.00544166	4.25005	33.2213	-2.96656
GRMZM2G008513_T01	0.32408	27.8463	40.428	-0.53787
GRMZM2G008556_T01	0.00571579	128.809	75	0.780268
GRMZM2G008558_T01	0.0897807	22.7753	3.6676	2.63456
GRMZM2G008558_T02	0.0484002	8.36747	5.99907	0.480053
GRMZM2G008607_T01	0.00243993	33.3139	21.999	0.598684
GRMZM2G008611_T02	0.0978988	105.676	111.824	-0.0815898
GRMZM2G008622_T01	0.0029545	14.8084	7.3441	1.01176
GRMZM2G008623_T01	0.384743	112.195	38.9133	1.52768
GRMZM2G008638_T01	0.262898	18.6763	35.0159	-0.906801
GRMZM2G008638_T02	0.14318	31.4157	29.2086	0.105091
GRMZM2G008642_T01	0.202676	12.5626	4.76765	1.39779
GRMZM2G008647_T01	0.226168	15.264	7.56715	1.01231
GRMZM2G008647_T03	0.621885	18.7586	28.07	-0.581475
GRMZM2G008647_T05	0.0155868	223.422	252.142	-0.174463
GRMZM2G008649_T01	0.13368	42.5079	30.9743	0.456658
GRMZM2G008663_T01	0.0158163	44.4559	66.6667	-0.584591
GRMZM2G008665_T01	0.539599	7	8	-0.192645
GRMZM2G008687_T01	0.119094	57.1046	59.1529	-0.0508421
GRMZM2G008687_T03	0.0519868	14.861	27.0182	-0.862406
GRMZM2G008691_T03	0.00777024	81.8749	18.378	2.15544
GRMZM2G008696_T01	0.198276	38.7665	53.6057	-0.467578
GRMZM2G008710_T01	0.00188098	18.1932	11.6873	0.638456
GRMZM2G008710_T02	0.206141	36.396	15.6557	1.21709
GRMZM2G008714_T01	0.333148	65.4684	48.0664	0.445768
GRMZM2G008715_T01	0.00819336	17.3333	8.66667	1
GRMZM2G008728_T01	0.74362	12.1414	4.34227	1.48341
GRMZM2G008728_T02	0.266832	44.149	42.1723	0.0660839
GRMZM2G008728_T03	1	8.68817	0	Inf
GRMZM2G008730_T01	0.164342	52.4172	34.2517	0.613865
GRMZM2G008748_T02	0.0289443	138.701	90.2429	0.620096
GRMZM2G008748_T03	0.0363652	9.37056	10.2294	-0.126519
GRMZM2G008764_T01	0.0018541	16.6667	6	1.47393
GRMZM2G008765_T01	0.239234	299.612	178.071	0.750647
GRMZM2G008765_T02	0.00680193	46.04	70.096	-0.606445
GRMZM2G008773_T01	0.56539	17	18	-0.0824622
GRMZM2G008819_T01	0.0148919	33.4718	48	-0.520087
GRMZM2G008854_T01	0.0388219	8.83149	7.72024	0.194011
GRMZM2G008862_T01	0.181612	30.2277	39.0957	-0.371141
GRMZM2G008862_T02	0.239016	77.8495	35.565	1.13023
GRMZM2G008892_T01	0.367899	22.725	44.0646	-0.955344
GRMZM2G008919_T02	0.0831353	201.106	71.9458	1.48297
GRMZM2G008919_T04	0.00474236	12.31	20.5965	-0.742565
GRMZM2G008919_T05	1	4.7291	45.7612	-3.27449
GRMZM2G009014_T01	0.35972	4.0216	8.05254	-1.00167
GRMZM2G009014_T02	1	13.7018	11.6141	0.238489
GRMZM2G009021_T01	0.155077	19.4852	31.9931	-0.715381
GRMZM2G009021_T02	0.110339	49.1814	3.92786	3.6463
GRMZM2G009025_T01	0.0018541	18.3333	8.66667	1.08092
GRMZM2G009030_T01	0.0018541	68.2764	29.3544	1.21781
GRMZM2G009048_T01	0.0034339	22.2902	52.1337	-1.22581
GRMZM2G009060_T01	0.121646	56.6874	65	-0.197412
GRMZM2G009065_T01	0.155009	6.15113	8.44373	-0.457029
GRMZM2G009070_T01	0.531146	73.6667	66	0.158546
GRMZM2G009091_T01	0.244867	53.8534	46.6933	0.205821
GRMZM2G009091_T04	0.191969	15.0212	27.6667	-0.881147
GRMZM2G009097_T01	0.00185567	36	36	0
GRMZM2G009117_T01	0.00745245	22	23.6667	-0.105353
GRMZM2G009136_T01	0.183479	64.5619	66.6572	-0.0460785
GRMZM2G009141_T01	0.259153	90.1711	52.8833	0.769854
GRMZM2G009157_T01	0.0937079	23.1842	23.4573	-0.0168933
GRMZM2G009163_T05	0.197248	13.3656	7.09233	0.914189
GRMZM2G009189_T01	0.00350398	2.14131	33.6667	-3.97476
GRMZM2G009196_T01	0.0018541	25.3333	11.5391	1.13451
GRMZM2G009197_T01	0.0758301	26.1466	4.05581	2.68856
GRMZM2G009208_T01	0.107864	35.2443	8.66667	2.02384
GRMZM2G009214_T01	0.0018541	49.8667	21.5843	1.2081
GRMZM2G009214_T02	0.18691	18.1616	13.383	0.440487
GRMZM2G009214_T03	0.0590024	30.6422	3.69939	3.05016
GRMZM2G009223_T01	0.000893607	60.8324	429.484	-2.81969
GRMZM2G009232_T01	0.00207421	11.139	13.5188	-0.279344
GRMZM2G009253_T01	0.152256	60.9562	21.8343	1.48118
GRMZM2G009265_T01	0.00588927	267.906	124.667	1.10365
GRMZM2G009282_T01	0.00340475	372.071	174.667	1.09097
GRMZM2G009320_T02	0.000280032	455.895	4442.52	-3.2846
GRMZM2G009323_T01	0.0873964	141.456	107	0.402747
GRMZM2G009326_T01	0.164106	27.5588	28	-0.0229155
GRMZM2G009335_T02	0.952817	30.2957	53.6693	-0.824985
GRMZM2G009335_T03	0.00475298	303.169	464.664	-0.616063
GRMZM2G009344_T02	0.0447728	30.6903	50.4765	-0.717832
GRMZM2G009346_T01	0.359532	148.598	228.309	-0.619573
GRMZM2G009353_T01	0.0347079	13.6924	5.8837	1.21858
GRMZM2G009353_T02	0.257885	32.9163	32.4496	0.0206
GRMZM2G009365_T01	0.00286572	437	185.667	1.23492
GRMZM2G009368_T01	0.459679	5	19.2181	-1.94246
GRMZM2G009387_T01	0.121853	42.6892	23	0.892237
GRMZM2G009412_T01	0.0018541	19.7122	16.7964	0.230936
GRMZM2G009412_T02	0.00450731	398.379	165.398	1.2682
GRMZM2G009412_T04	0.429359	14.8636	10.8134	0.458958
GRMZM2G009413_T01	0.256214	26.3396	33.4374	-0.344231
GRMZM2G009413_T02	0.196596	16.3327	11.467	0.51028
GRMZM2G009435_T01	0.0182774	20.1935	11.6924	0.788326
GRMZM2G009435_T02	0.00194857	54.1397	11.641	2.21748
GRMZM2G009438_T01	0.566239	62.2135	64.7406	-0.0574422
GRMZM2G009443_T01	0.000280032	356.836	2711.33	-2.92567
GRMZM2G009448_T01	0.190338	45.2354	7.5374	2.58531
GRMZM2G009448_T02	0.0205739	318.348	231.463	0.459826
GRMZM2G009464_T01	0.358401	73.5768	34.0185	1.11293
GRMZM2G009464_T02	0.0580214	270.497	124.607	1.11823
GRMZM2G009465_T01	0.00369095	244.333	83	1.55767
GRMZM2G009478_T06	1	10.0442	17.2564	-0.780777
GRMZM2G009479_T02	0.00507056	69.3333	21.8309	1.66718
GRMZM2G009530_T01	0.403493	21.7348	15.4492	0.492477
GRMZM2G009538_T01	0.0520187	72.8317	35.2887	1.04536
GRMZM2G009538_T02	0.0988928	361.744	472.378	-0.384973
GRMZM2G009544_T01	0.0257603	246.078	141	0.803423
GRMZM2G009563_T01	0.21768	10.6579	10.3333	0.0446209
GRMZM2G009571_T03	0.149921	10.4179	8.6695	0.265044
GRMZM2G009571_T05	0.254685	18.3847	20.3333	-0.145341
GRMZM2G009575_T01	0.989539	6.70347	13.2935	-0.987744
GRMZM2G009575_T02	0.890108	69.773	52.978	0.397274
GRMZM2G009591_T02	0.046083	13.6572	50.6419	-1.89067
GRMZM2G009593_T01	0.00410134	295.285	432.045	-0.549072
GRMZM2G009598_T01	0.403768	41.2333	232	-2.49224
GRMZM2G009626_T01	0.0359035	2.23512	25.2442	-3.49752
GRMZM2G009626_T02	0.113775	9.77984	33.2587	-1.76585
GRMZM2G009627_T01	0.00206969	152.333	98.1244	0.634547
GRMZM2G009638_T01	0.0446886	166.682	272.068	-0.706865
GRMZM2G009653_T01	0.0018541	11.4994	7.02603	0.71078
GRMZM2G009655_T01	1	149.632	103	0.538775
GRMZM2G009661_T01	0.0781099	77.9589	31.0848	1.3265
GRMZM2G009661_T02	0.322708	28.4937	15.6417	0.865243
GRMZM2G009681_T01	0.133249	6.93383	8.66667	-0.321825
GRMZM2G009681_T02	0.142652	9.88891	11.6003	-0.230282
GRMZM2G009683_T01	0.525537	16.3069	2.33333	2.80502
GRMZM2G009690_T01	0.0280756	9.72304	5	0.959479
GRMZM2G009703_T01	0.326479	21.7355	46	-1.08158
GRMZM2G009715_T01	0.0685816	10.2693	12.4986	-0.283422
GRMZM2G009715_T02	0.0886038	41.9068	110.502	-1.39881
GRMZM2G009717_T01	0.0179176	42.9469	34.5583	0.31352
GRMZM2G009719_T01	0.269389	12.6667	5.66667	1.16046
GRMZM2G009732_T01	0.0593215	6.21307	3	1.05034
GRMZM2G009785_T02	0.617449	37.3333	7.0386	2.4071
GRMZM2G009795_T01	0.191975	43.0638	9.55987	2.17141
GRMZM2G009804_T01	0.121655	25.4642	37.3333	-0.551995
GRMZM2G009808_T01	0.0669375	337.645	284.626	0.246439
GRMZM2G009818_T01	0.173936	37.8191	29.3891	0.363832
GRMZM2G009843_T01	0.299624	24.7821	15.3929	0.687029
GRMZM2G009843_T02	0.314427	50.7184	39.7549	0.351377
GRMZM2G009845_T01	0.124526	271.441	233.886	0.214833
GRMZM2G009845_T03	0.744902	72.8771	11.1713	2.70567
GRMZM2G009849_T02	0.0104899	460.325	320.742	0.521239
GRMZM2G009869_T02	0.158565	19.3298	11.3979	0.762059
GRMZM2G009871_T02	0.0229764	181.501	122	0.573099
GRMZM2G009876_T01	0.0117751	149.696	112.782	0.408503
GRMZM2G009888_T01	0.0827754	28.0804	30	-0.0953973
GRMZM2G009894_T01	0.0356823	46.8407	21.3879	1.13097
GRMZM2G009895_T01	0.0801936	107.43	98.1516	0.130309
GRMZM2G009901_T01	0.190357	37.8519	19.7328	0.939773
GRMZM2G009913_T02	0.00220625	80.4344	43.7347	0.879036
GRMZM2G009928_T01	0.00239538	8.65785	2.46784	1.81076
GRMZM2G009928_T02	0.105964	47.522	29.9623	0.665445
GRMZM2G009928_T03	0.159586	50.6577	57.0789	-0.172177
GRMZM2G009936_T01	0.162669	10.0181	7.98607	0.327051
GRMZM2G009936_T03	0.0018541	445.227	219.347	1.02132
GRMZM2G009940_T01	0.187883	35.4086	52.9659	-0.580961
GRMZM2G009940_T03	0.176457	30.8043	15.0329	1.03501
GRMZM2G009944_T01	0.16727	16.9933	15.7175	0.11259
GRMZM2G009948_T01	0.189635	23.416	15.6667	0.579797
GRMZM2G009968_T01	0.0018541	9.33333	2.33333	2
GRMZM2G009987_T01	0.224935	20.4408	20.1781	0.0186604
GRMZM2G009987_T02	0.177191	71.4545	63.1538	0.178156
GRMZM2G009994_T03	0.326707	17.1426	42.7501	-1.31835
GRMZM2G009995_T01	0.0018541	106.291	58.3933	0.864144
GRMZM2G009998_T01	0.239897	56.2406	37.8795	0.570195
GRMZM2G010000_T01	0.0145885	81.1851	54.6773	0.570273
GRMZM2G010017_T03	0.204124	77.9798	40.6076	0.941353
GRMZM2G010034_T01	0.000893607	19.4502	360.842	-4.21351
GRMZM2G010034_T04	0.0119809	26.9539	36.6737	-0.44425
GRMZM2G010034_T05	0.0145194	7.27413	11.0399	-0.60188
GRMZM2G010034_T06	0.0101044	2.82955	8.25853	-1.54531
GRMZM2G010052_T01	0.252377	22.6954	18.0877	0.327391
GRMZM2G010054_T01	0.0987867	236.963	107.346	1.1424
GRMZM2G010056_T03	0.193426	34.2055	49.9607	-0.546565
GRMZM2G010065_T01	0.165402	66.4008	63.4202	0.0662592
GRMZM2G010075_T01	0.133906	96.514	57.8795	0.737686
GRMZM2G010075_T02	0.298725	55.4447	69.8533	-0.333278
GRMZM2G010085_T01	0.0452297	129.973	98.8067	0.395527
GRMZM2G010085_T02	0.192558	126.234	74.9188	0.752698
GRMZM2G010093_T02	0.283721	93.1108	74.1706	0.328101
GRMZM2G010095_T01	0.00595145	35.4552	20.1574	0.814688
GRMZM2G010095_T02	0.00359972	28.8766	79.176	-1.45516
GRMZM2G010095_T03	1	31.2676	3.33333	3.22963
GRMZM2G010105_T01	0.00226046	145.313	133.127	0.12636
GRMZM2G010136_T01	0.0070567	25.5148	2.70854	3.23575
GRMZM2G010142_T01	0.333222	85.7268	78.4675	0.127652
GRMZM2G010146_T01	0.130868	22.9981	6.85273	1.74676
GRMZM2G010146_T02	0.337702	8.38937	2.81394	1.57597
GRMZM2G010146_T03	0.550977	15.9323	9.33333	0.771491
GRMZM2G010149_T02	0.0132544	33.4844	13.1251	1.35117
GRMZM2G010152_T01	0.14697	50.034	48.6667	0.0399762
GRMZM2G010163_T01	0.11194	9.32773	12.9891	-0.477703
GRMZM2G010176_T01	0.094858	12.5538	6.63695	0.919531
GRMZM2G010196_T01	0.137514	57.6607	36.332	0.666348
GRMZM2G010202_T02	0.166152	35.9955	56.4556	-0.6493
GRMZM2G010211_T01	0.252084	1.74223	6.33333	-1.86203
GRMZM2G010221_T01	0.153336	63.1774	120.228	-0.928292
GRMZM2G010235_T01	0.0870312	15.6667	8.66667	0.854149
GRMZM2G010238_T02	0.171043	27.0121	14.6752	0.880224
GRMZM2G010257_T01	0.0358828	66.7424	19.7098	1.75969
GRMZM2G010282_T01	0.160008	16.6012	11.289	0.556362
GRMZM2G010290_T01	0.211678	24.3611	26.3333	-0.11231
GRMZM2G010298_T01	0.0975762	67.2533	59.3333	0.180762
GRMZM2G010302_T01	0.0155683	102.07	117.919	-0.208233
GRMZM2G010306_T01	0.0361216	52.2607	58.0689	-0.152038
GRMZM2G010315_T01	0.148371	48.8322	31.6667	0.624869
GRMZM2G010321_T01	0.079196	82.4717	2.94231	4.80888
GRMZM2G010321_T02	0.0473146	119.202	110.724	0.106438
GRMZM2G010323_T01	0.465186	29.5789	12.0798	1.29197
GRMZM2G010323_T02	0.755702	157.11	26.8926	2.54649
GRMZM2G010323_T04	0.312149	44.1854	46.1651	-0.0632318
GRMZM2G010328_T01	0.130366	64.1488	68	-0.0841126
GRMZM2G010338_T01	1	5.64192	14.7428	-1.38575
GRMZM2G010342_T01	0.0984139	320.911	279.777	0.197897
GRMZM2G010348_T01	0.300026	39.3732	15.071	1.38544
GRMZM2G010348_T02	0.514555	4.27793	5.92902	-0.47088
GRMZM2G010349_T02	0.039986	159.396	706.717	-2.14851
GRMZM2G010357_T01	0.00479689	48.4524	21.5031	1.17202
GRMZM2G010357_T03	0.00312257	89.3114	49.6107	0.848195
GRMZM2G010357_T05	1	17.9174	89.7979	-2.32532
GRMZM2G010362_T01	0.0412322	225.745	140.264	0.686549
GRMZM2G010363_T01	0.291321	153.572	193.333	-0.332174
GRMZM2G010389_T01	0.1061	55.7625	20	1.4793
GRMZM2G010406_T01	0.420118	34.6683	2.50758	3.78925
GRMZM2G010406_T03	0.141253	162.043	74.9684	1.11203
GRMZM2G010422_T03	0.829281	19.3952	7.08458	1.45294
GRMZM2G010422_T04	0.14697	164.22	158.234	0.0535716
GRMZM2G010433_T01	0.0935801	8.89679	31	-1.80091
GRMZM2G010435_T01	0.0018541	61.6667	52.6667	0.227601
GRMZM2G010439_T01	0.0211122	14.0438	7	1.00451
GRMZM2G010445_T01	0.116319	69.2511	50.6667	0.4508
GRMZM2G010447_T01	0.451571	33.502	25.0005	0.422291
GRMZM2G010447_T02	0.527773	9.81655	8.33288	0.236401
GRMZM2G010452_T01	0.0295527	94.91	40.0887	1.24337
GRMZM2G010460_T01	0.129691	17.252	24.5593	-0.509506
GRMZM2G010460_T03	0.174739	4.68202	12.445	-1.41037
GRMZM2G010460_T05	0.00547984	11.6483	116.554	-3.32281
GRMZM2G010460_T06	0.291969	22.0563	28.5516	-0.372379
GRMZM2G010468_T01	0.64511	6	8	-0.415037
GRMZM2G010474_T01	0.134189	37.0692	6.33333	2.54918
GRMZM2G010490_T02	0.0075821	8.59282	56.7082	-2.72235
GRMZM2G010491_T01	0.868862	187.085	72.3442	1.37075
GRMZM2G010491_T02	0.420835	163.594	198.683	-0.280347
GRMZM2G010505_T01	0.0912924	39.989	23.3333	0.777212
GRMZM2G010551_T03	0.176168	89.1231	123.065	-0.465549
GRMZM2G010551_T04	0.191253	7.66667	2.94968	1.37804
GRMZM2G010555_T01	0.00220099	98.8797	1213.42	-3.61727
GRMZM2G010555_T02	0.128745	21.0632	17.6397	0.255893
GRMZM2G010596_T01	0.368727	37.672	13.8811	1.44037
GRMZM2G010599_T01	0.0721492	9.25649	16.4113	-0.826149
GRMZM2G010599_T02	0.0018541	31.1492	7.63113	2.02923
GRMZM2G010604_T01	0.066446	10.9876	1.66667	2.72084
GRMZM2G010604_T02	0.165084	28.4596	18.6667	0.60845
GRMZM2G010604_T05	0.751182	21.0927	7	1.59132
GRMZM2G010628_T01	0.58158	17.246	26.5068	-0.620096
GRMZM2G010636_T01	0.070426	676.299	488.679	0.468774
GRMZM2G010637_T02	0.0291566	600.923	709.457	-0.239533
GRMZM2G010649_T03	1	10.3242	32.844	-1.6696
GRMZM2G010657_T01	0.0102777	219.49	97.9878	1.16348
GRMZM2G010664_T01	0.0223373	44	2.33333	4.23704
GRMZM2G010693_T02	0.00325181	61.1951	67.501	-0.141494
GRMZM2G010743_T01	0.0793003	16.0875	8.06988	0.995319
GRMZM2G010745_T01	0.733315	69.9393	9.68193	2.85274
GRMZM2G010754_T01	0.0887828	38.8888	25.6667	0.599458
GRMZM2G010765_T02	0.0160704	3.02365	39.7127	-3.71524
GRMZM2G010765_T03	0.0134758	15.7272	57.6207	-1.87332
[truncated: 26,167 more rows]

## Sheet: MMS.vs.HTT
target_id	padj	mean.treated (HTT)	mean.untreated (MMS)	log2.fold.change
AC148152.3_FGT001	0.446171	11.3333	6.6667	0.7655
AC148152.3_FGT008	0.0108178	13.2735	73	-2.4593
AC148167.6_FGT001	0.42974	107.892	37.6667	1.5182
AC149475.2_FGT002	0.00549085	31.3333	21.3333	0.5546
AC149475.2_FGT003	0.113778	51.8043	16.6344	1.6389
AC149475.2_FGT005	0.63889	55.6865	53	0.0713
AC149475.2_FGT007	0.00691804	13.6667	3.3333	2.0356
AC149810.2_FGT003	0.543352	15.3882	28.5211	-0.8902
AC149810.2_FGT008	0.142349	5	5.3333	-0.0931
AC149818.2_FGT001	0.156301	11.3333	9.6667	0.2295
AC149818.2_FGT004	0.000520845	4.565	2	1.1906
AC149818.2_FGT006	0.25728	95.2718	22.9456	2.0538
AC149818.2_FGT008	0.00527778	12.6667	5.6667	1.1605
AC149828.2_FGT002	0.0814684	35.1682	9.1145	1.948
AC149829.2_FGT003	0.0683092	35.4629	15.8952	1.1577
AC149829.2_FGT006	0.142895	32.4885	21.5713	0.5908
AC150739.3_FGT001	0.437751	42.3333	30.3333	0.4809
AC152495.1_FGT002	0.407603	4.5094	4.6719	-0.0511
AC152495.1_FGT003	0.0070599	12.0931	46.905	-1.9556
AC152495.1_FGT011	0.0844661	35.3333	18.3333	0.9466
AC152495.1_FGT013	0.104053	3.6667	2.6667	0.4594
AC155352.2_FGT010	0.000805598	235.211	80.5507	1.546
AC155376.2_FGT004	0.00731979	35.6195	16.8702	1.0782
AC155376.2_FGT005	0.159073	29.1889	22.795	0.3567
AC155377.1_FGT001	0.0985224	422.838	356.667	0.2455
AC155377.1_FGT002	0.702329	37.9789	30	0.3402
AC155434.2_FGT003	0.153437	25.6461	42.6163	-0.7327
AC155434.2_FGT004	0.0126406	561.224	260.982	1.1046
AC155496.2_FGT009	0.229433	113.079	62.4304	0.857
AC155622.2_FGT001	0.00721473	196.344	71	1.4675
AC155622.2_FGT004	0.0162186	21.6667	13.3333	0.7004
AC155624.2_FGT006	0.628133	56.8725	51.5155	0.1427
AC155624.2_FGT011	0.117309	23.6437	60.3333	-1.3515
AC165178.2_FGT004	0.00142015	5	9.6667	-0.9511
AC177831.3_FGT004	0.0383797	12.0655	3.3333	1.8559
AC177838.2_FGT015	0.0933605	25	11	1.1844
AC177897.2_FGT002	0.194233	8	6.6667	0.263
AC177899.2_FGT009	0.0795143	12.3333	5.3333	1.2095
AC177908.3_FGT002	0.137477	62.5889	42.8864	0.5454
AC177911.4_FGT005	0.0329553	3.907	4.5707	-0.2263
AC177936.6_FGT008	0.425305	82.8158	44.282	0.9032
AC182617.3_FGT001	0.0790426	19.1116	13.3487	0.5178
AC183315.4_FGT006	0.506688	14.6904	11.7296	0.3247
AC183412.5_FGT005	0.017808	5.5284	10.6597	-0.9472
AC183888.4_FGT006	0.00491762	9.3333	1.6667	2.4854
AC183932.3_FGT007	0.000551966	15.4143	2.6872	2.5201
AC183938.4_FGT011	0.425314	16.1349	8.0137	1.0097
AC183950.2_FGT005	0.0934365	6.4105	2.7838	1.2034
AC183968.2_FGT001	0.20183	28.7328	9.6667	1.5716
AC184116.3_FGT001	0.0939679	6.735	3.9694	0.7627
AC184130.4_FGT012	0.247744	49.3333	18.9039	1.3839
AC184133.3_FGT001	1	30.8441	4.7471	2.6999
AC184169.3_FGT001	0.601386	47.5644	23	1.0482
AC184857.2_FGT006	1	6.7996	9	-0.4045
AC185226.4_FGT001	0.203884	150.242	84.0157	0.8386
AC185300.4_FGT002	0.000566258	15.3333	15	0.0317
AC185415.3_FGT005	0.338285	49.3837	12	2.041
AC185466.3_FGT001	NA	3.3333	3	0.152
AC185588.2_FGT002	1	10	20.6667	-1.0473
AC185628.3_FGT010	0.562322	6.9029	10.7789	-0.6429
AC186189.3_FGT004	0.256306	7.3271	4.1459	0.8215
AC186231.4_FGT002	0.36199	26	12.3333	1.0759
AC186284.3_FGT007	0.215348	4.9122	7.3226	-0.576
AC186433.4_FGT001	0.132103	8	5.3333	0.585
AC186524.3_FGT005	0.777961	20.2564	9.3333	1.1179
AC186592.3_FGT002	0.580109	9.5786	13.6885	-0.5151
AC186669.3_FGT002	0.111457	8.3513	8.2729	0.0136
AC186684.4_FGT001	0.251611	25.5176	14.6667	0.799
AC186800.3_FGT005	0.0575743	2.0841	10.6667	-2.3556
AC186807.4_FGT002	0.600908	6.1355	3.2677	0.9089
AC186815.3_FGT003	0.00723498	30	11.6667	1.3626
AC186905.3_FGT013	0.0624021	16.7602	6.7778	1.3062
AC187080.3_FGT006	0.00146436	12.3895	15.0165	-0.2774
AC187086.3_FGT004	0.00791104	25	4	2.6439
AC187098.4_FGT011	0.241891	8.8099	7.3333	0.2647
AC187157.4_FGT002	0.0994048	36.4004	4.3333	3.0704
AC187207.3_FGT006	0.099345	17.7336	14.7604	0.2647
AC187263.4_FGT001	0.0171764	6.1988	2.3333	1.4096
AC187393.3_FGT001	0.231902	40.6667	22.6667	0.8433
AC187551.3_FGT002	0.000548313	12.1247	14.9679	-0.3039
AC187567.4_FGT004	0.231329	16.0407	17.6667	-0.1393
AC187800.4_FGT003	0.174081	11.6481	15.3333	-0.3966
AC188023.3_FGT005	0.255517	35.8209	16.3333	1.133
AC188710.4_FGT006	0.148726	42.0546	8	2.3942
AC188724.3_FGT006	0.207365	6.5723	7.6667	-0.2222
AC188752.3_FGT008	0.0287484	14.0345	10.2122	0.4587
AC189052.3_FGT003	0.467268	7.6603	5.3333	0.5224
AC189753.3_FGT002	0.509781	31.6821	10.3409	1.6153
AC189796.3_FGT004	1	13.4287	23	-0.7763
AC189879.3_FGT003	0.00657297	104.498	59.1803	0.8203
AC190035.1_FGT005	0.00851194	9.3333	4.3333	1.1069
AC190587.3_FGT005	0.00572917	9.2359	4.7748	0.9518
AC190609.3_FGT002	0.0588616	675.994	135.118	2.3228
AC190609.3_FGT004	0.000547703	16.6667	7.6667	1.1203
AC190613.3_FGT001	0.0728698	13.8582	8.3091	0.738
AC190623.3_FGT001	0.000520845	163.441	330	-1.0137
AC190628.4_FGT007	0.263607	105.955	84	0.335
AC190630.2_FGT001	0.0455699	4.1124	4	0.04
AC190740.2_FGT004	0.109114	10.6667	4	1.415
AC190743.3_FGT012	0.000614842	8.3333	1.6667	2.3219
AC190750.2_FGT014	0.0440984	27.4553	21.1917	0.3736
AC190788.2_FGT005	0.721545	8.7544	7	0.3226
AC190816.3_FGT007	0.470406	16.5343	30.6234	-0.8892
AC190832.2_FGT003	0.000732699	18.3333	4	2.1964
AC190909.3_FGT004	0.616263	216.802	121.839	0.8314
AC190915.3_FGT007	0.26502	14.0814	9.499	0.568
AC190985.3_FGT006	0.203592	19.2351	22.3333	-0.2155
AC190999.2_FGT004	0.172563	38.3592	28	0.4541
AC191009.3_FGT004	0.0051615	39.6667	23.6667	0.7451
AC191113.2_FGT002	0.0759637	16.8556	5.3333	1.6601
AC191251.3_FGT005	0.719577	12.7594	6	1.0885
AC191264.3_FGT003	0.0491223	6.0208	1.3333	2.1749
AC191283.3_FGT004	0.191096	75.5903	66.6667	0.1812
AC191297.3_FGT004	0.0624021	16.7602	6.7778	1.3062
AC191401.3_FGT009	0.364676	7.7987	7	0.1559
AC191575.2_FGT001	0.165356	14.5989	7.3333	0.9933
AC191771.3_FGT008	0.000552402	14	16	-0.1926
AC192244.3_FGT007	0.23008	45.0464	32	0.4933
AC192362.3_FGT002	0.00112368	6	5.3333	0.1699
AC192362.3_FGT003	0.255836	28.7746	21.665	0.4094
AC192367.2_FGT002	0.000520845	8.6667	2.6667	1.7004
AC192372.3_FGT003	0.0435728	7.7305	5.3333	0.5355
AC192451.3_FGT001	0.230534	126.765	63.6667	0.9935
AC193324.3_FGT002	0.863148	25.8212	37.8085	-0.5502
AC193379.3_FGT001	0.353423	62.7267	64.3333	-0.0365
AC193402.3_FGT004	0.285144	5.0959	3.5687	0.5139
AC193423.3_FGT003	0.0658441	4.6667	3.3333	0.4854
AC193632.2_FGT002	0.154664	9.3333	13	-0.478
AC193646.3_FGT002	0.442444	3	13.1565	-2.1327
AC193754.3_FGT008	0.00055116	19.6543	3.3333	2.5598
AC194032.3_FGT010	0.293733	3.3924	3.3333	0.0253
AC194039.4_FGT009	0.0442328	7	4.6667	0.585
AC194072.3_FGT005	0.74927	4.7587	6.8506	-0.5257
AC194101.3_FGT001	0.0409315	28.6667	11	1.3819
AC194133.3_FGT004	0.525042	5.7647	9.8551	-0.7736
AC194136.3_FGT001	0.0497539	5.8931	4	0.559
AC194206.3_FGT005	0.116731	9.1443	4	1.1929
AC194264.3_FGT006	0.150005	79.9132	44.3333	0.85
AC194272.3_FGT003	0.787818	13.3387	0	#DIV/0!
AC194341.4_FGT002	0.243422	73.6737	36	1.0332
AC194380.3_FGT008	0.000520845	4.8578	3.0485	0.6722
AC194666.2_FGT010	0.0621209	21.3333	11.6667	0.8707
AC194670.2_FGT001	0.20215	3.2213	3.6667	-0.1868
AC194712.3_FGT002	0.136555	5.0115	4.6667	0.1029
AC194824.2_FGT005	0.099595	4.6963	8.6966	-0.8889
AC194898.3_FGT003	0.16414	4.6085	19.1971	-2.0585
AC194942.3_FGT001	0.104778	22.6667	4.6667	2.2801
AC194965.4_FGT001	0.178102	42.3917	17.6667	1.2628
AC194965.4_FGT004	0.51689	2.694	8.3333	-1.6292
AC194970.5_FGT001	0.0360123	11.844	3.3333	1.8291
AC194970.5_FGT004	0.257821	112.77	93.4064	0.2718
AC194970.5_FGT005	0.000736902	36.0699	7.0186	2.3615
AC194970.5_FGT009	0.00703384	41.1393	15	1.4556
AC194974.3_FGT005	0.14878	40.4901	30.4164	0.4127
AC194977.2_FGT004	0.038334	5.2102	3	0.7964
AC195154.3_FGT004	0.151257	207.771	149	0.4797
AC195172.3_FGT001	0.124706	30.1837	24.541	0.2986
AC195260.2_FGT007	0.0488571	2.9512	8.359	-1.502
AC195320.3_FGT003	0.000796396	8.9768	11.5398	-0.3624
AC195340.3_FGT001	0.00171385	755.58	469.067	0.6878
AC195340.3_FGT002	1	82.096	67.025	0.2926
AC195340.3_FGT004	0.00566067	18.748	18.9307	-0.014
AC195402.3_FGT001	0.143786	10.6517	7	0.6057
AC195587.4_FGT004	0.245308	25.8191	27.37	-0.0842
AC195785.3_FGT004	0.2217	16.9575	9.6667	0.8108
AC195806.3_FGT001	1	6.3185	4.6667	0.4372
AC195860.3_FGT002	0.200996	2.0386	14.3893	-2.8193
AC195860.3_FGT005	0.000520845	7	2.6667	1.3923
AC195860.3_FGT006	0.01042	121.408	40	1.6018
AC195864.3_FGT017	0.000537099	5.9142	2	1.5642
AC195874.2_FGT002	0.346396	86	39.3333	1.1286
AC195959.2_FGT004	0.0196877	6	3	1
AC196025.3_FGT001	0.000685932	12	15.3333	-0.3536
AC196059.3_FGT003	0.0501666	5.9581	2	1.5749
AC196066.3_FGT003	1	21.3333	23	-0.1085
AC196082.3_FGT001	0.00177681	18.6117	9.3566	0.9921
AC196105.3_FGT002	0.000520845	10.6667	2.3333	2.1926
AC196206.3_FGT007	0.271428	6.0362	1.7676	1.7719
AC196278.2_FGT003	0.128139	9.3333	3	1.6374
AC196278.2_FGT004	0.000747613	27.3333	4.6667	2.5502
AC196278.2_FGT005	0.000520845	8	7	0.1926
AC196290.3_FGT007	1	24.274	21.4789	0.1765
AC196426.3_FGT007	0.235216	277.326	161.15	0.7832
AC196465.3_FGT006	0.288705	26.606	29.3333	-0.1408
AC196475.3_FGT005	0.208971	157.148	90	0.8041
AC196489.3_FGT002	0.00743414	24.7683	16.3688	0.5975
AC196502.3_FGT003	0.0626525	15.2133	7.3307	1.0533
AC196575.3_FGT007	0.163355	10.4934	9.8773	0.0873
AC196642.4_FGT003	0.281389	6.7563	4.6667	0.5338
AC196728.3_FGT003	0.000520845	9.6667	8.6667	0.1575
AC196779.3_FGT003	0.0060753	9.6667	16.3333	-0.7567
AC196956.3_FGT003	0.287636	27.3249	35.1897	-0.3649
AC197013.3_FGT003	0.120546	9.3734	30	-1.6783
AC197029.3_FGT003	0.0115908	7.7215	3.4475	1.1633
AC197047.3_FGT001	0.150649	3.981	2.6327	0.5966
AC197056.3_FGT005	0.0867406	13.8419	5.4606	1.3419
AC197122.3_FGT003	0.311573	93.6666	110.209	-0.2346
AC197146.3_FGT001	0.694061	14.7715	3	2.2998
AC197146.3_FGT002	0.275625	3.3333	3.6667	-0.1375
AC197164.4_FGT002	0.394313	51.1119	45.4677	0.1688
AC197246.3_FGT003	0.000590756	26.2754	20.4356	0.3626
AC197377.3_FGT001	0.304466	4.3333	2.6667	0.7004
AC197477.3_FGT002	0.0764716	18.9885	10.2104	0.8951
AC197544.3_FGT002	0.485956	7.0772	7.6584	-0.1139
AC197545.3_FGT002	0.14487	134.366	108	0.3151
AC197555.3_FGT008	0.268505	4	4.6667	-0.2224
AC197578.4_FGT001	0.005384	30.3333	13.3333	1.1859
AC197672.3_FGT002	0.110265	759.199	380.722	0.9957
AC197697.3_FGT001	0.0577566	4	3.3333	0.263
AC197699.3_FGT002	0.598504	19.144	15.6667	0.2892
AC197699.3_FGT003	0.13389	22.3784	18.3333	0.2876
AC197699.3_FGT008	1	4.4937	2	1.1679
AC197705.4_FGT006	0.142885	41.9341	30.3333	0.4672
AC197705.4_FGT007	0.404757	17.9658	32.9441	-0.8748
AC197705.4_FGT011	0.0873441	77.4545	47	0.7207
AC197714.3_FGT004	0.000520845	12.6667	6.6667	0.926
AC197717.3_FGT002	0.883534	21.6667	29.6667	-0.4534
AC197758.3_FGT004	0.00208731	64.5813	4	4.013
AC197770.3_FGT002	0.314516	30.6637	46.0773	-0.5875
AC198169.4_FGT004	0.496552	62.3176	57.6667	0.1119
AC198174.4_FGT001	0.185544	11.001	3.3333	1.7226
AC198229.4_FGT002	0.748441	3.2826	17.6667	-2.4281
AC198353.5_FGT004	0.831916	57.3333	59.6667	-0.0576
AC198361.3_FGT004	0.13395	56.8216	34.7826	0.7081
AC198418.3_FGT005	0.273929	352.438	181.112	0.9605
AC198481.3_FGT004	0.247062	130.669	79.6667	0.7139
AC198490.3_FGT003	0.130752	7.0278	11.3333	-0.6894
AC198518.3_FGT003	0.0327974	46.3333	34.6667	0.4185
AC198721.3_FGT002	0.0862845	3.7172	6.6667	-0.8427
AC198725.4_FGT007	0.0693698	186.278	94.3273	0.9817
AC198725.4_FGT009	0.00745647	15.2356	12.6667	0.2664
AC198871.3_FGT002	0.235216	21.4918	12.8939	0.7371
AC198901.4_FGT004	0.130677	8.4666	6.4099	0.4015
AC198982.3_FGT006	0.222716	27.3162	13.2235	1.0467
AC199001.3_FGT005	0.0462301	15.6667	3	2.3847
AC199183.3_FGT001	0.0649621	4.1547	11	-1.4047
AC199194.3_FGT002	0.445775	8.4942	2.3333	1.8641
AC199315.4_FGT001	0.22657	20	16.6667	0.263
AC199363.4_FGT003	0.238901	27.8204	16	0.7981
AC199379.4_FGT001	0.656365	7.6769	2.708	1.5033
AC199384.3_FGT002	0.108023	6.1903	8.6667	-0.4855
AC199439.4_FGT005	0.000520845	6.9175	2.8439	1.2824
AC199526.5_FGT002	0.068567	138.835	86.6831	0.6795
AC199526.5_FGT003	0.219495	52.1953	62.3333	-0.2561
AC199541.4_FGT004	0.00260957	12.4308	51.3492	-2.0464
AC199541.4_FGT007	0.138291	11.1936	8.507	0.396
AC199701.4_FGT001	1	104.205	18.6426	2.4828
AC199705.3_FGT008	0.197852	9.2411	34.6667	-1.9074
AC199765.4_FGT008	0.0061241	71.53	39.888	0.8426
AC199782.5_FGT001	0.185483	99.6667	40	1.3171
AC199782.5_FGT002	0.135326	274.073	140.333	0.9657
AC199956.4_FGT003	1	4.6667	7	-0.585
AC199961.4_FGT001	0.595857	25.0861	64.57	-1.364
AC199961.4_FGT004	0.497481	39.3574	54.5001	-0.4696
AC200210.1_FGT006	0.5973	13.6667	30.6667	-1.166
AC200497.4_FGT015	0.372391	2.5489	4.1776	-0.7128
AC200540.3_FGT002	0.384076	6.3333	12	-0.922
AC200565.4_FGT001	0.106865	47.9399	88.3333	-0.8817
AC200622.3_FGT005	0.210957	3.8578	21.394	-2.4714
AC200754.4_FGT004	0.326192	21.8353	6.1439	1.8294
AC201740.3_FGT003	0.0164638	5.9725	2.6667	1.1633
AC201815.4_FGT001	0.507424	7.5076	8.3333	-0.1506
AC201891.3_FGT001	0.151913	6.1183	13.3333	-1.1238
AC202073.4_FGT001	0.28483	18.429	34.3333	-0.8976
AC202129.3_FGT001	0.00983999	3.5678	12.2774	-1.7829
AC202144.5_FGT001	0.207879	12.256	13	-0.085
AC202178.3_FGT002	0.341465	4.3752	7.6667	-0.8093
AC202181.3_FGT010	1	12.9066	4.3333	1.5746
AC202185.4_FGT004	0.00639732	44	26.3333	0.7406
AC202187.4_FGT003	0.183283	6.4316	2	1.6852
AC202432.3_FGT006	0.000520845	12.3333	6.6667	0.8875
AC202439.3_FGT006	0.546163	3.6667	9.3333	-1.3479
AC202567.4_FGT004	0.207253	20.9693	27.6667	-0.3999
AC202707.3_FGT002	0.0228372	5.3333	2	1.415
AC202911.3_FGT002	0.23847	17.129	14.6667	0.2239
AC202915.3_FGT002	0.0733936	12.3164	5.3333	1.2075
AC203093.3_FGT001	0.139097	6.4234	6.3333	0.0204
AC203173.3_FGT004	0.0265391	849.885	375.813	1.1773
AC203244.4_FGT001	0.0665779	15.7468	12.4063	0.344
AC203265.3_FGT002	1	4.4015	4.6667	-0.0844
AC203366.4_FGT001	0.609957	34.5473	26.6667	0.3735
AC203424.3_FGT001	0.252909	29.1971	26.1752	0.1576
AC203535.4_FGT001	0.0493065	182.763	93	0.9747
AC203535.4_FGT002	0.174887	42.2219	46	-0.1236
AC203535.4_FGT004	0.0324761	21.1722	33.3333	-0.6548
AC203753.4_FGT006	0.0701262	226.317	86.3333	1.3904
AC203754.4_FGT008	0.000594434	36.3806	16.9705	1.1001
AC203761.3_FGT002	0.737057	186.567	133.987	0.4776
AC203834.4_FGT004	0.228648	13.8176	17.6667	-0.3545
AC203841.3_FGT009	0.0286414	113.043	44.3333	1.3504
AC203865.3_FGT001	0.353147	3.9126	8.3333	-1.0908
AC203966.5_FGT003	0.000647288	15.6667	2.3333	2.7472
AC203972.3_FGT001	0.491112	12.9776	9	0.528
AC203985.4_FGT005	0.051458	37.6667	18	1.0653
AC203989.4_FGT001	0.00991452	10.6667	1.6667	2.6781
AC204007.3_FGT001	0.0576103	6.2777	3.3333	0.9133
AC204231.3_FGT010	0.00346747	9.5099	2.0464	2.2163
AC204277.3_FGT006	0.227564	84.5471	56.568	0.5798
AC204292.4_FGT002	0.851944	10.1085	9.3333	0.1151
AC204300.3_FGT003	0.000520845	7.3333	5.3333	0.4594
AC204300.3_FGT009	0.347302	12.9585	3	2.1109
AC204311.4_FGT004	0.328793	26.2673	38	-0.5327
AC204359.3_FGT005	0.0568556	35.2643	24.5832	0.5205
AC204381.3_FGT001	1	16.3821	23	-0.4895
AC204530.4_FGT002	0.0997125	31.4109	32.6667	-0.0566
AC204540.3_FGT001	1	1.6667	5.6667	-1.7655
AC204659.3_FGT005	0.31445	11.072	9.6459	0.1989
AC204687.3_FGT001	0.311346	4.4334	7.3333	-0.726
AC204717.3_FGT005	0.0325757	28.6277	9	1.6694
AC205033.4_FGT004	1	32.2995	37.9454	-0.2324
AC205035.3_FGT004	0.12386	31.5245	28	0.171
AC205057.3_FGT004	0.201656	91.6649	61.8087	0.5686
AC205060.2_FGT002	0.197822	9.3361	2.6667	1.8078
AC205077.3_FGT003	0.296139	37.0016	19.9009	0.8948
AC205100.3_FGT001	0.114044	28.8663	20.9895	0.4597
AC205122.4_FGT003	0.314488	178.132	95.3333	0.9019
AC205324.3_FGT003	0.143146	5.8314	13.3064	-1.1902
AC205326.3_FGT002	0.201304	54.8511	11.3333	2.2749
AC205376.4_FGT003	0.260553	28.6111	11	1.3791
AC205376.4_FGT008	0.197055	8.8349	8.3333	0.0843
AC205419.3_FGT001	0.00860887	618.926	283.339	1.1272
AC205471.4_FGT003	0.0228105	6.0716	12.3333	-1.0224
AC205471.4_FGT007	0.016021	8.6667	2.3333	1.8931
AC205484.3_FGT005	0.0409746	3.3053	4.0277	-0.2852
AC205496.3_FGT002	0.16414	7.5579	14.6667	-0.9565
AC205500.3_FGT002	1	23.3813	14.9523	0.645
AC205521.3_FGT003	0.00484411	408.279	146.667	1.477
AC205558.3_FGT002	1	7.7556	0	#DIV/0!
AC205608.4_FGT004	0.0806429	54.2595	76.3333	-0.4924
AC205677.3_FGT001	0.277416	207.544	115.333	0.8476
AC205703.4_FGT002	0.0238985	56.7139	25.4679	1.155
AC205703.4_FGT005	0.000604121	25.3333	22	0.2035
AC205703.4_FGT006	0.00411154	272.687	97.0653	1.4902
AC205703.4_FGT010	0.171224	201.255	116.333	0.7908
AC205730.3_FGT001	0.0658783	7.0466	6.6667	0.08
AC205730.3_FGT002	0.361049	41.8959	40.6667	0.043
AC205833.3_FGT002	0.00182934	5.4442	10.6667	-0.9703
AC205834.3_FGT003	0.0675539	14.5207	15.015	-0.0483
AC205886.3_FGT001	0.0484305	17.5813	85.2646	-2.2779
AC205888.4_FGT004	0.319228	22.8634	18.9615	0.27
AC205982.3_FGT014	0.17608	74.1943	25.6667	1.5314
AC206165.3_FGT019	0.144485	7.1831	3.7929	0.9213
AC206168.2_FGT003	0.0309152	9.2924	5.0765	0.8722
AC206223.3_FGT001	0.00870211	24.242	20.3196	0.2546
AC206223.3_FGT006	0.0188303	136.818	52.169	1.391
AC206223.3_FGT010	0.033016	34	16.3333	1.0577
AC206259.3_FGT002	0.16826	14.3869	10.8399	0.4084
AC206259.3_FGT003	1	181.752	202.763	-0.1578
AC206325.3_FGT003	1	3.8275	6.5277	-0.7702
AC206582.2_FGT002	0.248664	6.0936	2.6667	1.1923
AC206642.4_FGT001	0.0524371	223.202	84.6667	1.3985
AC206763.3_FGT002	0.0765829	14.1423	7.6667	0.8833
AC206780.3_FGT004	0.000677095	12.3616	5.9705	1.0499
AC206788.3_FGT008	0.0489376	21.054	7	1.5887
AC206788.3_FGT015	0.19043	9.7315	22.2749	-1.1947
AC206840.3_FGT002	0.188587	12.7139	14.6667	-0.2061
AC206968.3_FGT003	0.0885724	114.487	76.0836	0.5895
AC206969.3_FGT001	0.21628	3.6667	6.3333	-0.7885
AC207080.3_FGT005	0.184666	7.6505	5	0.6136
AC207225.3_FGT003	0.602026	21.6667	22	-0.022
AC207265.3_FGT002	0.418063	272.208	183.407	0.5697
AC207321.3_FGT003	0.321205	42.0319	25	0.7496
AC207342.3_FGT007	0.0578037	29.9196	19	0.6551
AC207342.3_FGT008	0.0966555	16.8294	6.3333	1.41
AC207347.3_FGT005	0.6221	40.6667	29	0.4878
AC207383.3_FGT003	0.367819	26.4233	27.6667	-0.0663
AC207397.3_FGT001	0.526228	3.5665	14.13	-1.9862
AC207472.3_FGT001	0.076693	8.6378	5	0.7887
AC207628.4_FGT009	0.382937	27.077	37.5509	-0.4718
AC207628.4_FGT011	0.00403305	83	32	1.375
AC207652.3_FGT001	0.00564135	54.0317	26.6667	1.0188
AC207656.3_FGT002	0.166558	4.6667	2.6667	0.8074
AC207722.2_FGT009	0.014922	1658.57	1325.59	0.3233
AC207732.3_FGT010	0.000520845	21.6667	8	1.4374
AC207733.3_FGT001	0.00656608	10.3333	12.9539	-0.3261
AC207756.3_FGT001	0.0599608	12.649	10.6667	0.2459
AC207767.2_FGT001	0.176596	35.9997	93.1137	-1.371
AC207890.3_FGT002	0.0149996	293.571	142.829	1.0394
AC208023.3_FGT001	0.220724	41.1741	28	0.5563
AC208031.3_FGT005	0.0017931	10.3333	5.3333	0.9542
AC208110.2_FGT006	1	96.6675	118.333	-0.2918
AC208110.2_FGT007	0.000691566	12.3333	16.3333	-0.4053
AC208201.3_FGT001	0.325585	22.421	7	1.6794
AC208201.3_FGT002	0.270563	19.9184	23.891	-0.2624
AC208327.4_FGT003	0.148102	89.7411	58.8543	0.6086
AC208327.4_FGT006	0.255624	54.4699	25.3333	1.1044
AC208337.2_FGT003	0.306051	3.7073	9.481	-1.3547
AC208341.4_FGT006	0.00752295	15.6667	13.3333	0.2327
AC208341.4_FGT008	0.724526	6.5948	10.1482	-0.6218
AC208346.3_FGT004	0.0406001	11	6.3333	0.7965
AC208434.3_FGT001	0.0923203	7.8662	6.3333	0.3127
AC208436.3_FGT007	0.00818277	13.3333	12.6667	0.074
AC208440.3_FGT003	0.249479	30.2227	19.0419	0.6665
AC208559.3_FGT003	0.00705675	12.4432	8.5467	0.5419
AC208571.4_FGT001	0.0108917	116.917	118.667	-0.0214
AC208576.3_FGT001	0.281762	16.7538	43.6667	-1.382
AC208610.3_FGT010	0.166976	8.7811	4	1.1344
AC208711.3_FGT005	0.206749	23.2253	20.6667	0.1684
AC208724.3_FGT001	0.340434	9.4714	4.888	0.9543
AC208860.3_FGT002	0.0146651	14.1964	2.8735	2.3046
AC208897.3_FGT004	0.926686	3.3333	23.3333	-2.8074
AC209074.3_FGT007	0.160017	13.7346	9.6667	0.5067
AC209206.3_FGT011	0.174708	66.9994	39.1985	0.7734
AC209208.3_FGT001	0.185291	135.587	68.0992	0.9935
AC209208.3_FGT002	0.0649564	66.6389	41.6434	0.6783
AC209208.3_FGT005	0.107751	27.3333	17.6667	0.6296
AC209242.3_FGT003	0.223573	42.6667	15	1.5081
AC209332.3_FGT011	0.210643	35.2954	75.218	-1.0916
AC209364.3_FGT004	0.122393	16.4489	25.8608	-0.6528
AC209374.4_FGT002	0.310981	10.5697	10.9917	-0.0565
AC209460.3_FGT002	0.247321	25.2372	17.3333	0.542
AC209626.2_FGT013	0.000547582	7.3333	8.3333	-0.1844
AC209629.2_FGT007	0.196474	45.7608	53.3333	-0.2209
AC209651.2_FGT001	0.0546417	5.3583	4.1294	0.3758
AC209664.3_FGT002	0.00060871	33.3333	15.6667	1.0893
AC209705.3_FGT004	0.0626358	173.671	101.333	0.7772
AC209778.3_FGT002	0.124183	21.1917	18	0.2355
AC209819.3_FGT012	0.324045	44.669	31.1614	0.5195
AC209858.4_FGT002	0.479994	52.6532	42	0.3261
AC209858.4_FGT004	0.389428	4.2532	2	1.0885
AC209877.3_FGT002	0.239729	52.1109	12	2.1186
AC209987.4_FGT002	0.000653026	36.6667	29	0.3384
AC209987.4_FGT004	0.0377904	10.3893	2.9393	1.8215
AC210003.2_FGT004	0.000520845	14.6667	7.6667	0.9359
AC210013.4_FGT008	0.230347	95.7862	75.6897	0.3397
AC210013.4_FGT011	0.193178	127.693	81.6667	0.6449
AC210013.4_FGT013	1	25.8092	6.3333	2.0269
AC210013.4_FGT014	0.954312	5.3333	23.0602	-2.1123
AC210013.4_FGT019	0.000525186	18.4374	11.1782	0.7219
AC210023.3_FGT014	0.330855	24.8153	19.3333	0.3601
AC210050.3_FGT006	0.264461	27.5048	9.7781	1.4921
AC210168.4_FGT003	0.000520845	10	3.6667	1.4475
AC210173.4_FGT002	0.139063	22.0885	31	-0.489
AC210193.4_FGT002	0.000520845	9.6667	4.3333	1.1575
AC210199.4_FGT003	0.168243	17.614	13.3333	0.4017
AC210202.3_FGT008	0.177818	18.8012	13.9609	0.4294
AC210204.3_FGT002	0.00177062	40.7144	35.5733	0.1947
AC210303.3_FGT001	0.131046	14.6361	5.6667	1.369
AC210314.3_FGT006	0.096603	116.201	72.887	0.6729
AC210517.3_FGT003	0.000736479	31.3333	26	0.2692
AC210670.4_FGT006	1	7.0992	2.3333	1.6053
AC210721.4_FGT014	0.000520845	6.0713	3.1335	0.9542
AC210848.3_FGT004	0.207358	29.3333	19.6667	0.5768
AC211164.5_FGT003	0.385801	30.8846	16.3333	0.9191
AC211164.5_FGT004	0.000694177	24	12	1
AC211166.5_FGT009	0.0336728	3.3333	2	0.737
AC211175.3_FGT005	0.000733025	79.6667	48	0.7309
AC211190.4_FGT004	0.0650475	10.793	2.6739	2.0131
AC211192.3_FGT003	0.0546077	8.4834	5.0831	0.7389
AC211257.3_FGT002	0.293227	33.9376	31.3367	0.115
AC211261.3_FGT017	0.225924	17.7476	10	0.8276
AC211276.4_FGT008	0.654861	99.6889	28	1.832
AC211349.4_FGT001	0.22387	7.3915	8.0792	-0.1284
AC211357.4_FGT004	0.185592	17.2825	12.3333	0.4868
AC211390.3_FGT001	0.761032	10.6667	19.3333	-0.858
AC211394.4_FGT004	1	453.078	349	0.3765
AC211401.4_FGT003	0.417978	53.0405	32.6667	0.6993
AC211403.4_FGT005	1	2	5	-1.3219
AC211474.3_FGT006	0.000520845	9	4.7058	0.9355
AC211532.3_FGT001	0.18507	10.6748	7.6282	0.4848
AC211651.4_FGT001	0.616025	13.8609	21.1373	-0.6088
AC211707.4_FGT003	0.131608	27.5822	17.6667	0.6427
AC211737.3_FGT012	0.323578	239.738	155.667	0.623
AC211892.4_FGT002	0.247881	23.1168	17	0.4434
AC211976.4_FGT002	0.222486	10.6938	13.9688	-0.3854
AC212023.4_FGT004	0.00475207	10.1183	15	-0.568
AC212023.4_FGT006	0.0953661	12.1355	20.0733	-0.726
AC212068.4_FGT005	0.261306	102.992	53.7671	0.9377
AC212112.4_FGT002	0.0945669	27.8838	19.5152	0.5148
AC212156.4_FGT008	0.534869	4.5282	3.6667	0.3045
AC212216.4_FGT003	0.000757874	6.9073	3.2531	1.0863
AC212219.3_FGT005	0.109938	4.2614	11.3333	-1.4112
AC212332.2_FGT003	0.134596	9.6958	7.3	0.4095
AC212353.4_FGT004	0.268171	32.6667	19	0.7818
AC212354.3_FGT002	0.237283	15.1672	20.2858	-0.4195
AC212463.3_FGT009	0.220208	10.1285	14.8636	-0.5534
AC212565.3_FGT001	0.00154383	11.6842	2.3333	2.3241
AC212567.3_FGT003	0.191627	41.1534	27.1626	0.5994
AC212570.3_FGT006	0.180848	54.3333	23.6667	1.199
AC212685.3_FGT001	0.620999	9.3003	10.6667	-0.1978
AC212827.3_FGT005	0.408463	3.9715	4.9542	-0.3189
AC212835.3_FGT007	0.245184	537.699	139.918	1.9422
AC212835.3_FGT010	0.000520845	6.2954	1.6667	1.9173
AC212859.3_FGT007	0.111009	168.423	128	0.3959
AC212859.3_FGT008	0.849885	11.0031	4.3333	1.3444
AC212898.2_FGT006	0.0136049	11.944	2.2624	2.4003
AC213050.3_FGT001	0.0500944	20.6667	8.6667	1.2538
AC213099.3_FGT001	0.000853282	10.6667	1.6667	2.6781
AC213431.4_FGT005	0.244848	8.2558	20.4322	-1.3074
AC213463.3_FGT002	0.276078	30.7581	5.5428	2.4723
AC213463.3_FGT007	0.0629456	73.6667	20.3333	1.8572
AC213521.3_FGT005	0.359917	34.1138	20.6667	0.7231
AC213600.3_FGT002	0.0415089	133.236	75.909	0.8116
AC213612.3_FGT001	0.78416	196.918	114.667	0.7801
AC213612.3_FGT002	0.2176	15.151	14.6345	0.05
AC213654.3_FGT001	0.25766	30.19	39.3333	-0.3817
AC213654.3_FGT005	0.219911	4.0747	8	-0.9733
AC213654.3_FGT006	0.228147	4.1386	4.3981	-0.0877
AC213884.3_FGT001	0.233684	58.2601	34.6667	0.749
AC214040.3_FGT009	0.000520845	13.758	8.648	0.6698
AC214119.3_FGT009	0.284325	48.4156	39.1407	0.3068
AC214168.3_FGT001	0.279413	31.0862	6.3333	2.2952
AC214256.3_FGT005	0.000614842	6.6667	3.6667	0.8625
AC214266.3_FGT002	0.717308	8.2641	8.3333	-0.012
AC214267.3_FGT010	0.304028	69.3075	80.3333	-0.213
AC214350.3_FGT007	0.102746	33.8301	10	1.7583
AC214352.2_FGT012	0.0779165	8.2494	11.3333	-0.4582
AC214359.3_FGT003	1	5.0278	24.8693	-2.3064
AC214360.3_FGT001	0.0915564	8.3333	50	-2.585
AC214438.3_FGT002	0.000566258	14	6.6667	1.0704
AC214448.3_FGT007	0.0108027	208.907	105.885	0.9804
AC214483.3_FGT002	0.223202	3.0434	2.3333	0.3833
AC214507.3_FGT001	0.416987	25.6667	22.3333	0.2007
AC214534.3_FGT010	0.042761	10.118	4.6667	1.1165
AC214543.3_FGT001	0.369459	10.4788	10.9315	-0.061
AC214602.3_FGT012	1	168.167	169.333	-0.01
AC214635.3_FGT002	0.256255	30.3982	22.3333	0.4448
AC214640.3_FGT003	0.241241	47.1964	20.0954	1.2318
AC214648.3_FGT003	0.154336	197.205	123.667	0.6732
AC214753.2_FGT002	0.255925	32.6164	15.1149	1.1096
AC214817.3_FGT004	0.0491148	120.473	36.6253	1.7178
AC215201.3_FGT003	0.0146893	37.8313	45.2857	-0.2595
AC215201.3_FGT005	0.869257	251.336	94.3333	1.4138
AC215244.3_FGT002	0.214205	221.433	156	0.5053
AC215260.3_FGT001	0.154871	44.4501	20.6667	1.1049
AC215260.3_FGT004	0.148722	21.9878	26	-0.2418
AC215309.3_FGT001	0.224965	18.0107	15.9832	0.1723
AC215309.3_FGT004	0.148151	201.881	111.365	0.8582
AC215605.2_FGT003	0.786873	2.6667	6.3333	-1.2479
AC215690.3_FGT002	0.00456898	101.593	34	1.5792
AC216010.3_FGT001	0.0339057	47.4055	25.6667	0.8852
AC216067.3_FGT002	0.148707	92.4703	53.0378	0.802
AC216247.3_FGT005	0.080142	11.3919	12.0852	-0.0852
AC216353.2_FGT005	0.00634019	376.436	117	1.6859
AC216870.3_FGT005	0.382486	38.3333	23.6667	0.6957
AC216886.3_FGT002	0.000520845	8.6667	4	1.1155
AC217050.4_FGT001	0.516391	85.3493	49.055	0.799
AC217050.4_FGT004	0.193178	21.1521	22.6992	-0.1018
AC217050.4_FGT006	0.0300403	246.831	96.8673	1.3494
AC217050.4_FGT007	0.130175	7.0506	227.667	-5.013
AC217121.3_FGT007	0.249967	29.7247	18	0.7237
AC217264.3_FGT001	0.202578	5.307	13.2244	-1.3172
AC217271.3_FGT001	0.00755594	28.3333	7.3333	1.95
AC217271.3_FGT002	0.463793	202.998	163	0.3166
AC217293.3_FGT007	0.0478604	12.3333	5	1.3026
AC217300.3_FGT004	1	2.5242	2	0.3358
AC217300.3_FGT005	0.082414	24.7455	5.6667	2.1266
AC217351.3_FGT010	NA	3.3333	1.6667	1
AC217358.3_FGT003	0.104801	27.7896	12.3333	1.172
AC217358.3_FGT005	0.258107	61.3333	35.6667	0.7821
AC217358.3_FGT010	1	16.6602	21.7051	-0.3816
AC217358.3_FGT011	0.276758	193.965	151.302	0.3584
AC217379.4_FGT002	0.793323	5.3333	17.6667	-1.7279
AC217401.3_FGT001	0.30378	40.4913	12.3473	1.7134
AC217401.3_FGT002	0.00249034	198.333	66	1.5874
AC217401.3_FGT003	0.133001	85.1244	62	0.4573
AC217499.3_FGT001	0.520181	40.6326	32.7418	0.3115
AC217499.3_FGT003	0.100751	2.898	11.95	-2.0439
AC217550.3_FGT006	0.287535	66.2032	71.67	-0.1145
AC217556.3_FGT003	0.458241	224.93	189.333	0.2485
AC217665.3_FGT005	0.271223	58.3809	23.3333	1.3231
AC217840.3_FGT001	0.281541	49.157	38.3333	0.3588
AC217842.3_FGT001	0.000677095	20.6667	7.3333	1.4948
AC217887.3_FGT005	0.11545	35.1187	10.8034	1.7008
AC217947.4_FGT002	0.0846705	103.611	64.9963	0.6728
AC217962.3_FGT005	0.160017	69.1376	31.6043	1.1294
AC217975.3_FGT001	0.0184656	8.648	583.635	-6.0766
AC217977.3_FGT003	0.180709	23.9106	16	0.5796
AC218035.3_FGT001	0.000741563	112.981	57.194	0.9821
AC218035.3_FGT004	0.129191	35.2124	27.1295	0.3762
AC218154.3_FGT004	0.743833	2.3333	18	-2.9475
AC218457.2_FGT013	0.269115	83.9361	71.6667	0.228
AC218972.3_FGT001	0.334472	243.642	137.43	0.8261
AC218972.3_FGT004	0.00815903	422.087	146.433	1.5273
AC218998.2_FGT003	0.00733992	11.3652	7	0.6992
AC218998.2_FGT007	0.239121	71.474	92	-0.3642
AC219056.2_FGT004	0.121493	8.6542	10.4642	-0.274
AC219061.2_FGT007	0.000520845	9.6667	4	1.273
AC220970.4_FGT001	0.0759473	5.6923	6.0422	-0.0861
AC225127.3_FGT003	0.559707	8.3561	10.3069	-0.3027
AC225147.4_FGT002	0.02841	275.066	153.424	0.8423
AC225147.4_FGT003	0.127371	36.3333	19.6667	0.8855
AC225185.3_FGT004	0.121535	43	14	1.6189
AC225193.3_FGT003	0.417472	4.3786	7.6244	-0.8002
AC225193.3_FGT004	0.285079	9.6667	13.6667	-0.4996
AC225309.2_FGT003	0.0563004	13.19	7.412	0.8315
AC225354.2_FGT004	0.438627	58.7624	29.6323	0.9877
AC225363.3_FGT004	0.192059	5.6667	4.3333	0.387
AC225555.3_FGT005	0.000520845	8	7.6667	0.0614
AC226199.2_FGT002	0.858166	6.6667	3.6667	0.8625
AC226203.1_FGT002	0.000520845	9.3333	3.6667	1.3479
AC226230.2_FGT001	0.122975	246.217	163.314	0.5923
AC226235.2_FGT002	0.173284	32.4126	15	1.1116
AC226235.2_FGT003	0.113839	17.5603	4.6667	1.9119
AC226373.2_FGT010	0.26447	64.0414	55.6667	0.2022
AC226723.2_FGT001	0.309098	21.93	22.1913	-0.0171
AC230011.2_FGT002	0.0121691	310.254	389	-0.3263
AC230013.2_FGT007	0.233354	49.0196	20.3989	1.2649
AC231180.2_FGT001	0.218613	136.169	75.1657	0.8573
AC231226.2_FGT007	0.0544575	3.9678	4.3839	-0.1439
AC231745.1_FGT003	0.182107	16.2416	8.8514	0.8757
AC231745.1_FGT004	0.258107	57.2763	44.7733	0.3553
AC231747.1_FGT001	0.334699	81.1574	73	0.1528
AC232238.2_FGT004	0.268937	19.8114	12.6667	0.6453
AC232289.2_FGT009	0.000583269	20	15	0.415
AC232393.1_FGT009	0.317872	26.0544	16.3333	0.6737
AC233850.1_FGT005	0.0398026	25.8022	8.448	1.6108
AC233851.1_FGT014	0.0086344	66.6667	22.3333	1.5778
AC233865.1_FGT001	0.000559791	31	9.6667	1.6812
AC233865.1_FGT006	0.400648	137.598	49.3333	1.4798
AC233866.1_FGT006	0.0033592	341.532	136.727	1.3207
AC233870.1_FGT003	0.286832	66.9302	66.6667	0.0057
AC233870.1_FGT004	0.423714	10.0668	7.6667	0.3929
AC233870.1_FGT006	0.0764821	342.563	265.774	0.3662
AC233871.1_FGT004	0.0528018	24.59	15.3333	0.6814
AC233871.1_FGT008	0.166322	31.6667	23.8073	0.4116
AC233872.1_FGT003	0.236089	31.3093	10.3333	1.5993
AC233878.1_FGT004	0.121034	78.4373	33	1.2491
AC233880.1_FGT006	0.017258	14	15.3333	-0.1312
AC233880.1_FGT009	0.000547002	6.9968	4.5917	0.6077
AC233882.1_FGT003	0.315986	67.9214	86.6667	-0.3516
AC233882.1_FGT005	0.000531756	20.3263	10.7524	0.9187
AC233883.1_FGT006	0.000520845	5.6667	3	0.9175
AC233885.1_FGT001	0.398036	71.1458	61.9603	0.1994
AC233887.1_FGT006	0.968083	20	22.6667	-0.1806
AC233892.1_FGT001	0.232911	33.1745	18.3333	0.8556
AC233893.1_FGT002	0.379435	55.9248	28	0.9981
AC233893.1_FGT006	0.0124707	35.2048	14.2685	1.3029
AC233894.1_FGT005	0.365101	7.7383	9.6667	-0.321
AC233895.1_FGT001	0.0354762	164.305	77.6667	1.081
AC233898.1_FGT004	0.0703265	23	14.6667	0.6491
AC233899.1_FGT005	1	20.3333	28.6667	-0.4955
AC233901.1_FGT004	0.298989	29.6667	22.3333	0.4096
AC233901.1_FGT005	0.0811247	11.6667	9.3333	0.3219
AC233901.1_FGT010	0.0540913	90.1615	123.667	-0.4559
AC233910.1_FGT001	0.048801	13.1925	18.6667	-0.5007
AC233910.1_FGT004	0.390407	19.6667	25	-0.3462
AC233910.1_FGT008	0.000537916	22	9.3333	1.237
AC233910.1_FGT010	0.796985	10.3333	18.3333	-0.8272
AC233914.1_FGT001	0.323764	11.319	3.3333	1.7637
AC233922.1_FGT004	0.438347	15.3333	7	1.1312
AC233922.1_FGT005	0.000520845	12	9	0.415
AC233922.1_FGT008	1	17.0513	56.1279	-1.7188
AC233942.1_FGT001	0.0580597	17.2425	6.3333	1.4449
AC233949.1_FGT004	0.519177	334.241	217.277	0.6214
AC233952.1_FGT006	0.0253174	10.3869	2.6667	1.9617
AC233953.1_FGT005	0.581745	68.1267	62.8134	0.1171
AC233954.1_FGT003	0.000520845	9.2555	6.3293	0.5483
AC233955.1_FGT009	0.374888	15.5893	10.6667	0.5474
AC233960.1_FGT002	0.159789	54	25.6667	1.0731
AC233960.1_FGT003	1	6.1078	9.3333	-0.6117
AC233961.1_FGT001	0.19558	241.075	128	0.9133
AC233966.1_FGT001	0.0520655	11.8534	3.7439	1.6627
AC233967.1_FGT001	0.0434233	44.6667	12.6667	1.8182
AC233979.1_FGT006	0.230771	89	154	-0.7911
AC233979.1_FGT009	0.2476	122.492	49.0326	1.3209
AC234152.1_FGT002	0.0366191	23.7684	7	1.7636
AC234152.1_FGT007	0.0493152	27.3333	13.6667	1
AC234154.1_FGT007	0.826128	67.4031	63.3333	0.0898
AC234154.1_FGT008	0.0215112	17.8109	8.3333	1.0958
AC234155.1_FGT002	0.658837	5.4843	8.3333	-0.6036
AC234156.1_FGT005	0.000520845	10	3.3333	1.585
AC234157.1_FGT002	0.454666	11.9809	4.6667	1.3603
AC234158.1_FGT005	0.207667	105.315	90.5595	0.2178
AC234159.1_FGT002	0.9113	19.3333	31.3333	-0.6966
AC234160.1_FGT003	0.0277871	83.1168	34.3333	1.2755
AC234161.1_FGT009	0.34942	7.146	5.6667	0.3346
AC234161.1_FGT010	0.19988	24.6455	12.6625	0.9608
AC234164.1_FGT004	0.00357091	4	9.6667	-1.273
AC234166.1_FGT001	0.0269565	10.3292	4.898	1.0765
AC234171.1_FGT003	0.245092	63.2903	46.9264	0.4316
AC234175.1_FGT010	0.000552561	25	14.3333	0.8026
AC234180.1_FGT002	0.0128501	43.3224	24.6667	0.8126
AC234183.1_FGT002	0.000665477	7	3.6747	0.9297
AC234185.1_FGT004	0.661362	38.2318	45	-0.2352
AC234185.1_FGT007	0.169955	61.3651	33.3333	0.8805
AC234199.1_FGT003	0.190901	47.7266	48	-0.0082
AC234201.1_FGT003	0.11634	63.6181	24.6572	1.3674
AC234202.1_FGT004	0.0776126	6.5089	2.5442	1.3552
AC234203.1_FGT004	0.0472378	521.236	359	0.538
AC234203.1_FGT009	0.289133	35.8242	34.174	0.068
AC234203.1_FGT010	0.0514132	6.4371	4.6667	0.464
AC234203.1_FGT011	0.143707	25	5.6667	2.1414
AC234515.1_FGT002	0.238906	19.6423	11	0.8365
AC234515.1_FGT003	0.0373286	52.8945	24.4098	1.1157
AC234520.1_FGT005	0.345924	15.1328	18.3333	-0.2768
AC234522.1_FGT005	0.00121322	24.102	72	-1.5788
AC234522.1_FGT009	0.0931902	23.308	13.6541	0.7715
AC234528.1_FGT001	0.169271	51.6907	62.6006	-0.2763
AC234528.1_FGT004	0.0482999	14.9576	15	-0.0041
AC234528.1_FGT005	0.0958357	85.2241	34.3333	1.3117
AC235011.1_FGT012	0.0007534	3.3333	4.5313	-0.443
AC235535.1_FGT001	0.0425571	610.228	354.793	0.7824
AC235540.1_FGT001	0.714114	15.0061	14.6667	0.033
AC235540.1_FGT002	1	4.4643	1	2.1584
AC235541.1_FGT002	0.50727	170.933	118.825	0.5246
AC235543.1_FGT002	0.159023	17.3938	16.0686	0.1143
AC235543.1_FGT003	0.000520845	15.3333	5	1.6167
AC235544.1_FGT004	0.0805307	92.5507	51.4803	0.8462
AC235546.1_FGT001	0.285537	30.9161	25	0.3064
AC235547.1_FGT005	0.660433	33.5083	31.6667	0.0816
AF466202.2_FGT008	0.287013	80.483	115.885	-0.5259
AF546187.1_FGT009	0.181507	16.8009	11.8208	0.5072
AF546187.1_FGT011	0.182011	4.7924	26	-2.4397
AF546188.1_FGT001	1	11.5781	2.4443	2.2439
AF546188.1_FGT002	0.147573	5.0719	5.4904	-0.1144
AF546188.1_FGT006	0.118094	4.5215	3.7858	0.2562
AY530952.1_FGT001	0.00503319	20.8944	9.9543	1.0697
AY542798.1_FGT003	0.334981	29.7207	25.4898	0.2215
EF517601.1_FGT012	0.231913	114.314	76.082	0.5874
EF517601.1_FGT014	0.242427	46.3471	3.4193	3.7607
EF517601.1_FGT015	0.000520845	12.6667	5.6667	1.1605
GRMZM2G000039_T01	0.0465361	277.144	317.777	-0.1974
GRMZM2G000052_T01	1	7.1647	23.8602	-1.7356
GRMZM2G000052_T02	0.283405	148.825	65.9206	1.1748
GRMZM2G000052_T03	0.266828	73.2586	43.153	0.7635
GRMZM2G000093_T02	0.000684	27.3333	25	0.1287
GRMZM2G000114_T01	0.144674	196.648	77.9582	1.3348
GRMZM2G000114_T03	0.411663	8.9678	28.7727	-1.6819
GRMZM2G000114_T04	0.338417	6.4753	1.9592	1.7247
GRMZM2G000126_T01	0.00986061	34.6667	6.3333	2.4525
GRMZM2G000127_T02	0.169574	176.346	154	0.1955
GRMZM2G000177_T01	0.0192465	222.242	152	0.5481
GRMZM2G000219_T01	0.0985371	19.7662	14.6667	0.4305
GRMZM2G000221_T01	0.000528428	10.6667	11.6667	-0.1293
GRMZM2G000223_T01	0.000520845	352.185	347.079	0.0211
GRMZM2G000231_T01	0.145367	136.775	69.478	0.9772
GRMZM2G000245_T01	0.419994	70.669	42.718	0.7262
GRMZM2G000256_T02	0.472812	9.9022	20.5309	-1.052
GRMZM2G000256_T04	0.462979	6.854	18.3659	-1.422
GRMZM2G000264_T01	0.336714	124.802	114.109	0.1292
GRMZM2G000268_T03	0.000614842	5.0381	2.0069	1.3279
GRMZM2G000278_T02	0.807261	220.569	211.735	0.059
GRMZM2G000280_T01	0.304386	89.569	80.3333	0.157
GRMZM2G000281_T01	0.000787669	7.6667	4.6667	0.7162
GRMZM2G000288_T01	0.164105	25.6667	14.6667	0.8074
GRMZM2G000326_T02	0.0113964	129.542	16.8742	2.9405
GRMZM2G000339_T01	0.188277	42.0604	11.6667	1.8501
GRMZM2G000361_T01	0.646665	16.4334	14.3605	0.1945
GRMZM2G000371_T01	0.000703974	57.1737	39.8193	0.5219
GRMZM2G000371_T02	0.297674	75.9479	66.901	0.183
GRMZM2G000371_T03	0.000804908	20.9196	3.6129	2.5336
GRMZM2G000393_T01	0.068741	87.96	63.529	0.4694
GRMZM2G000397_T01	0.392603	31.3499	31.6667	-0.0145
GRMZM2G000423_T01	0.20147	0	24.3333	#NUM!
GRMZM2G000451_T01	0.566738	6.6667	18.3333	-1.4594
GRMZM2G000453_T01	0.140361	20.7598	17.3333	0.2602
GRMZM2G000481_T01	0.0180447	12.5029	5.5158	1.1806
GRMZM2G000481_T02	0.000597363	10.4071	7.3978	0.4924
GRMZM2G000481_T03	0.00181262	19.959	8.1145	1.2985
GRMZM2G000489_T01	0.0781825	5.3986	8.6667	-0.6829
GRMZM2G000510_T01	0.287636	87.545	81.3333	0.1062
GRMZM2G000531_T01	0.20605	229.423	119.136	0.9454
GRMZM2G000531_T02	1	3.8814	29.0716	-2.905
GRMZM2G000540_T01	1	25.5009	14.7703	0.7878
GRMZM2G000540_T02	0.0441923	66.4764	32.8963	1.0149
GRMZM2G000581_T01	0.000520845	10.0156	9.2492	0.1148
GRMZM2G000593_T04	0.00712226	6.3108	22.9724	-1.864
GRMZM2G000601_T01	0.0013021	19.944	4.5755	2.124
GRMZM2G000608_T01	0.000741904	15.1123	19.8092	-0.3904
GRMZM2G000610_T02	0.205437	15.4314	1.5581	3.308
GRMZM2G000614_T01	1	13	33	-1.344
GRMZM2G000615_T02	0.00311604	50.3615	21.5529	1.2244
GRMZM2G000615_T03	0.353668	45.6644	31.6269	0.5299
GRMZM2G000622_T01	0.539157	261.704	246.86	0.0842
GRMZM2G000623_T02	0.314159	20.3708	22.2823	-0.1294
GRMZM2G000632_T02	0.00083533	53.1488	17.5261	1.6005
GRMZM2G000632_T03	0.45086	3.2938	37.5393	-3.5106
GRMZM2G000632_T04	0.00225926	19.0254	8.9779	1.0835
GRMZM2G000633_T01	0.113099	58.501	15.4287	1.9228
GRMZM2G000645_T01	0.114326	383.775	120.445	1.6719
GRMZM2G000645_T02	0.0516628	61.9928	10.9505	2.5011
GRMZM2G000645_T03	0.435628	37.6	54.2119	-0.5279
GRMZM2G000650_T01	0.198927	23.3088	34.3399	-0.559
GRMZM2G000650_T02	0.388998	20.6696	22.9935	-0.1537
GRMZM2G000660_T01	0.169117	20.5738	7	1.5554
GRMZM2G000665_T01	0.00130496	25.6667	9.2965	1.4651
GRMZM2G000686_T10	0.169214	12.3308	5.8816	1.068
GRMZM2G000706_T01	0.042264	12.7506	2.6667	2.2575
GRMZM2G000710_T01	0.247519	95.3155	50.212	0.9247
GRMZM2G000718_T01	0.0106191	35.9894	35.3107	0.0275
GRMZM2G000719_T01	0.377062	6.8048	16	-1.2335
GRMZM2G000739_T01	0.241157	7.3415	18.0963	-1.3015
GRMZM2G000739_T02	0.119349	18.0333	11.2066	0.6863
GRMZM2G000741_T01	0.142705	12.9125	10.4761	0.3017
GRMZM2G000749_T02	0.167456	39.1467	8.6477	2.1785
GRMZM2G000749_T03	0.36945	133.155	124.462	0.0974
GRMZM2G000752_T01	0.129569	7.2545	7.98	-0.1375
GRMZM2G000753_T01	0.484834	84.084	72.8388	0.2071
GRMZM2G000753_T02	0.291876	23.0281	4.8278	2.254
GRMZM2G000764_T01	0.0115042	228.106	87.0367	1.39
GRMZM2G000777_T01	0.393606	4.6667	9.3333	-1
GRMZM2G000781_T01	0.000520845	360.729	318.449	0.1799
GRMZM2G000816_T01	0.00632983	31.8857	5.7889	2.4615
GRMZM2G000818_T01	0.000571873	28.3333	7	2.0171
GRMZM2G000823_T01	0.266005	62.9626	35.6667	0.8199
GRMZM2G000923_T01	0.0991796	79.2697	57.4296	0.465
GRMZM2G000923_T02	0.0893483	228.063	76.4514	1.5768
GRMZM2G000932_T01	0.152835	9.3333	4	1.2224
GRMZM2G000936_T01	1	254.44	153.742	0.7268
GRMZM2G000937_T01	0.676255	7.1571	4.7841	0.5811
GRMZM2G000937_T02	1	164.458	200.158	-0.2834
GRMZM2G000937_T03	1	16.1659	24.0366	-0.5723
GRMZM2G000973_T01	0.0816925	9.5026	13.9514	-0.554
GRMZM2G000973_T03	0.205309	28.2766	10.0486	1.4926
GRMZM2G000976_T02	0.0686054	36.6223	12.3333	1.5702
GRMZM2G000980_T01	0.184058	223.758	148.043	0.5959
GRMZM2G001004_T01	0.262258	30.1275	17.7902	0.76
GRMZM2G001033_T01	0.00842538	207.351	96.1106	1.1093
GRMZM2G001048_T01	0.000686619	12.6978	3.7352	1.7653
GRMZM2G001048_T02	0.324193	25.3022	14.5981	0.7935
GRMZM2G001079_T02	0.117554	31.423	8.3333	1.9149
GRMZM2G001084_T01	0.226043	130.679	71.3924	0.8722
GRMZM2G001088_T01	0.917127	6.0479	46.9317	-2.956
GRMZM2G001088_T03	0.814219	94.4524	5.7303	4.0429
GRMZM2G001097_T03	0.941212	21.876	27.4093	-0.3253
GRMZM2G001114_T01	0.00065843	41.4522	9.9411	2.06
GRMZM2G001116_T01	1	14.6667	22	-0.585
GRMZM2G001145_T02	0.000520845	9	8.5336	0.0768
GRMZM2G001169_T01	0.000535316	19	3.6667	2.3735
GRMZM2G001173_T01	0.322302	21.2701	9.6109	1.1461
GRMZM2G001180_T04	0.16249	54.2145	21.8998	1.3078
GRMZM2G001191_T01	0.470758	99.9713	67.7594	0.5611
GRMZM2G001191_T02	0.0950747	234.528	198.907	0.2377
GRMZM2G001200_T01	0.141083	20.5429	31.8963	-0.6347
GRMZM2G001221_T01	1	26.6667	36.6667	-0.4594
GRMZM2G001241_T01	0.00453983	102.618	40.8377	1.3293
GRMZM2G001247_T01	0.000534978	21.6667	4.6667	2.215
GRMZM2G001255_T01	0.236923	55.1996	20.3333	1.4408
GRMZM2G001265_T01	1	70.8616	89.8981	-0.3433
GRMZM2G001272_T02	0.16183	193.511	120.227	0.6867
GRMZM2G001272_T03	0.251935	108.408	76.8317	0.4967
GRMZM2G001289_T02	0.0783309	7.0711	4.8935	0.5311
GRMZM2G001296_T01	0.0179049	62.5923	56.1656	0.1563
GRMZM2G001296_T04	0.151316	8.873	5.2121	0.7676
GRMZM2G001297_T01	0.221544	146.747	97.6667	0.5874
GRMZM2G001304_T01	0.447051	7.7029	22.7781	-1.5642
GRMZM2G001304_T02	0.409373	5.8502	4.8886	0.2591
GRMZM2G001327_T01	0.000785484	856.014	306.88	1.48
GRMZM2G001327_T02	0.0360345	8.9527	1.8202	2.2982
GRMZM2G001327_T03	0.000842164	22.318	19.9041	0.1651
GRMZM2G001334_T01	0.358134	16.6386	23.5519	-0.5013
GRMZM2G001334_T02	0.129427	67.8964	37.4411	0.8587
GRMZM2G001334_T03	0.000633258	26.6927	11.9332	1.1615
GRMZM2G001415_T01	0.00531437	23.8286	14.8136	0.6858
GRMZM2G001421_T03	0.277377	38.5017	17.4131	1.1448
GRMZM2G001426_T01	0.593339	10.2684	14.3333	-0.4812
GRMZM2G001444_T03	0.319913	17.7302	24.8112	-0.4848
GRMZM2G001444_T04	0.00448846	14.6454	10.0247	0.5469
GRMZM2G001454_T01	0.0246527	12.6895	6.2151	1.0298
GRMZM2G001454_T02	1	23.3194	30.4516	-0.385
GRMZM2G001457_T01	0.0542641	26.7794	52.2365	-0.9639
GRMZM2G001457_T02	0.00873404	88.5016	91.0969	-0.0417
GRMZM2G001466_T01	0.224991	20.008	8.1232	1.3005
GRMZM2G001500_T01	1	49.0412	19.9694	1.2962
GRMZM2G001500_T02	1	682.303	246.697	1.4677
GRMZM2G001514_T01	0.129628	243.517	62	1.9737
GRMZM2G001530_T01	0.00871319	28.3333	7	2.0171
GRMZM2G001541_T01	0.000582803	11.3333	14.6667	-0.372
GRMZM2G001551_T02	0.293264	19.8581	5.3207	1.9
GRMZM2G001631_T01	0.343653	29.3333	36	-0.2955
GRMZM2G001639_T02	0.665211	70.9857	49.8091	0.5111
GRMZM2G001645_T01	0.183265	126.542	53.755	1.2351
GRMZM2G001648_T01	0.264671	34.735	50.3333	-0.5351
GRMZM2G001652_T01	0.152956	89.1888	61.4944	0.5364
GRMZM2G001653_T01	0.000701878	160.022	247.667	-0.6301
GRMZM2G001660_T01	0.0397987	45.6667	27.3333	0.7405
GRMZM2G001663_T01	0.0581527	33.4135	94.6667	-1.5024
GRMZM2G001668_T01	0.26152	87.0271	70.3255	0.3074
GRMZM2G001696_T01	0.000520845	62.42	2758.98	-5.466
GRMZM2G001713_T01	0.0387358	34.4493	70.535	-1.0339
GRMZM2G001724_T02	0.0342606	51.0315	475.378	-3.2196
GRMZM2G001750_T02	0.24484	18.6661	54.5158	-1.5463
GRMZM2G001750_T03	0.853628	91.7	80.1124	0.1949
GRMZM2G001755_T01	0.212462	104.638	44.3333	1.2389
GRMZM2G001777_T01	0.0385345	6.8959	3.3229	1.0533
GRMZM2G001777_T02	0.0516282	46.1009	27.7779	0.7309
GRMZM2G001777_T03	0.178141	19.3022	2.4536	2.9758
GRMZM2G001803_T01	0.000757172	97.6973	21.6667	2.1728
GRMZM2G001805_T01	0.184446	36.8163	29.3333	0.3278
GRMZM2G001816_T01	0.0394795	127.54	37.6667	1.7596
GRMZM2G001820_T01	0.38021	79	66.6667	0.2449
GRMZM2G001850_T01	0.127546	627.117	260	1.2702
GRMZM2G001867_T01	0.254798	4.5977	9.1348	-0.9905
GRMZM2G001869_T01	0.0122106	14.6667	3	2.2895
GRMZM2G001887_T01	0.00087312	104.152	58.4337	0.8338
GRMZM2G001887_T02	0.000520845	11.7297	8.6667	0.4366
GRMZM2G001887_T03	0.489958	149.592	54.0195	1.4695
GRMZM2G001889_T01	0.041018	212.304	131.661	0.6893
GRMZM2G001895_T01	0.213209	308.272	223.852	0.4617
GRMZM2G001898_T01	0.161792	19.6667	14	0.4903
GRMZM2G001904_T01	0.000528367	258.721	407.309	-0.6547
GRMZM2G001905_T01	0.251176	41.9756	24.1956	0.7948
GRMZM2G001905_T02	1	23.0104	21.9157	0.0703
GRMZM2G001915_T01	0.0429859	18.8823	12.2491	0.6244
GRMZM2G001918_T01	0.19163	118.637	60.8185	0.964
GRMZM2G001918_T02	0.330183	70.1248	23.5366	1.575
GRMZM2G001930_T01	0.259166	102.228	48.6667	1.0708
GRMZM2G001934_T01	0.0162186	30.1271	12.7176	1.2442
GRMZM2G001953_T01	0.334292	24.1182	0.6928	5.1216
GRMZM2G001956_T01	0.00229427	102.337	151.855	-0.5694
GRMZM2G001956_T02	0.0540526	9.8785	20.145	-1.0281
GRMZM2G001973_T01	0.0728266	6.6633	6.5434	0.0262
GRMZM2G001973_T02	0.337495	46.8758	39.2265	0.257
GRMZM2G001973_T03	0.25745	28.3812	5.924	2.2603
GRMZM2G001977_T01	0.000543409	17.6667	3	2.558
GRMZM2G002002_T01	0.135185	101.57	77.7247	0.386
GRMZM2G002002_T02	0.19988	58.261	38.5912	0.5943
GRMZM2G002002_T03	0.0134097	75.2888	131.138	-0.8006
GRMZM2G002010_T01	0.406927	9.4884	13.4194	-0.5001
GRMZM2G002023_T01	0.317345	63.5107	15.8326	2.0041
GRMZM2G002075_T01	0.688628	23.0609	49.6667	-1.1068
GRMZM2G002100_T01	0.66424	65.4832	52.8005	0.3106
GRMZM2G002100_T02	0.0209936	42.1063	21.1801	0.9913
GRMZM2G002115_T01	0.523585	37.6479	28.6091	0.3961
GRMZM2G002115_T02	0.327727	7.5845	41.409	-2.4488
GRMZM2G002115_T03	0.30877	18.6282	2.6484	2.8143
GRMZM2G002121_T01	0.361042	53.1721	32	0.7326
GRMZM2G002124_T01	0.612732	12.4324	1.6667	2.8991
GRMZM2G002128_T01	0.383533	56.3073	53.6956	0.0685
GRMZM2G002130_T01	0.220497	81.3126	79.9883	0.0237
GRMZM2G002131_T01	0.000702785	36.6228	32.4754	0.1734
GRMZM2G002135_T01	0.00787515	11.0525	10.7032	0.0463
GRMZM2G002138_T01	0.259694	65.1556	57.6667	0.1762
GRMZM2G002147_T02	0.000547002	19.9717	14.9658	0.4163
GRMZM2G002165_T02	0.0344897	38.9876	47.7379	-0.2921
GRMZM2G002173_T03	0.000688285	10.6857	9.9553	0.1021
GRMZM2G002178_T02	0.0174456	99.7882	63.551	0.651
GRMZM2G002220_T01	1	280.462	209.333	0.422
GRMZM2G002276_T02	0.33067	53.7362	41.2899	0.3801
GRMZM2G002297_T03	0.219718	14.2165	11.7659	0.273
GRMZM2G002304_T01	0.631196	7.778	7.2162	0.1082
GRMZM2G002361_T02	0.521981	10.6667	9	0.2451
GRMZM2G002391_T02	0.465823	77.4444	22.8898	1.7585
GRMZM2G002396_T01	0.0928229	13.4817	6.534	1.045
GRMZM2G002416_T01	0.00237258	448.829	215.772	1.0567
GRMZM2G002420_T01	0.000644078	41.3745	14.3333	1.5294
GRMZM2G002440_T01	0.264291	29.9078	22.3333	0.4213
GRMZM2G002440_T02	0.525283	23.4256	2	3.55
GRMZM2G002483_T01	0.0998359	13.1648	13.1864	-0.0024
GRMZM2G002492_T03	0.853895	127.282	54.114	1.234
GRMZM2G002499_T01	0.32708	43.1987	35	0.3036
GRMZM2G002531_T01	0.302502	28.3333	19.3333	0.5514
GRMZM2G002548_T01	0.203705	159.962	112.333	0.5099
GRMZM2G002555_T01	0.0129388	33.6667	8.6667	1.9578
GRMZM2G002559_T01	0.119847	130.206	73.9137	0.8169
GRMZM2G002569_T01	0.00061675	9.6667	5.6667	0.7705
GRMZM2G002606_T01	0.00619303	39.6667	18.3333	1.1135
GRMZM2G002614_T01	0.334533	155.742	100.5	0.632
GRMZM2G002616_T01	0.214205	53.7445	28.6667	0.9067
GRMZM2G002617_T01	0.00059448	35.551	16	1.1518
GRMZM2G002617_T02	0.508655	9.6526	3.6667	1.3965
GRMZM2G002626_T02	0.0344711	11.4601	9.2203	0.3137
GRMZM2G002642_T01	0.192468	45.9136	20.7706	1.1444
GRMZM2G002642_T02	0.0887698	180.281	96.2294	0.9057
GRMZM2G002646_T01	0.157814	60.3333	30	1.008
GRMZM2G002652_T01	0.243698	75.9015	48.3333	0.6511
GRMZM2G002656_T01	0.170014	84.0445	51.5453	0.7053
GRMZM2G002687_T01	0.215997	154.971	63	1.2986
GRMZM2G002699_T02	0.000779879	116.135	25.5666	2.1835
GRMZM2G002754_T01	0.160568	124.575	61.3333	1.0223
GRMZM2G002756_T01	0.00216634	18.9921	163.916	-3.1095
GRMZM2G002765_T01	0.249479	27.7287	15.2654	0.8611
GRMZM2G002765_T03	0.31838	48.9922	4.9023	3.321
GRMZM2G002786_T01	0.040389	180.834	54.1337	1.7401
GRMZM2G002805_T01	0.419361	15.0277	13.3611	0.1696
GRMZM2G002807_T01	0.61577	81.9943	23.0982	1.8277
GRMZM2G002824_T01	0.0573524	5.9943	6	-0.0014
GRMZM2G002825_T01	0.495589	425.939	230.308	0.8871
GRMZM2G002828_T01	0.182531	86.1259	51.4503	0.7433
GRMZM2G002830_T01	0.000677138	57.4088	22.7629	1.3346
GRMZM2G002851_T01	0.255775	115.133	63.631	0.8555
GRMZM2G002858_T01	0.00159995	10.494	1.8334	2.517
GRMZM2G002858_T03	0.272023	2.9911	11.6667	-1.9636
GRMZM2G002859_T01	0.0142323	26.5867	2.7631	3.2663
GRMZM2G002859_T02	0.150665	19.6944	33.4058	-0.7623
GRMZM2G002871_T01	0.511547	41.2924	12.5158	1.7221
GRMZM2G002874_T01	0.210957	129.481	52.6667	1.2978
GRMZM2G002879_T03	0.313529	41.4463	28.6666	0.5319
GRMZM2G002898_T02	0.767546	140.624	102	0.4633
GRMZM2G002903_T02	0.00118469	28.3333	13.184	1.1037
GRMZM2G002903_T03	0.000570036	19.4595	9.6978	1.0047
GRMZM2G002910_T01	0.285317	45.4366	43	0.0795
GRMZM2G002910_T03	0.235164	35.0655	32.4615	0.1113
GRMZM2G002910_T04	0.339224	56.3859	17.2038	1.7126
GRMZM2G002910_T05	0.167109	15.1149	12.3327	0.2935
GRMZM2G002921_T01	0.462616	8.1607	2.0143	2.0184
GRMZM2G002948_T01	0.00327041	194.549	53.7222	1.8565
GRMZM2G002948_T02	0.000744328	78.1413	14.6677	2.4134
GRMZM2G002950_T01	0.000520845	14	4.2974	1.7039
GRMZM2G002959_T02	0.0675978	85.1084	42.6667	0.9962
GRMZM2G002978_T02	0.155618	31.38	25.8822	0.2779
GRMZM2G002999_T01	0.643252	56.3112	62.9857	-0.1616
GRMZM2G003002_T01	0.00284285	35.9659	14.1987	1.3409
GRMZM2G003022_T01	0.219483	126.249	60.3333	1.0652
GRMZM2G003023_T01	0.453406	18.8345	21.644	-0.2006
GRMZM2G003028_T02	0.000676965	34.3657	21.7254	0.6616
GRMZM2G003028_T03	0.772465	9.1923	2.2746	2.0148
GRMZM2G003033_T01	0.295323	63.0263	31.1829	1.0152
GRMZM2G003038_T01	0.00146906	53.9321	34.906	0.6277
GRMZM2G003038_T02	0.223053	87.7066	5.4272	4.0144
GRMZM2G003043_T02	0.483273	99.7763	79.485	0.328
GRMZM2G003057_T03	0.000567922	22.0776	11.5039	0.9405
GRMZM2G003057_T07	0.371068	51.749	26.1513	0.9846
GRMZM2G003064_T01	0.000521615	16.4874	9.4405	0.8044
GRMZM2G003076_T01	0.000683191	28.6486	14.8223	0.9507
GRMZM2G003090_T01	0.198753	96.9282	50.2585	0.9475
GRMZM2G003096_T01	0.164881	22.6041	9.0074	1.3274
GRMZM2G003096_T02	0.172065	12.86	33.5588	-1.3838
GRMZM2G003096_T03	1	40.3854	65.9203	-0.7069
GRMZM2G003108_T01	0.206753	57.552	30.3857	0.9215
GRMZM2G003124_T02	0.74729	11.6161	4.5984	1.3369
GRMZM2G003138_T01	0.00434177	192	52.3333	1.8753
GRMZM2G003157_T01	0.0774895	147.103	299.867	-1.0275
GRMZM2G003157_T02	0.00969422	50.4011	81.8688	-0.6999
GRMZM2G003172_T01	0.69635	95.9999	56	0.7776
GRMZM2G003182_T01	0.075384	6.09	5.7778	0.0759
GRMZM2G003186_T01	0.274909	22.5853	25.3321	-0.1656
GRMZM2G003186_T02	0.215609	14.4921	11.7517	0.3024
GRMZM2G003190_T01	0.190556	68.1544	33.5669	1.0218
GRMZM2G003246_T01	0.16223	13.9634	4.3333	1.6881
GRMZM2G003252_T01	0.251596	45.6033	13.6486	1.7404
GRMZM2G003289_T01	0.49437	6.1136	8.5723	-0.4877
GRMZM2G003304_T01	0.029901	21	13.3333	0.6554
GRMZM2G003306_T01	0.0448442	97.4343	48.9023	0.9945
GRMZM2G003307_T02	0.314706	74.0974	31.3182	1.2424
GRMZM2G003318_T02	0.365981	71.2294	33.1622	1.1029
GRMZM2G003331_T02	0.00584547	227.288	60.9868	1.898
GRMZM2G003377_T02	0.245328	64.5961	11.8582	2.4456
GRMZM2G003379_T01	0.144745	8.6043	2.6667	1.69
GRMZM2G003384_T01	0.0803659	224.496	62	1.8563
GRMZM2G003385_T02	0.318897	292.432	116.947	1.3223
GRMZM2G003389_T04	0.414404	0.3333	15.5995	-5.5484
GRMZM2G003411_T01	0.131942	40.2103	40.1537	0.002
GRMZM2G003417_T01	0.150719	8.3333	7.3333	0.1844
GRMZM2G003424_T01	0.00515386	108.791	25.1493	2.113
GRMZM2G003488_T01	0.00480264	52	38.3333	0.4399
GRMZM2G003501_T01	0.589643	18.4676	4.6667	1.9845
GRMZM2G003506_T01	0.00225772	5.3333	11.0441	-1.0502
GRMZM2G003509_T02	0.00310033	11.1858	18.7516	-0.7453
GRMZM2G003509_T03	0.271736	12.4592	8.3946	0.5697
GRMZM2G003520_T01	0.497321	4.8079	11	-1.194
GRMZM2G003530_T01	0.0315374	39.516	19.2409	1.0383
GRMZM2G003563_T01	0.0160929	9.6625	3.1309	1.6258
GRMZM2G003563_T02	0.000526972	13.6514	6.5265	1.0647
GRMZM2G003565_T01	0.062472	13.9686	4.0582	1.7833
GRMZM2G003565_T02	0.00084958	51.7776	33.785	0.6159
GRMZM2G003565_T03	0.11441	261.775	191.341	0.4522
GRMZM2G003595_T01	0.0668365	37.3611	14.2646	1.3891
GRMZM2G003595_T02	0.000843152	57.684	5.6709	3.3465
GRMZM2G003607_T01	0.127885	34.7813	11.7987	1.5597
GRMZM2G003635_T01	1	247.048	229.786	0.1045
GRMZM2G003638_T01	0.319831	34.87	33.3333	0.065
GRMZM2G003640_T02	0.545061	61.7492	38.2982	0.6891
GRMZM2G003640_T03	0.068236	16.4741	6.7018	1.2976
GRMZM2G003642_T01	0.0913325	14.9484	20.6214	-0.4642
GRMZM2G003642_T02	0.751829	6.8759	6.8676	0.0017
GRMZM2G003642_T03	1	12.7322	19.0334	-0.5801
GRMZM2G003656_T02	0.607461	145.036	89.0985	0.7029
GRMZM2G003656_T03	0.0989384	17.721	27.3432	-0.6257
GRMZM2G003656_T04	0.170731	177.235	40.1143	2.1435
GRMZM2G003662_T02	0.236389	17.9944	14.4198	0.3195
GRMZM2G003663_T01	0.286188	30.4436	7.3333	2.0536
GRMZM2G003692_T01	1	26.1798	17.4206	0.5877
GRMZM2G003692_T04	0.15307	61.768	38.0923	0.6974
GRMZM2G003692_T05	1	106.79	93.2713	0.1953
GRMZM2G003692_T06	0.368222	102.15	69.9775	0.5457
GRMZM2G003692_T07	1	28.4232	19.9517	0.5106
GRMZM2G003715_T01	0.00239313	0.9565	24.0364	-4.6514
GRMZM2G003715_T02	0.000740488	108.996	45.3333	1.2656
GRMZM2G003718_T01	0.00167248	8.3333	12.3333	-0.5656
GRMZM2G003720_T03	0.139759	28.7597	12.2297	1.2337
GRMZM2G003724_T01	0.289083	62.8399	24.6667	1.3491
GRMZM2G003725_T01	0.159625	43.7636	15	1.5448
GRMZM2G003732_T01	0.171612	75.4487	49	0.6227
GRMZM2G003734_T01	0.158029	121.554	66.3333	0.8738
GRMZM2G003742_T01	0.0123086	10.2265	14.8098	-0.5342
GRMZM2G003750_T01	0.242855	19.6127	29.3333	-0.5807
GRMZM2G003752_T01	0.000825741	100	52.6667	0.925
GRMZM2G003754_T02	0.150562	26.0154	14.7044	0.8231
GRMZM2G003755_T01	0.156933	81.678	48.1811	0.7615
GRMZM2G003762_T01	1	23.3535	31.6758	-0.4397
GRMZM2G003762_T02	0.359697	92.8331	21.634	2.1013
GRMZM2G003762_T03	0.0776126	643.062	4349.36	-2.7578
GRMZM2G003765_T02	1	4.1765	13.4789	-1.6903
GRMZM2G003765_T03	0.178759	11.54	2.0861	2.4678
GRMZM2G003765_T04	0.253249	192.459	43.4736	2.1463
GRMZM2G003784_T01	0.00054006	19	3.3333	2.511
GRMZM2G003789_T01	0.107553	14.9997	11.7129	0.3568
GRMZM2G003814_T01	0.197909	61.5234	19.3333	1.67
GRMZM2G003835_T01	0.144425	12.2283	4.6667	1.3898
GRMZM2G003852_T01	0.00533193	26.6667	19.3333	0.4639
GRMZM2G003853_T01	0.0851828	99.629	36.2318	1.4593
GRMZM2G003861_T01	0.216473	103.121	93.3333	0.1439
GRMZM2G003869_T01	0.0796903	60.3318	52.6667	0.196
GRMZM2G003875_T01	0.166465	59.7097	20.3333	1.5541
GRMZM2G003883_T01	0.245792	96.0729	48.3333	0.9911
GRMZM2G003897_T01	0.184346	329.078	129.667	1.3436
GRMZM2G003930_T03	0.00167552	17.2373	5.2529	1.7143
GRMZM2G003930_T05	0.196522	11.3399	4.7889	1.2436
GRMZM2G003930_T06	0.00133413	16.6485	3.2441	2.3595
GRMZM2G003937_T01	0.00644466	9.626	3.2054	1.5864
GRMZM2G003937_T03	0.0108934	230.846	38.128	2.598
GRMZM2G003944_T01	0.000520845	7.3333	2	1.8745
GRMZM2G003963_T01	0.713645	199.605	161.113	0.3091
GRMZM2G003970_T02	0.000907178	35.6667	48	-0.4285
GRMZM2G003979_T01	0.417861	63.4956	68.6667	-0.113
GRMZM2G003984_T01	0.000563635	14	2.3333	2.585
GRMZM2G003988_T01	0.0252806	34.7436	44.9363	-0.3711
GRMZM2G003992_T01	0.319228	39.1795	39.4169	-0.0087
GRMZM2G004006_T01	0.128119	53.9991	51.5432	0.0672
GRMZM2G004023_T03	0.228778	61.7466	62.7118	-0.0224
GRMZM2G004023_T05	0.283659	18.9473	25.0357	-0.402
GRMZM2G004023_T06	0.45408	7.8874	8.9511	-0.1825
GRMZM2G004040_T01	0.0332795	82.7772	111.578	-0.4307
GRMZM2G004057_T01	0.416381	99.1826	49.513	1.0023
GRMZM2G004057_T02	0.350551	48.7378	39.0398	0.3201
GRMZM2G004057_T03	0.000745729	56.2228	11.1293	2.3368
GRMZM2G004057_T04	1	3.3169	47.6201	-3.8437
GRMZM2G004060_T02	0.126962	29.829	119.268	-1.9994
GRMZM2G004083_T02	0.0261703	17.2116	22.083	-0.3596
GRMZM2G004087_T01	0.273207	56.7562	37.3333	0.6043
GRMZM2G004090_T01	0.00657344	9.585	6.6674	0.5237
GRMZM2G004092_T01	0.416378	26.8531	13.5252	0.9894
GRMZM2G004111_T01	0.271291	99.3314	37.2308	1.4158
GRMZM2G004128_T01	0.122982	18.2638	19.3333	-0.0821
GRMZM2G004131_T01	0.240239	24.8951	12.4023	1.0053
GRMZM2G004138_T01	0.120445	7.3333	3	1.2895
GRMZM2G004140_T01	0.324728	12.4931	18.4119	-0.5595
GRMZM2G004157_T01	0.00722153	48.9853	7.6568	2.6775
GRMZM2G004160_T01	0.000759149	58.4717	65.8203	-0.1708
GRMZM2G004161_T05	0.0105537	8.6667	9.6667	-0.1575
GRMZM2G004172_T01	0.160989	285	121	1.236
GRMZM2G004177_T01	0.214469	13.4753	11	0.2928
GRMZM2G004182_T01	0.328115	32.1889	29.6142	0.1203
GRMZM2G004183_T01	0.209515	31.2456	19	0.7177
GRMZM2G004188_T01	0.000520845	16.3333	9.6667	0.7567
GRMZM2G004211_T02	0.000647469	5.1573	2.1968	1.2312
GRMZM2G004222_T02	0.729159	13	7	0.8931
GRMZM2G004259_T03	0.117013	22.1131	32.6129	-0.5605
GRMZM2G004278_T01	0.550448	7.7584	8.5866	-0.1463
GRMZM2G004290_T01	0.209232	13.9865	7.4927	0.9005
GRMZM2G004301_T01	0.00134911	8.6346	6.5824	0.3915
GRMZM2G004301_T02	0.000678943	28.0321	8.4176	1.7356
GRMZM2G004305_T01	0.099076	0.078	36.3333	-8.8636
GRMZM2G004305_T02	0.054372	38.8335	13.3333	1.5423
GRMZM2G004320_T01	0.349492	15.89	24.0552	-0.5982
GRMZM2G004320_T04	0.0360123	27	22	0.2955
GRMZM2G004330_T01	0.114658	7.6008	5.3333	0.5111
GRMZM2G004349_T01	0.0276866	65.8413	25.6432	1.3604
GRMZM2G004352_T02	0.00186338	31.6404	111.742	-1.8203
GRMZM2G004356_T01	0.229392	21.2531	21.3333	-0.0054
GRMZM2G004377_T01	0.73867	30.2198	113.641	-1.9109
GRMZM2G004377_T02	1	4.3457	3.9012	0.1557
GRMZM2G004382_T01	0.0104431	654.432	263.65	1.3116
GRMZM2G004396_T01	0.284306	30.3222	34.519	-0.187
GRMZM2G004397_T01	0.547508	72.3333	73.6667	-0.0264
GRMZM2G004412_T01	0.284306	54.4414	8.4085	2.6948
GRMZM2G004414_T01	0.290411	38.8358	53.8203	-0.4708
GRMZM2G004422_T01	0.703003	31.2081	16.8656	0.8878
GRMZM2G004445_T01	0.287001	54.1587	22.6667	1.2566
GRMZM2G004455_T02	0.624695	116.419	131.015	-0.1704
GRMZM2G004459_T01	0.120828	105.286	39.6818	1.4078
GRMZM2G004466_T02	0.433422	7.3253	5.7895	0.3394
GRMZM2G004468_T01	0.654798	11.0642	4.6495	1.2508
GRMZM2G004468_T02	1	14.5248	9.1443	0.6676
GRMZM2G004468_T03	0.673526	4.4295	40.8552	-3.2053
GRMZM2G004468_T05	0.664502	60.561	8.5769	2.8199
GRMZM2G004475_T02	0.00565777	19.6768	9.6667	1.0254
GRMZM2G004480_T01	0.157261	9	8	0.1699
GRMZM2G004483_T01	0.0320303	4.5135	4	0.1743
GRMZM2G004511_T01	0.00610013	34.0371	85	-1.3204
GRMZM2G004516_T01	0.465309	4.3333	42	-3.2768
GRMZM2G004523_T01	0.0208694	1.6257	9	-2.4689
GRMZM2G004528_T01	0.00537543	6.4461	100.529	-3.963
GRMZM2G004531_T01	0.352374	73.3387	57	0.3636
GRMZM2G004534_T01	1	151.695	111.667	0.442
GRMZM2G004548_T01	0.788956	6.501	9	-0.4693
GRMZM2G004572_T01	0.000715921	74.5105	23.6706	1.6543
GRMZM2G004572_T02	0.0244441	66.1561	30.3294	1.1252
GRMZM2G004582_T07	0.253343	11.7988	13.9227	-0.2388
GRMZM2G004583_T01	0.263114	53.7291	54	-0.0073
GRMZM2G004590_T02	0.0542479	45.8039	47.6346	-0.0565
GRMZM2G004590_T04	0.00254667	3.9352	8.3333	-1.0824
GRMZM2G004592_T01	0.834323	26.0177	5.55	2.2289
GRMZM2G004592_T03	0.388097	8.9047	22.7194	-1.3513
GRMZM2G004593_T01	0.000594312	14.6667	19	-0.3735
GRMZM2G004641_T03	0.231391	18.5773	28.7623	-0.6306
GRMZM2G004694_T01	0.0473164	36.3333	19.3333	0.9102
GRMZM2G004696_T01	0.130027	105.131	69.3333	0.6006
GRMZM2G004699_T01	0.000744779	113.989	38.0943	1.5812
GRMZM2G004699_T03	0.0246229	137.325	38.9057	1.8195
GRMZM2G004703_T01	0.523132	22.2644	5.8206	1.9355
GRMZM2G004703_T03	0.172901	214.351	71.846	1.577
GRMZM2G004709_T01	0.384438	58.0172	23	1.3348
GRMZM2G004732_T01	0.0254332	11.6667	4.3333	1.4288
GRMZM2G004736_T01	0.217258	42.6058	17.8328	1.2565
GRMZM2G004736_T02	1	25.5054	40.5005	-0.6671
GRMZM2G004741_T01	1	5.3489	15.8121	-1.5637
GRMZM2G004741_T02	0.000751359	68.9529	46.9139	0.5556
GRMZM2G004741_T03	0.077046	3.5566	4.6931	-0.4001
GRMZM2G004748_T01	0.000736479	189.684	77.4827	1.2917
GRMZM2G004768_T01	0.220254	71.1227	27.9118	1.3494
GRMZM2G004784_T01	0.296011	13.5272	11.0139	0.2965
GRMZM2G004835_T01	0.242025	17.1766	14.2623	0.2682
GRMZM2G004835_T02	0.106411	10.1251	4.7984	1.0773
GRMZM2G004847_T01	0.745473	131.243	48.172	1.446
GRMZM2G004847_T03	0.436809	35.8123	64.295	-0.8443
GRMZM2G004858_T01	0.866807	84.6904	54.6667	0.6315
GRMZM2G004878_T01	0.067862	77.4231	30	1.3678
GRMZM2G004880_T01	0.0395353	43.5666	65.368	-0.5854
GRMZM2G004888_T01	1	217.892	205.667	0.0833
GRMZM2G004908_T01	0.305324	53.8332	32.3333	0.7355
GRMZM2G004909_T01	0.110627	5.2247	13.6667	-1.3873
GRMZM2G004924_T03	0.000553206	20.55	16.1193	0.3504
GRMZM2G004932_T01	0.283128	96.9503	77.3333	0.3262
GRMZM2G004949_T01	0.00065843	53.0012	24.0955	1.1373
GRMZM2G004955_T01	0.198267	21.6667	6	1.8524
GRMZM2G004959_T01	0.018622	184.035	49.9757	1.8807
GRMZM2G004959_T02	0.048604	14.7447	4.374	1.7532
GRMZM2G004959_T03	0.877574	380.216	126.65	1.586
GRMZM2G004988_T01	0.357363	4.1561	3	0.4703
GRMZM2G004990_T01	0.000622459	44.6615	11.2386	1.9906
GRMZM2G004990_T02	0.00480264	77.586	48.0397	0.6916
GRMZM2G004990_T03	0.000615961	31.4192	14.0551	1.1606
GRMZM2G004996_T01	1	15.2394	22.0192	-0.531
GRMZM2G004996_T02	0.834037	10.9333	19.3253	-0.8218
GRMZM2G004997_T01	0.702513	48.1561	24.684	0.9641
GRMZM2G004997_T02	0.293792	199.069	122.257	0.7034
GRMZM2G005000_T01	0.252736	11.2006	2.3333	2.2631
GRMZM2G005013_T01	0.000520845	15.4131	9.3333	0.7237
GRMZM2G005024_T01	0.441726	41.0682	9.0689	2.179
GRMZM2G005024_T02	0.342383	29.6122	12.8032	1.2097
GRMZM2G005036_T01	0.00459525	118.576	56.4877	1.0698
GRMZM2G005040_T01	0.194024	37.6419	35.958	0.066
GRMZM2G005052_T01	0.155502	19.6667	29.3333	-0.5768
GRMZM2G005061_T01	0.0265948	33.3509	18.8683	0.8218
GRMZM2G005080_T01	0.282653	60.2168	20.964	1.5223
GRMZM2G005082_T01	0.00131599	53.7977	37.6557	0.5147
GRMZM2G005082_T02	1	48.4299	27.6778	0.8072
GRMZM2G005103_T01	0.00835089	91.268	26.5566	1.781
GRMZM2G005107_T01	0.269906	22.0546	36.8922	-0.7422
GRMZM2G005126_T01	0.159529	183.602	122.817	0.5801
GRMZM2G005126_T02	0.164671	10.37	7.8496	0.4017
GRMZM2G005146_T01	0.15633	19.254	2.6667	2.852
GRMZM2G005155_T03	0.163271	17.5325	37.4907	-1.0965
GRMZM2G005163_T01	0.0548781	27.7935	9.2786	1.5828
GRMZM2G005170_T02	0.126314	57.4324	19.6667	1.5461
GRMZM2G005187_T01	0.237849	27	18.3333	0.5585
GRMZM2G005195_T01	0.000660692	45.3321	21.7039	1.0626
GRMZM2G005195_T02	0.662134	47.1693	25.3722	0.8946
GRMZM2G005195_T03	0.530637	8.3522	11.47	-0.4576
GRMZM2G005199_T01	0.288041	56.3522	19.3333	1.5434
GRMZM2G005209_T01	0.000766206	45	23.6667	0.9271
GRMZM2G005236_T01	0.000520845	898.678	427.258	1.0727
GRMZM2G005236_T02	1	255.019	161.315	0.6607
GRMZM2G005236_T03	0.0574418	9.1866	4.1709	1.1392
GRMZM2G005256_T02	0.0119677	29.3034	16.4359	0.8342
GRMZM2G005256_T03	0.301031	30.1094	24.899	0.2741
GRMZM2G005260_T01	0.800144	6.2865	37.6334	-2.5817
GRMZM2G005260_T02	1	34.6075	9.187	1.9134
GRMZM2G005260_T04	0.397485	9.4683	6.8991	0.4567
GRMZM2G005269_T01	0.620486	145.278	64.9921	1.1605
GRMZM2G005278_T01	0.279116	10.3444	4.3333	1.2553
GRMZM2G005281_T01	0.00141977	9.3757	7.6667	0.2903
GRMZM2G005293_T04	0.000689837	19.0672	2.4334	2.97
GRMZM2G005298_T01	0.318244	62.9189	33	0.931
GRMZM2G005301_T01	0.000520845	18.6667	7.3333	1.3479
GRMZM2G005304_T01	1	45.6667	73	-0.6768
GRMZM2G005308_T02	0.0217046	202.591	127	0.6737
GRMZM2G005310_T02	0.00263385	157.492	68.9343	1.192
GRMZM2G005339_T01	0.130004	38.7673	21.6667	0.8394
GRMZM2G005346_T02	0.135985	77.0856	38.2069	1.0126
GRMZM2G005347_T01	0.109779	6.1602	8.3333	-0.4359
GRMZM2G005350_T02	1	153.684	142.587	0.1081
GRMZM2G005365_T01	0.148656	30.0655	3.8169	2.9776
GRMZM2G005374_T02	0.64481	20.1125	8.9697	1.165
GRMZM2G005374_T03	0.000542743	12.7508	6.0348	1.0792
GRMZM2G005384_T01	0.0012106	17.628	2.5536	2.7873
GRMZM2G005384_T03	0.000566258	27.1523	8.5043	1.6748
GRMZM2G005419_T01	0.000594312	38.6667	11	1.8136
GRMZM2G005433_T02	0.777483	9.6667	93	-3.2661
GRMZM2G005435_T01	0.116072	36.4195	23.993	0.6021
GRMZM2G005435_T02	0.252803	17.4621	19.8925	-0.188
GRMZM2G005444_T01	0.209913	118.667	84	0.4985
GRMZM2G005452_T01	0.00629302	13.7889	4.6357	1.5727
GRMZM2G005452_T02	0.00176549	29.2111	31.031	-0.0872
GRMZM2G005456_T02	0.256691	131.548	72.9041	0.8515
GRMZM2G005459_T01	0.10077	60.6667	22.3333	1.4417
GRMZM2G005480_T01	0.529777	12.7479	16.43	-0.3661
GRMZM2G005483_T01	0.467227	30.4884	34.6667	-0.1853
GRMZM2G005486_T01	0.000520845	15.3333	6	1.3536
GRMZM2G005493_T01	0.154159	336.711	212.906	0.6613
GRMZM2G005499_T01	0.704295	23.2774	3	2.9559
GRMZM2G005516_T01	0.207462	22.4568	15.8128	0.5061
GRMZM2G005522_T01	0.312997	3.9576	6.6193	-0.7421
GRMZM2G005526_T01	0.327965	29.7845	59.4936	-0.9982
GRMZM2G005562_T01	0.447051	18.1336	21.9092	-0.2729
GRMZM2G005562_T02	0.159347	10.962	62.6464	-2.5147
GRMZM2G005562_T04	0.171739	117.153	70.6831	0.729
GRMZM2G005562_T05	0.721766	5.6588	20.5764	-1.8624
GRMZM2G005562_T07	0.0730272	81.1658	46.4733	0.8045
GRMZM2G005583_T01	0.062548	18.13	11	0.7209
GRMZM2G005592_T01	0.481554	573.086	479	0.2587
GRMZM2G005619_T01	0.204563	9.6509	14.5131	-0.5886
GRMZM2G005622_T01	0.155923	131.544	44.0241	1.5792
GRMZM2G005622_T03	0.215903	40.597	8.6425	2.2318
GRMZM2G005630_T01	1	9.3333	28.8333	-1.6273
GRMZM2G005640_T04	0.311851	54.0028	33.5344	0.6874
GRMZM2G005640_T05	0.231867	43.8399	47.3703	-0.1117
GRMZM2G005640_T06	0.067637	34	37.6467	-0.147
GRMZM2G005641_T02	0.200354	14.6108	12	0.284
GRMZM2G005646_T01	0.384167	29.9359	17.3333	0.7883
GRMZM2G005652_T01	0.0219121	148.085	184.314	-0.3157
GRMZM2G005659_T01	0.290098	37.5718	25.9652	0.5331
GRMZM2G005680_T01	1	4.5937	25.3998	-2.4671
GRMZM2G005680_T04	0.000617608	22.5574	10.8446	1.0566
GRMZM2G005710_T03	0.0843726	8.3269	4.6663	0.8355
GRMZM2G005715_T01	0.000520845	9.3333	4.6667	1
GRMZM2G005732_T01	0.110648	4.0281	7.9909	-0.9883
GRMZM2G005732_T02	0.0226394	12.7816	44.6325	-1.804
GRMZM2G005732_T03	0.0695797	180.358	205.292	-0.1868
GRMZM2G005737_T01	0.132734	140.2	184.429	-0.3956
GRMZM2G005749_T01	0.212253	21.9225	15.6144	0.4895
GRMZM2G005753_T01	0.231386	28.1704	13.1938	1.0943
GRMZM2G005771_T01	0.438347	4.9093	11.3596	-1.2103
GRMZM2G005771_T02	0.00818837	129.149	52.4764	1.2993
GRMZM2G005788_T01	0.00880006	52.6667	24	1.1339
GRMZM2G005791_T01	0.0800554	53.542	39.7394	0.4301
GRMZM2G005791_T02	0.284248	36.6508	9.594	1.9336
GRMZM2G005834_T01	0.00220071	8.3167	2.1606	1.9446
GRMZM2G005844_T02	0.107889	10.1317	22.2457	-1.1347
GRMZM2G005844_T04	0.000658126	15.6304	8.8673	0.8178
GRMZM2G005848_T01	0.390026	54.3979	24.3333	1.1606
GRMZM2G005849_T03	0.13707	44.1007	10.176	2.1156
GRMZM2G005859_T01	0.000625057	161.376	286.672	-0.829
GRMZM2G005859_T03	1	3.1893	23.9944	-2.9114
GRMZM2G005865_T01	1	37.6667	34	0.1478
GRMZM2G005869_T03	0.00368001	8.4892	3.3615	1.3365
GRMZM2G005886_T01	0.357725	66.0497	36.76	0.8454
GRMZM2G005886_T02	0.0608013	11.6781	6.4766	0.8505
GRMZM2G005886_T03	1	28.1592	0.6565	5.4226
GRMZM2G005887_T04	0.946095	40.9932	9.825	2.0609
GRMZM2G005887_T08	0.313905	173.086	99.7699	0.7948
GRMZM2G005909_T01	0.182923	46.4	14.6667	1.6616
GRMZM2G005938_T01	1	106.321	36.6667	1.5359
GRMZM2G005939_T05	0.23758	29.6664	31.9995	-0.1092
GRMZM2G005947_T01	0.304146	429.517	342.091	0.3283
GRMZM2G005954_T02	1	61.149	81.6667	-0.4174
GRMZM2G005955_T02	0.853788	53.6383	61.8712	-0.206
GRMZM2G005960_T01	0.176049	16.8095	10.9977	0.6121
GRMZM2G005973_T01	0.0415899	151.718	128.512	0.2395
GRMZM2G005973_T02	0.260823	76.6825	25.1546	1.6081
GRMZM2G005980_T01	0.0142564	85.3333	37.6667	1.1798
GRMZM2G005984_T01	1	31.3505	3	3.3855
GRMZM2G005990_T01	0.144852	102.745	73.4867	0.4835
GRMZM2G005996_T01	0.0468758	14.3864	3	2.2617
GRMZM2G005998_T02	0.155572	13.3217	7.0539	0.9173
GRMZM2G005998_T03	0.000539386	8.3794	7.1701	0.2248
GRMZM2G006006_T01	0.0432401	42.1409	23.2282	0.8593
GRMZM2G006006_T04	0.23269	205.781	99.6406	1.0463
GRMZM2G006042_T01	0.00116991	147.505	77.7353	0.9241
GRMZM2G006042_T03	0.149657	0.2406	16.8202	-6.1277
GRMZM2G006069_T01	0.115388	29.3333	17.6667	0.7315
GRMZM2G006071_T03	0.0115017	126.527	38.2285	1.7267
GRMZM2G006080_T01	0.0482104	127.057	99.3597	0.3547
GRMZM2G006083_T02	0.370455	11.4076	7.0066	0.7032
GRMZM2G006085_T01	0.0599797	150.656	62.6667	1.2655
GRMZM2G006107_T02	0.396674	170.894	213.926	-0.324
GRMZM2G006117_T01	0.00097762	85.0495	69.9973	0.281
GRMZM2G006117_T02	0.383816	48.9703	43.8043	0.1608
GRMZM2G006117_T03	0.322048	74.0225	25.9067	1.5146
GRMZM2G006119_T01	0.0598112	10.2415	14.1904	-0.4705
GRMZM2G006121_T01	0.117372	42.6274	23	0.8901
GRMZM2G006130_T01	0.487682	166.345	80.3715	1.0494
GRMZM2G006130_T05	0.11536	2.7558	14.2953	-2.375
GRMZM2G006144_T01	0.00768116	23.1407	27.9699	-0.2734
GRMZM2G006144_T02	0.000641716	21.57	5.0666	2.0899
GRMZM2G006178_T01	0.311235	112.325	48.4003	1.2146
GRMZM2G006178_T02	0.0869094	11.6652	6.8407	0.77
GRMZM2G006206_T01	0.183663	147.39	167.686	-0.1861
GRMZM2G006216_T01	0.046358	101.135	36	1.4902
GRMZM2G006229_T01	0.0262976	18.197	13.2109	0.462
GRMZM2G006246_T02	0.00331153	28.5254	2.3335	3.6117
GRMZM2G006287_T01	0.728071	16.9652	8.3333	1.0256
GRMZM2G006290_T03	0.58858	1.2813	12.9182	-3.3337
GRMZM2G006293_T01	0.0128112	207.038	65.424	1.662
GRMZM2G006297_T01	1	99.7581	144.224	-0.5318
GRMZM2G006297_T02	0.491076	88.7544	18.1516	2.2897
GRMZM2G006297_T03	0.54022	88.7361	46.6242	0.9284
GRMZM2G006325_T01	0.0790989	23.353	7.2272	1.6921
GRMZM2G006329_T01	0.0198205	87.3742	44.2167	0.9826
GRMZM2G006341_T01	0.0177959	40.5926	10.3462	1.9721
GRMZM2G006363_T02	0.0216529	78.7773	64	0.2997
GRMZM2G006370_T01	0.039287	66.8491	25.4978	1.3905
GRMZM2G006377_T01	1	84.788	78.3827	0.1133
GRMZM2G006377_T02	1	80.4283	73.9506	0.1211
GRMZM2G006399_T01	0.159073	14.3333	5.3333	1.4263
GRMZM2G006416_T01	0.372935	11.7009	5.0448	1.2137
GRMZM2G006416_T02	0.984951	44.5586	33.1816	0.4253
GRMZM2G006416_T06	0.343865	4.2938	6.4723	-0.592
GRMZM2G006428_T01	0.157674	125.094	79.5555	0.653
GRMZM2G006428_T02	0.00153979	10.1277	4.7483	1.0928
GRMZM2G006429_T01	0.000686996	36	7.0949	2.3431
GRMZM2G006452_T01	0.0270314	191.532	63.4297	1.5944
GRMZM2G006453_T01	0.261019	17.0098	39.2876	-1.2077
GRMZM2G006453_T02	1	14.6185	37.0437	-1.3414
GRMZM2G006453_T05	0.328731	0.5706	9.103	-3.9957
GRMZM2G006453_T07	0.316515	24.4078	30.9698	-0.3435
GRMZM2G006453_T08	0.244085	6.8194	27.3005	-2.0012
GRMZM2G006468_T01	0.768567	23.7296	14.8403	0.6772
GRMZM2G006468_T02	1	53.33	15.8141	1.7537
GRMZM2G006468_T03	1	53.33	15.8141	1.7537
GRMZM2G006468_T04	0.149064	12.3197	22.0671	-0.8409
GRMZM2G006468_T05	0.139999	21.4675	17.1026	0.3279
GRMZM2G006474_T01	0.644319	99.533	41.6667	1.2563
GRMZM2G006477_T01	1	395.856	330.213	0.2616
GRMZM2G006480_T02	1	21.3263	60.9998	-1.5162
GRMZM2G006493_T02	0.000929413	24.4246	9.0155	1.4379
GRMZM2G006493_T03	0.207037	14.6032	35.6655	-1.2882
GRMZM2G006493_T04	0.620486	3.7103	19.82	-2.4173
GRMZM2G006493_T05	0.00280879	8.6179	1.8243	2.24
GRMZM2G006493_T06	0.479825	139.159	76.4544	0.8641
GRMZM2G006505_T01	0.0235978	46.9574	13	1.8528
GRMZM2G006507_T01	0.116365	34.3159	16.1251	1.0896
GRMZM2G006507_T04	0.00142742	50.256	25.3003	0.9901
GRMZM2G006620_T01	0.33367	14.8871	24.4836	-0.7178
GRMZM2G006631_T01	0.0145405	30.961	17.6667	0.8094
GRMZM2G006644_T01	0.00078805	10.3333	2	2.3692
GRMZM2G006661_T01	0.141193	117	39.3333	1.5727
GRMZM2G006672_T02	0.000670907	47	14.6667	1.6801
GRMZM2G006673_T01	0.4653	14.2142	25.1328	-0.8222
GRMZM2G006673_T02	0.00150641	80.738	5.8672	3.7825
GRMZM2G006676_T01	0.00576973	137.901	48	1.5225
GRMZM2G006678_T01	0.347432	7	7.3333	-0.0671
GRMZM2G006704_T01	0.205865	67.3396	49	0.4587
GRMZM2G006707_T01	0.169197	173.028	155.831	0.151
GRMZM2G006707_T02	0.000612198	22.7442	8.2778	1.4582
GRMZM2G006707_T03	0.334339	7.6835	10.2074	-0.4098
GRMZM2G006707_T04	0.19324	95.1187	58.3507	0.705
GRMZM2G006721_T02	0.000691566	10	1.6667	2.585
GRMZM2G006736_T01	1	59.3727	311.881	-2.3931
GRMZM2G006736_T02	0.0140585	107.867	90.7582	0.2491
GRMZM2G006745_T05	0.116397	119.667	26.6667	2.1659
GRMZM2G006745_T06	0.284318	38.7171	17.6667	1.1319
GRMZM2G006752_T02	0.306027	86.6786	105.951	-0.2897
GRMZM2G006753_T02	0.294182	75.4887	38.1681	0.9839
GRMZM2G006759_T01	0.497829	8.2285	10.6741	-0.3754
GRMZM2G006765_T02	0.0137437	101.752	35.4	1.5232
GRMZM2G006780_T01	0.203705	41.5994	9.4664	2.1357
GRMZM2G006781_T01	0.000721715	80.3989	26.0864	1.6239
GRMZM2G006781_T02	0.279642	10.4998	18.0602	-0.7824
GRMZM2G006790_T01	0.597224	19.5415	13.6423	0.5185
GRMZM2G006790_T02	0.13156	9.1835	17.0243	-0.8905
GRMZM2G006791_T01	0.547906	17.8387	20.6218	-0.2092
GRMZM2G006791_T02	0.850386	38.0217	8.7124	2.1257
GRMZM2G006806_T01	0.0649691	128.427	70.3333	0.8687
GRMZM2G006830_T01	0.000520845	10	5.6667	0.8194
GRMZM2G006841_T01	0.145486	10.1732	5.7379	0.8262
GRMZM2G006878_T01	0.216017	30.2202	12.3017	1.2967
GRMZM2G006884_T01	0.67316	51.7122	4.3333	3.577
GRMZM2G006894_T01	0.127373	335.928	258.466	0.3782
GRMZM2G006937_T01	0.0351868	535.4	290.333	0.8829
GRMZM2G006942_T01	0.000652808	50.6667	13.6667	1.8904
GRMZM2G006943_T02	0.222625	81.5987	59.3774	0.4586
GRMZM2G006948_T01	0.184346	120	72.8248	0.7205
GRMZM2G006953_T02	0.335631	47.3021	21.2175	1.1566
GRMZM2G006953_T03	0.332144	19.7322	19.569	0.012
GRMZM2G006964_T01	0.124719	39.6667	12	1.7249
GRMZM2G006965_T01	0.177914	77.888	54.6667	0.5107
GRMZM2G006977_T01	0.0106147	189.406	138.667	0.4499
GRMZM2G006981_T01	0.294245	4.4835	3.0867	0.5385
GRMZM2G007012_T01	0.103201	13.1511	47.1752	-1.8428
GRMZM2G007021_T01	0.182701	21.9955	11.0798	0.9893
GRMZM2G007025_T01	0.00601286	11.3333	10	0.1806
GRMZM2G007038_T01	0.000520845	1122.62	1609	-0.5193
GRMZM2G007057_T02	0.000576017	30.2578	13.2371	1.1927
GRMZM2G007063_T04	0.121512	34.4333	25.2849	0.4455
GRMZM2G007074_T01	0.237791	72	54.6667	0.3973
GRMZM2G007080_T01	0.27826	45.903	54.1603	-0.2386
GRMZM2G007097_T01	0.0839101	3.6667	8.0989	-1.1433
GRMZM2G007103_T01	0.0962418	83	37.6667	1.1398
GRMZM2G007120_T01	0.029329	24.4369	54.8532	-1.1665
GRMZM2G007120_T03	0.416987	19.0924	18.7836	0.0235
GRMZM2G007122_T01	0.160402	58.3679	70.7293	-0.2771
GRMZM2G007122_T02	0.0538047	52.4898	11.118	2.2391
GRMZM2G007146_T01	0.430635	12.7221	16.3069	-0.3581
GRMZM2G007146_T02	0.334232	61.6678	69.3598	-0.1696
GRMZM2G007151_T03	1	2.0086	4	-0.9938
GRMZM2G007157_T01	0.122393	60.5738	50.1822	0.2715
GRMZM2G007157_T02	0.418051	13.2049	9.4846	0.4774
GRMZM2G007160_T01	0.118755	19.3886	5.2228	1.8923
GRMZM2G007160_T02	0.293664	17.9573	17.7772	0.0145
GRMZM2G007185_T01	0.00121518	35	26.6667	0.3923
GRMZM2G007188_T01	0.126749	101.74	46.7053	1.1232
GRMZM2G007188_T02	0.40472	17.1638	22.628	-0.3987
GRMZM2G007190_T01	0.211495	44.3615	52.203	-0.2348
GRMZM2G007195_T01	0.049393	36.8068	64.9216	-0.8187
GRMZM2G007195_T03	0.020839	60.611	24.5765	1.3023
GRMZM2G007195_T05	0.0739404	65.8537	34.0272	0.9526
GRMZM2G007201_T02	0.0676804	19.7378	8.7864	1.1676
GRMZM2G007206_T01	0.0680493	124.873	36.6567	1.7683
GRMZM2G007206_T03	0.00256347	14.1718	15.6766	-0.1456
GRMZM2G007229_T01	0.136183	109.485	65.8633	0.7332
GRMZM2G007248_T01	0.3441	8.8756	5.4031	0.7161
GRMZM2G007249_T02	0.505436	5.2568	6.3053	-0.2624
GRMZM2G007260_T03	0.912804	4.0731	22.4442	-2.4622
GRMZM2G007260_T04	0.441057	33.0367	32.7385	0.0131
GRMZM2G007260_T05	0.263346	31.7028	17.2512	0.8779
GRMZM2G007276_T01	0.711109	116.352	79.4285	0.5508
GRMZM2G007276_T02	1	11.1457	4.2178	1.4019
GRMZM2G007276_T04	0.0813377	82.0357	130.102	-0.6653
GRMZM2G007277_T01	0.227564	30.3239	20.6105	0.5571
GRMZM2G007283_T01	0.766492	80.7175	29.7822	1.4384
GRMZM2G007283_T02	0.000864728	65.4526	45.3163	0.5304
GRMZM2G007288_T01	0.113098	24.4188	26.2512	-0.1044
GRMZM2G007288_T02	0.0268546	59.2485	17.114	1.7916
GRMZM2G007300_T01	0.233265	193.502	122.617	0.6582
GRMZM2G007324_T01	0.00689714	19.3794	12.3333	0.652
GRMZM2G007339_T01	0.185592	49.5488	37.2993	0.4097
GRMZM2G007339_T02	1	17.9235	13.6699	0.3909
GRMZM2G007347_T01	0.239068	68.8163	67.6673	0.0243
GRMZM2G007369_T01	0.194989	9.7251	6.3682	0.6108
GRMZM2G007372_T01	1	18.9302	18.6667	0.0202
GRMZM2G007381_T01	1	55.9246	63.3609	-0.1801
GRMZM2G007384_T01	0.150772	111.013	58.8755	0.915
GRMZM2G007385_T01	0.311351	46.054	17.3333	1.4098
GRMZM2G007399_T01	0.514931	33.868	26.6667	0.3449
GRMZM2G007404_T01	0.000733205	265.281	79.45	1.7394
GRMZM2G007404_T02	0.147932	102.309	12.0046	3.0913
GRMZM2G007426_T01	0.946937	28.2004	5.914	2.2535
GRMZM2G007441_T01	0.265875	27.6401	14.6667	0.9142
GRMZM2G007453_T01	0.223863	44.4882	25.2592	0.8166
GRMZM2G007453_T02	0.087365	4.1804	7.8704	-0.9128
GRMZM2G007453_T03	0.150008	11.96	7.8704	0.6037
GRMZM2G007466_T01	0.086772	168.813	113.373	0.5743
GRMZM2G007475_T01	0.136938	15.7339	19.3333	-0.2972
GRMZM2G007477_T01	0.000778831	23.6667	28	-0.2426
GRMZM2G007486_T02	0.188388	195.416	138.667	0.4949
GRMZM2G007489_T01	0.311048	250.425	145	0.7883
GRMZM2G007514_T01	0.0552891	42.1377	20.6607	1.0282
GRMZM2G007555_T01	0.000528367	17.4759	11.3333	0.6248
GRMZM2G007587_T03	1	30.1768	12.3333	1.2909
GRMZM2G007590_T01	0.0971715	9.9617	10.401	-0.0623
GRMZM2G007590_T02	0.00738976	12.2109	4.2657	1.5173
GRMZM2G007633_T01	0.235518	22.7525	21.3588	0.0912
GRMZM2G007647_T01	0.000819015	119.004	84.9243	0.4868
GRMZM2G007651_T02	0.414936	67.3704	77.7426	-0.2066
GRMZM2G007675_T01	0.000888103	52.516	94.4673	-0.8471
GRMZM2G007675_T02	0.0827196	139.342	24.0163	2.5365
GRMZM2G007675_T03	0.539568	38.4835	67.2147	-0.8045
GRMZM2G007681_T01	0.027737	107.097	73.5	0.5431
GRMZM2G007681_T02	0.027737	107.097	73.5	0.5431
GRMZM2G007683_T02	0.0625632	31.6304	16.2544	0.9605
GRMZM2G007695_T01	0.000630441	36.1754	17.8315	1.0206
GRMZM2G007708_T01	1	6.6667	6.3333	0.074
GRMZM2G007721_T01	0.373629	60.2901	66.9838	-0.1519
GRMZM2G007721_T02	0.279299	64.4917	20.1882	1.6756
GRMZM2G007729_T02	1	29.9238	19.6079	0.6099
GRMZM2G007734_T01	0.232525	80.9676	63.0481	0.3609
GRMZM2G007757_T01	0.134429	16.8176	24.3333	-0.533
GRMZM2G007791_T01	0.14495	18.1283	10.1875	0.8314
GRMZM2G007791_T02	0.699251	14.2053	7.8125	0.8626
GRMZM2G007801_T01	0.104042	55.2259	45.3333	0.2848
GRMZM2G007810_T01	0.00175803	23.0842	8.9493	1.3671
GRMZM2G007810_T02	0.0290184	77.7173	26.3841	1.5586
GRMZM2G007835_T01	0.278247	61.4496	36.1056	0.7672
GRMZM2G007835_T02	1	7.2942	8.8944	-0.2861
GRMZM2G007848_T01	0.102037	124.708	77.5472	0.6854
GRMZM2G007848_T02	0.788467	9.9846	22.6655	-1.1827
GRMZM2G007854_T01	0.134429	70.3932	9.5641	2.8797
GRMZM2G007854_T02	1	8.1534	55.9049	-2.7775
GRMZM2G007854_T03	0.274419	124.311	34.531	1.848
GRMZM2G007871_T01	0.0910937	319.141	169.34	0.9143
GRMZM2G007871_T02	0.218469	27.7208	16.1812	0.7766
GRMZM2G007899_T01	0.000765289	62.3333	13.3333	2.225
GRMZM2G007907_T01	1	15.2614	24.6859	-0.6938
GRMZM2G007907_T03	0.296647	54.7536	22.6911	1.2708
GRMZM2G007914_T02	0.254265	57.4397	36.5404	0.6526
GRMZM2G007915_T01	0.869526	9.0732	49.8237	-2.4571
GRMZM2G007915_T02	0.0331823	61.648	9.8429	2.6469
GRMZM2G007922_T01	0.15657	184.419	116.892	0.6578
GRMZM2G007928_T01	0.202289	26.6759	6	2.1525
GRMZM2G007933_T01	0.34048	28.8959	19.3055	0.5819
GRMZM2G007939_T01	1	11.5103	1.2932	3.1539
GRMZM2G007939_T03	0.0212476	45.8884	43.339	0.0825
GRMZM2G007939_T04	0.0472055	9.1997	26.3678	-1.5191
GRMZM2G007957_T01	0.230354	19.4289	18	0.1102
GRMZM2G008058_T03	0.0752712	75.0365	50.083	0.5833
GRMZM2G008058_T04	1	7.7849	8.7238	-0.1643
GRMZM2G008060_T01	0.617198	9.3333	78.3333	-3.0692
GRMZM2G008061_T01	0.29059	13.8542	10.3435	0.4216
GRMZM2G008061_T02	0.338717	32.8135	24.6455	0.413
GRMZM2G008072_T01	0.00673602	12.2623	16.2193	-0.4035
GRMZM2G008093_T01	0.13854	76.3287	42.3333	0.8504
GRMZM2G008095_T02	0.163808	26.3553	13.97	0.9158
GRMZM2G008106_T01	0.00560537	61.6667	12.6667	2.2835
GRMZM2G008108_T01	0.382936	53.9643	34.3856	0.6502
GRMZM2G008123_T04	0.146919	20.6667	5.95	1.7963
GRMZM2G008123_T05	0.251663	52.2071	51.6667	0.015
GRMZM2G008166_T01	0.000646851	42.6667	7.1323	2.5807
GRMZM2G008175_T01	0.000558783	10	14	-0.4854
GRMZM2G008209_T01	0.172415	15.6451	7.0305	1.154
GRMZM2G008209_T02	0.00143324	7.4578	14.3012	-0.9393
GRMZM2G008216_T02	0.000600135	17.3917	9.4292	0.8832
GRMZM2G008216_T03	0.000893171	7.2582	8.4125	-0.2129
GRMZM2G008226_T01	0.348857	21.1898	5.6667	1.9028
GRMZM2G008232_T01	0.407642	73.8213	38.9887	0.921
GRMZM2G008242_T01	1	32.3333	31	0.0608
GRMZM2G008247_T02	0.0175062	23.4197	23.0078	0.0256
GRMZM2G008259_T01	0.0184209	32.7358	11.808	1.4711
GRMZM2G008259_T02	0.297415	38.9793	26.5253	0.5553
GRMZM2G008263_T03	0.24503	88.4962	406.071	-2.198
GRMZM2G008273_T02	0.0970942	97.9852	65.4859	0.5814
GRMZM2G008273_T03	0.119435	26.8138	12.1807	1.1384
GRMZM2G008287_T01	0.00120165	135.508	67.1645	1.0126
GRMZM2G008287_T03	0.0012819	7.492	4.1278	0.86
GRMZM2G008290_T02	0.000707001	50.1105	17.6662	1.5041
GRMZM2G008309_T01	0.000783678	11	3	1.8745
GRMZM2G008327_T01	0.0857673	102.661	45.7353	1.1665
GRMZM2G008356_T01	0.00727878	330.287	173.667	0.9274
GRMZM2G008359_T01	0.218786	30.0503	6.2381	2.2682
GRMZM2G008359_T02	0.0966534	28.4938	9.4128	1.598
GRMZM2G008369_T01	0.234056	7.1257	8.5092	-0.256
GRMZM2G008410_T01	0.0476192	326.383	134.333	1.2807
GRMZM2G008425_T01	0.172065	17.957	27.0174	-0.5893
GRMZM2G008425_T02	0.000780964	14.5513	2.316	2.6515
GRMZM2G008430_T01	0.0833645	17.2731	11.7626	0.5543
GRMZM2G008456_T01	0.0426069	58.6667	34	0.787
GRMZM2G008474_T01	1	12.2255	16.7992	-0.4585
GRMZM2G008482_T01	0.165161	11.3452	2.6667	2.089
GRMZM2G008490_T01	0.115627	152.252	176.075	-0.2097
GRMZM2G008497_T01	0.0889382	191.784	105.209	0.8662
GRMZM2G008497_T02	0.641765	32.5102	28.6434	0.1827
GRMZM2G008501_T01	0.0608131	39.0369	58.697	-0.5884
GRMZM2G008501_T03	0.245146	123.65	34.3412	1.8482
GRMZM2G008507_T01	0.00247539	0.3592	22.0862	-5.942
GRMZM2G008513_T01	0.414979	42.6623	53.0557	-0.3145
GRMZM2G008556_T01	0.112699	143.265	45.8223	1.6446
GRMZM2G008558_T01	0.000520845	13.3768	7.0799	0.9179
GRMZM2G008607_T02	0.248564	41.8553	13.6667	1.6147
GRMZM2G008611_T02	0.288041	176.528	79.3298	1.154
GRMZM2G008623_T01	0.255353	68.9595	45.4114	0.6027
GRMZM2G008638_T01	0.131351	30.1667	26.5645	0.1835
GRMZM2G008638_T02	0.36782	27.6939	30.7065	-0.149
GRMZM2G008642_T01	0.00054006	14.3333	15.3064	-0.0948
GRMZM2G008647_T01	0.0128525	18.7725	9.4258	0.9939
GRMZM2G008647_T03	0.240967	14.5551	12.7422	0.1919
GRMZM2G008647_T05	0.109665	284.939	153.744	0.8901
GRMZM2G008649_T01	0.294296	63.0713	30.5576	1.0455
GRMZM2G008663_T01	0.432387	71.8651	48	0.5823
GRMZM2G008665_T01	0.19349	11.3333	8.6667	0.387
GRMZM2G008687_T01	0.246331	29.6377	21.3491	0.4733
GRMZM2G008687_T03	0.188315	12.5901	4.6667	1.4318
GRMZM2G008691_T03	0.000520845	19.0864	7.1603	1.4144
GRMZM2G008696_T01	0.0646469	21.6103	17.0207	0.3444
GRMZM2G008710_T02	0.13324	78.0877	31.3631	1.316
GRMZM2G008714_T01	0.00672633	31.8839	36.302	-0.1872
GRMZM2G008715_T01	0.0449109	17	11	0.628
GRMZM2G008726_T01	0.000570036	31.3333	13.6667	1.197
GRMZM2G008728_T01	0.217846	0	19.4533	#NUM!
GRMZM2G008728_T02	1	54.5131	12.915	2.0776
GRMZM2G008730_T01	0.561047	39.3535	20.0191	0.9751
GRMZM2G008748_T02	0.0540028	144.105	42.518	1.761
GRMZM2G008765_T01	0.229626	242.294	171.452	0.499
GRMZM2G008765_T02	0.00186945	27.2621	13.5331	1.0104
GRMZM2G008773_T01	0.876834	8.6667	6.6667	0.3785
GRMZM2G008854_T01	0.22788	10.1586	11.6174	-0.1936
GRMZM2G008859_T01	0.110691	14.1371	3.6715	1.945
GRMZM2G008862_T01	0.429752	30.9378	33.8111	-0.1281
GRMZM2G008862_T02	0.325931	66.3043	28.0112	1.2431
GRMZM2G008892_T01	0.24042	8.9149	15.3737	-0.7862
GRMZM2G008913_T01	0.0400622	7.7426	8.1264	-0.0698
GRMZM2G008919_T04	0.0913099	29.7247	41.6949	-0.4882
GRMZM2G008919_T05	0.391581	11.7756	33.9663	-1.5283
GRMZM2G009014_T01	0.446674	10.466	4.0428	1.3723
GRMZM2G009014_T02	0.525101	14.9068	20.6239	-0.4683
GRMZM2G009021_T01	1	23.3333	15.4025	0.5992
GRMZM2G009030_T01	0.0173893	68.5244	31.2274	1.1338
GRMZM2G009048_T01	0.0301854	19.9296	32.3101	-0.6971
GRMZM2G009060_T01	0.137183	6.6667	10.3333	-0.6323
GRMZM2G009065_T01	0.307144	3	8	-1.415
GRMZM2G009070_T01	0.705116	49.9009	39.3333	0.3433
GRMZM2G009091_T01	0.396989	59.255	14.4248	2.0384
GRMZM2G009091_T03	0.589153	59.2315	11.7541	2.3332
GRMZM2G009091_T04	0.0903121	17.1194	9.3333	0.8752
GRMZM2G009136_T01	0.352837	90.4381	43.1555	1.0674
GRMZM2G009141_T01	0.258515	82.5765	37.8525	1.1253
GRMZM2G009157_T01	0.0156186	9.4292	2.7201	1.7935
GRMZM2G009188_T01	0.0539073	52.3082	22.9638	1.1877
GRMZM2G009196_T01	0.00061485	32.3428	5.3293	2.6014
GRMZM2G009197_T01	0.000641716	31.2861	5.2022	2.5883
GRMZM2G009208_T01	0.223202	32	26	0.2996
GRMZM2G009214_T01	0.000629014	23.7586	27.5747	-0.2149
GRMZM2G009214_T03	0.00060871	25.505	3.663	2.7997
GRMZM2G009223_T01	0.00325325	78.6394	175.229	-1.1559
GRMZM2G009232_T01	0.216428	47.0435	14.717	1.6765
GRMZM2G009253_T01	0.226729	52.51	38.1637	0.4604
GRMZM2G009265_T01	0.000727062	81	41.3333	0.9706
GRMZM2G009268_T01	0.204581	3.5979	5.8095	-0.6913
GRMZM2G009282_T01	0.0252762	467.776	167.333	1.4831
GRMZM2G009320_T02	0.000520845	94.474	1374.9	-3.8633
GRMZM2G009323_T01	0.408631	127.004	76.1159	0.7386
GRMZM2G009326_T01	1	25.7887	42.6311	-0.7252
GRMZM2G009335_T02	0.305378	134.289	87.7764	0.6134
GRMZM2G009335_T03	0.0390521	605.847	398.224	0.6054
GRMZM2G009344_T02	0.845431	5.6667	17.5178	-1.6282
GRMZM2G009346_T01	0.187303	139.619	73	0.9355
GRMZM2G009348_T01	0.000740488	108	47.3333	1.1901
GRMZM2G009353_T02	0.265066	29.1017	62.6667	-1.1066
GRMZM2G009365_T01	0.0517548	125.125	43.6667	1.5188
GRMZM2G009368_T01	0.000594434	13.7242	11.1973	0.2936
GRMZM2G009368_T02	0.000520845	5.2758	3.4694	0.6047
GRMZM2G009387_T01	0.767525	35	22.6667	0.6268
GRMZM2G009406_T01	0.32353	3.6667	3.6667	0
GRMZM2G009412_T01	0.242223	12.4316	10.1489	0.2927
GRMZM2G009412_T02	0.00408014	457.45	95.4753	2.2604
GRMZM2G009412_T03	0.322744	7.3148	8.7789	-0.2632
GRMZM2G009412_T04	0.125	75.6666	33.6946	1.1671
GRMZM2G009413_T01	0.226606	23.7055	26.8282	-0.1785
GRMZM2G009413_T02	0.00100153	25.1732	3.2874	2.9369
GRMZM2G009426_T01	NA	5	1.6667	1.585
GRMZM2G009435_T01	0.813914	36.3946	4.913	2.889
GRMZM2G009435_T02	0.00586827	251.252	61.4203	2.0323
GRMZM2G009438_T01	0.226756	36.4647	51.8182	-0.507
GRMZM2G009443_T01	0.000520845	561.051	1245.67	-1.1507
GRMZM2G009448_T01	0.000641582	39.1092	9.0462	2.1121
GRMZM2G009448_T02	0.422441	172.903	96.9537	0.8346
GRMZM2G009464_T01	0.714062	71.6314	47.9212	0.5799
GRMZM2G009464_T02	0.323145	279.496	174.086	0.683
GRMZM2G009465_T01	0.000520845	11044.3	3924.33	1.4928
GRMZM2G009479_T02	0.0120028	185.845	73.0878	1.3464
GRMZM2G009506_T02	0.00208304	18.3333	1.6667	3.4594
GRMZM2G009530_T01	0.270701	21.4976	13.9253	0.6265
GRMZM2G009538_T01	1	62.3245	33.59	0.8918
GRMZM2G009538_T02	0.103592	454.87	299.743	0.6017
GRMZM2G009544_T01	0.0817824	84.2577	97.6667	-0.2131
GRMZM2G009563_T01	1	16.6667	16.0206	0.057
GRMZM2G009571_T03	0.160441	15.5678	8.9854	0.7929
GRMZM2G009571_T05	0.101245	12.3418	10.2874	0.2627
GRMZM2G009575_T02	0.29047	72.3904	44.3635	0.7064
GRMZM2G009591_T02	0.241669	22.7251	32.9483	-0.5359
GRMZM2G009593_T01	0.00193691	316.702	333.401	-0.0741
GRMZM2G009598_T01	0.131298	33.6667	13.6667	1.3007
GRMZM2G009626_T01	0.287189	14.2546	4.7568	1.5834
GRMZM2G009626_T02	0.017304	29.0996	119.243	-2.0348
GRMZM2G009627_T01	0.0152642	116.389	43.6667	1.4143
GRMZM2G009638_T01	0.241389	180.479	169.829	0.0878
GRMZM2G009655_T01	0.51173	137.821	134.333	0.037
GRMZM2G009661_T01	0.000727097	63.726	45.921	0.4727
GRMZM2G009661_T02	0.0139372	5.1896	23.5495	-2.182
GRMZM2G009681_T01	0.215699	12.7453	9.6667	0.3989
GRMZM2G009683_T01	0.000926922	14.5111	6.6667	1.1221
GRMZM2G009690_T01	0.234728	27.8993	5	2.4802
GRMZM2G009703_T01	0.292839	19.9792	10	0.9985
GRMZM2G009715_T01	1	80.7555	39.4173	1.0347
GRMZM2G009715_T02	0.0739444	31.9452	242.916	-2.9268
GRMZM2G009717_T01	0.175789	34.4826	27.6383	0.3192
GRMZM2G009719_T01	0.000888825	18.6667	2.3333	3
GRMZM2G009785_T01	0.671603	19.8026	36.9997	-0.9018
GRMZM2G009785_T02	1	42.117	12.3136	1.7741
GRMZM2G009795_T01	0.265965	19.1833	18	0.0919
GRMZM2G009804_T01	0.0131094	11.8614	27.3333	-1.2044
GRMZM2G009808_T01	0.327994	257.055	154.205	0.7372
GRMZM2G009818_T01	0.296011	27.9435	18.2762	0.6125
GRMZM2G009843_T01	0.289469	12.5015	10.2401	0.2879
GRMZM2G009843_T02	0.000806376	43.5452	16.0665	1.4385
GRMZM2G009845_T01	0.406524	263.197	201.494	0.3854
GRMZM2G009845_T03	0.46389	97.878	27.749	1.8186
GRMZM2G009849_T01	1	104.662	1.9057	5.7793
GRMZM2G009849_T02	0.0546919	287.586	160.422	0.8421
GRMZM2G009869_T02	0.0286675	33.7156	20.9642	0.6855
GRMZM2G009871_T02	0.000740488	157.84	63.3333	1.3174
GRMZM2G009876_T01	0.00384797	126.034	49.2882	1.3545
GRMZM2G009888_T01	1	20.3333	28.6667	-0.4955
GRMZM2G009892_T02	0.000520845	7.3332	6.9997	0.0671
GRMZM2G009894_T01	0.091145	42.4145	26.8162	0.6615
GRMZM2G009895_T01	0.808409	138.716	67.9389	1.0298
GRMZM2G009901_T01	0.167064	26.8649	16.6156	0.6932
GRMZM2G009928_T02	0.00523682	42.7115	21.3333	1.0015
GRMZM2G009928_T03	0.67944	67.4528	45.1727	0.5784
GRMZM2G009936_T01	1	14.3252	11.7465	0.2863
GRMZM2G009936_T03	0.0237249	275.801	122.464	1.1713
GRMZM2G009940_T01	0.556576	22.9599	18.999	0.2732
GRMZM2G009940_T03	1	28.3519	5	2.5034
GRMZM2G009944_T01	0.384821	6.9214	19.2423	-1.4751
GRMZM2G009948_T01	1	8.9902	2.6667	1.7533
GRMZM2G009958_T03	1	11.7592	0	#DIV/0!
GRMZM2G009987_T01	0.172083	19.3449	9.4903	1.0274
GRMZM2G009987_T02	0.178467	101.868	56.4964	0.8505
GRMZM2G009994_T01	0.498835	46.7066	55.0896	-0.2382
GRMZM2G009994_T03	1	33.2439	5.6855	2.5477
GRMZM2G009995_T01	0.0045184	95.114	41	1.214
GRMZM2G009998_T01	0.869805	27.3318	45.9488	-0.7494
GRMZM2G010000_T01	0.134217	44.9132	39.1693	0.1974
GRMZM2G010011_T01	0.00481359	36.0164	38	-0.0773
GRMZM2G010017_T03	0.269741	116.045	54.2477	1.097
GRMZM2G010034_T01	0.00427781	17.8961	400.153	-4.4828
GRMZM2G010034_T05	0.00366648	1.5103	61.7522	-5.3536
GRMZM2G010037_T01	0.193279	10.6667	7	0.6077
GRMZM2G010048_T01	0.000538533	18.3333	14.6667	0.3219
GRMZM2G010052_T01	0.327798	21.1037	12.6667	0.7365
GRMZM2G010054_T01	0.107382	218.67	152.857	0.5166
GRMZM2G010065_T01	0.179363	65.553	29.4958	1.1522
GRMZM2G010075_T01	0.0012869	87.718	13.8591	2.662
GRMZM2G010075_T02	0.290784	14.2608	39.7219	-1.4779
GRMZM2G010085_T01	0.0118662	200.194	46.1437	2.1172
GRMZM2G010085_T02	0.374284	32.2636	83.9631	-1.3798
GRMZM2G010093_T02	0.0577762	102.761	14.5655	2.8187
GRMZM2G010093_T03	0.121124	0.1161	67.7414	-9.1882
GRMZM2G010095_T01	0.493487	40.3267	35.4443	0.1862
GRMZM2G010095_T03	0.211829	68.5455	12.281	2.4806
GRMZM2G010105_T01	0.0764377	88.3717	39.457	1.1633
GRMZM2G010136_T01	0.00196518	41.8856	8.1461	2.3623
GRMZM2G010142_T01	1	62.8141	88.1674	-0.4892
GRMZM2G010142_T02	0.508384	10.2342	20.4993	-1.0022
GRMZM2G010146_T01	0.121209	20.4778	15.8657	0.3682
GRMZM2G010149_T02	0.000571895	11.0945	6.488	0.774
GRMZM2G010152_T01	0.247519	54.6844	49	0.1583
GRMZM2G010176_T01	0.391172	5.9414	5.5042	0.1103
GRMZM2G010196_T01	1	88.2945	30.0138	1.5567
GRMZM2G010202_T02	0.199001	39.0222	46.8605	-0.2641
GRMZM2G010221_T01	0.0275761	69.5897	98.492	-0.5011
GRMZM2G010235_T01	0.000520845	10	4	1.3219
GRMZM2G010238_T02	0.124561	8.7908	9.9353	-0.1766
GRMZM2G010257_T01	0.0147546	40.2672	12.3333	1.707
GRMZM2G010282_T01	0.285139	17.0121	17.9392	-0.0766
GRMZM2G010286_T01	0.0524201	5.564	5.5537	0.0027
GRMZM2G010290_T01	0.052282	30.293	19.9837	0.6002
GRMZM2G010298_T01	0.152582	99.3023	66.6667	0.5749
GRMZM2G010302_T01	0.630866	119.886	84.6679	0.5018
GRMZM2G010302_T02	0.628418	20.1651	7.9988	1.334
GRMZM2G010306_T01	0.0976672	57.1911	13.3333	2.1008
GRMZM2G010315_T01	0.202624	42.8022	57	-0.4133
GRMZM2G010321_T01	0.00754931	184.666	70.079	1.3979
GRMZM2G010321_T02	0.091973	38.2981	21.2112	0.8525
GRMZM2G010323_T01	0.00146294	46.5769	9.4821	2.2963
GRMZM2G010323_T02	0.148721	78.1793	67.3299	0.2155
GRMZM2G010323_T04	0.0553141	80.4938	26.1693	1.621
GRMZM2G010323_T05	0.234698	18.7076	7.9146	1.241
GRMZM2G010328_T01	1	103.234	37	1.4803
GRMZM2G010338_T01	0.285317	11.7101	10.9016	0.1032
GRMZM2G010342_T01	0.149159	336.447	278.166	0.2744
GRMZM2G010348_T01	0.000757976	44.7029	8.2051	2.4458
GRMZM2G010349_T02	0.000836656	142.372	715	-2.3283
GRMZM2G010353_T02	0.530927	11.9669	7.6667	0.6424
GRMZM2G010357_T03	1	67.6604	21.6121	1.6465
GRMZM2G010357_T05	0.00235451	102.518	59.8937	0.7754
GRMZM2G010362_T01	0.0481468	325.757	142.137	1.1965
GRMZM2G010363_T01	0.0152057	127.919	163.333	-0.3526
GRMZM2G010389_T01	0.505428	54.0915	23	1.2338
GRMZM2G010406_T03	0.0930046	173.903	35.761	2.2818
GRMZM2G010422_T03	0.170578	19.5859	19.23	0.0265
GRMZM2G010422_T04	0.476319	129.781	118.755	0.1281
GRMZM2G010433_T01	1	16.0121	3	2.4161
GRMZM2G010445_T01	0.170821	69.522	29.6667	1.2286
GRMZM2G010447_T01	0.278187	4.6484	8.531	-0.876
GRMZM2G010452_T01	0.0180336	102.587	64.3583	0.6727
GRMZM2G010460_T01	0.189723	14.8065	10.8662	0.4464
GRMZM2G010460_T05	0.416381	28.7232	93.0046	-1.6951
GRMZM2G010468_T01	0.480587	10	12.3333	-0.3026
GRMZM2G010474_T01	0.106453	11.0534	6.6667	0.7295
GRMZM2G010490_T01	0.13949	13.2962	5.3819	1.3048
GRMZM2G010490_T02	0.159096	31.1531	14.3329	1.12
GRMZM2G010491_T01	0.0198745	12.5704	8.358	0.5888
GRMZM2G010491_T02	0.000594434	12.642	7.6971	0.7158
GRMZM2G010505_T01	0.35174	44.0498	53.6667	-0.2849
GRMZM2G010551_T03	0.239776	89.4917	68.903	0.3772
GRMZM2G010551_T04	0.044493	7.4661	4.8626	0.6186
GRMZM2G010555_T01	0.00594067	6.1295	274.13	-5.483
GRMZM2G010555_T02	0.40605	15.0239	14.1518	0.0863
GRMZM2G010596_T01	0.000700377	23.1078	14.4885	0.6735
GRMZM2G010596_T03	0.210501	8.1345	7.8096	0.0588
GRMZM2G010599_T02	0.0149372	42.3077	15.4586	1.4525
GRMZM2G010604_T01	0.43335	13.3333	7.6667	0.7984
GRMZM2G010604_T02	0.0267058	29.3588	8.6667	1.7602
GRMZM2G010628_T01	0.0945278	25	13.6667	0.8713
GRMZM2G010636_T01	0.0429346	421.797	384.869	0.1322
GRMZM2G010637_T02	0.0380212	648.852	524.007	0.3083
GRMZM2G010649_T02	0.271079	0	10.9099	#NUM!
GRMZM2G010649_T03	0.287923	41.3039	13.6554	1.5968
GRMZM2G010657_T01	0.0102376	291.22	155.904	0.9015
GRMZM2G010657_T02	0.000520845	11.6667	2.6966	2.1132
GRMZM2G010664_T01	0.00632983	15.3333	19.6667	-0.3591
GRMZM2G010685_T01	0.288904	7.0194	11.3621	-0.6948
GRMZM2G010693_T02	0.00524167	57.7033	41.0603	0.4909
GRMZM2G010714_T02	0.002197	23.6565	4.0303	2.5533
GRMZM2G010743_T01	0.964454	33.6957	7.3721	2.1924
GRMZM2G010745_T01	0.0843397	113.22	46.0623	1.2975
GRMZM2G010745_T02	1	49.1404	1.0458	5.5542
GRMZM2G010745_T03	0.365999	74.691	25.3171	1.5608
GRMZM2G010754_T01	0.000558783	29.3511	9.97	1.5577
GRMZM2G010765_T02	1	5.3499	7.9123	-0.5646
GRMZM2G010775_T01	0.370166	28.1704	27.3333	0.0435
GRMZM2G010783_T02	0.111537	5.734	3.3333	0.7826
GRMZM2G010797_T03	0.00850364	80.4157	32	1.3294
GRMZM2G010801_T01	0.286528	36.2209	12.3506	1.5522
GRMZM2G010801_T02	0.153838	23.7465	8.9827	1.4025
GRMZM2G010804_T01	0.0603045	15.6667	8.6667	0.8541
GRMZM2G010823_T01	0.0613629	135.493	84.6307	0.679
GRMZM2G010834_T01	0.317031	66.1501	77.3333	-0.2253
GRMZM2G010836_T02	0.0799033	72.5702	17.3333	2.0658
GRMZM2G010861_T01	0.000520845	9.1603	10.3479	-0.1759
GRMZM2G010863_T01	0.195881	33.2919	17.6617	0.9145
GRMZM2G010863_T02	0.864088	14.3274	38.0399	-1.4087
GRMZM2G010863_T03	1	14.9374	37.9651	-1.3457
GRMZM2G010868_T01	0.000520845	6279.36	2230.22	1.4934
GRMZM2G010871_T02	0.816647	0.6125	39.5728	-6.0136
GRMZM2G010871_T03	0.270986	158.114	133.891	0.2399
GRMZM2G010884_T01	0.000520845	133.986	1169.33	-3.1255
GRMZM2G010892_T01	0.688126	70.695	55.3234	0.3537
GRMZM2G010892_T02	0.000649834	18.617	15.1666	0.2957
GRMZM2G010892_T03	0.23799	37.8621	9.4146	2.0078
GRMZM2G010920_T01	0.334542	14.2432	4.3333	1.7167
GRMZM2G010929_T01	0.373108	22.3395	11	1.0221
GRMZM2G010933_T02	0.837411	6.859	17.6667	-1.365
GRMZM2G010937_T01	0.601551	114.303	84.9758	0.4277
GRMZM2G010941_T01	0.299236	16.2769	6.9856	1.2204
GRMZM2G010941_T03	0.0323764	8.0564	4.6667	0.7877
GRMZM2G010944_T02	1	44.1623	31.8672	0.4707
GRMZM2G010944_T03	0.0465909	19.8946	5.9816	1.7338
GRMZM2G010944_T05	0.000520845	4.719	2.1512	1.1334
GRMZM2G010953_T01	0.133269	153.374	37.3825	2.0366
GRMZM2G010953_T02	0.000744037	103.875	27.3839	1.9235
GRMZM2G010960_T01	0.0547669	529.626	311.667	0.765
GRMZM2G010962_T01	0.200243	38.7786	20.6667	0.908
GRMZM2G010973_T01	0.164403	12.2325	13.3333	-0.1243
GRMZM2G010987_T01	0.232649	73.7116	50.3333	0.5504
GRMZM2G010991_T01	0.0223188	69.4049	18.5073	1.9069
GRMZM2G011015_T01	0.000593565	13.6667	19.3333	-0.5004
GRMZM2G011030_T01	0.64265	35.868	21.1233	0.7639
GRMZM2G011030_T03	0.000771322	10.1789	3.7002	1.4599
GRMZM2G011031_T01	0.0163277	80.1534	34.1785	1.2297
GRMZM2G011031_T02	0.169964	144.329	32.5883	2.1469
GRMZM2G011068_T01	0.0725079	46.7996	11.6667	2.0041
GRMZM2G011079_T01	0.278839	9.089	6.2398	0.5426
GRMZM2G011079_T02	0.142961	316.415	323.76	-0.0331
GRMZM2G011085_T01	0.278627	21.1775	11.5664	0.8726
GRMZM2G011101_T01	0.0635569	582.488	368.07	0.6622
GRMZM2G011129_T01	0.186056	142.975	87.6667	0.7057
GRMZM2G011136_T01	0.214367	55.0443	38.3387	0.5218
GRMZM2G011136_T02	0.279288	54.2404	35.6615	0.605
GRMZM2G011141_T01	0.023068	8.6667	6	0.5305
GRMZM2G011151_T01	0.269229	4.8275	6.4204	-0.4114
GRMZM2G011160_T01	0.00748763	8.6667	11.6667	-0.4288
GRMZM2G011169_T01	0.396175	23.7725	33.3333	-0.4877
GRMZM2G011173_T01	0.239769	151.919	95.8029	0.6652
GRMZM2G011213_T01	0.382489	206.272	103.333	0.9972
GRMZM2G011218_T01	0.00131049	19.044	2	3.2513
GRMZM2G011219_T01	0.356334	145.654	97.2717	0.5825
GRMZM2G011222_T01	0.246803	23.6529	26.6397	-0.1716
GRMZM2G011253_T01	0.0162978	59.0571	6.104	3.2743
GRMZM2G011253_T02	0.000746924	72.2151	49.2673	0.5517
GRMZM2G011269_T01	0.347671	66.218	294.812	-2.1545
GRMZM2G011315_T01	0.0799033	49.5149	53.2527	-0.105
GRMZM2G011319_T02	0.101946	59.6667	70.3333	-0.2373
GRMZM2G011355_T01	0.0807161	313.778	162.829	0.9464
GRMZM2G011355_T02	0.143305	2.5551	14.6012	-2.5146
GRMZM2G011364_T01	0.137461	49.8502	17.8422	1.4823
GRMZM2G011364_T02	0.0384093	47.7472	18.7071	1.3518
GRMZM2G011373_T01	0.00904194	59.8665	64.6667	-0.1113
GRMZM2G011394_T01	0.157279	3.8881	6.2517	-0.6852
GRMZM2G011404_T01	0.237812	186.695	82.5473	1.1774
GRMZM2G011456_T03	0.0160426	161.615	106.072	0.6075
GRMZM2G011469_T01	0.185729	137.723	82.2738	0.7433
GRMZM2G011473_T01	0.320693	61.4217	39.6601	0.6311
GRMZM2G011473_T02	0.221665	13.4528	12.1593	0.1458
GRMZM2G011479_T01	0.00515386	62.6058	132.79	-1.0848
GRMZM2G011479_T02	0.0165473	58.9999	81.2468	-0.4616
GRMZM2G011483_T01	0.0025843	585.443	291.98	1.0037
GRMZM2G011483_T02	0.408535	28.5538	29.3529	-0.0398
GRMZM2G011491_T01	0.253819	38.5107	59.6697	-0.6317
GRMZM2G011491_T02	0.00875469	213.338	41.9227	2.3473
GRMZM2G011513_T01	0.0111175	95	7.6667	3.6313
GRMZM2G011518_T02	0.428934	41.0039	37.349	0.1347
GRMZM2G011520_T01	0.252755	23.2714	12.2308	0.928
GRMZM2G011520_T02	0.326811	129.093	52.769	1.2906
GRMZM2G011523_T01	0.000740488	75.1241	21.8714	1.7802
GRMZM2G011523_T02	0.00185876	18.3806	4.0076	2.1974
GRMZM2G011523_T03	0.00118417	9.4299	3.7717	1.322
GRMZM2G011523_T04	0.00185029	476.962	177.703	1.4244
GRMZM2G011523_T06	0.00132777	18.6149	3.2164	2.533
GRMZM2G011523_T07	0.000570036	28.1608	9.5097	1.5662
GRMZM2G011526_T01	0.00345378	1003.69	559.667	0.8427
GRMZM2G011541_T01	0.00254502	12.3333	39.6667	-1.6854
GRMZM2G011553_T01	NA	3.6667	2	0.8745
GRMZM2G011562_T01	0.000520845	9.7264	2.7105	1.8434
GRMZM2G011575_T01	0.478903	101.217	44.2439	1.1939
GRMZM2G011588_T01	0.0024304	6.051	103.096	-4.0907
GRMZM2G011588_T03	0.516183	234.875	291.198	-0.3101
GRMZM2G011590_T02	0.268689	17.6403	27.6667	-0.6493
GRMZM2G011592_T02	0.37214	102.661	66.8282	0.6194
GRMZM2G011592_T03	1	97.4373	63.2079	0.6244
GRMZM2G011592_T04	1	52.2676	46.1864	0.1784
GRMZM2G011592_T05	0.0565296	61.9955	49.2726	0.3314
GRMZM2G011608_T01	0.00854491	72.9498	20.2446	1.8494
GRMZM2G011615_T01	0.000709099	14.6667	6.6667	1.1375
GRMZM2G011624_T01	0.000535316	25	8.6667	1.5284
GRMZM2G011627_T01	1	8.0533	6.1787	0.3823
[truncated: 25,355 more rows]

## Sheet: MMS.vs.seeTC
target_id	padj	mean.treated (seeTC)	mean.untreated (MMS)	log2.fold.change
AC148152.3_FGT008	0.075529	18	67.1246	-1.89884
AC148167.6_FGT001	0.635364	34.6667	13.927	1.31567
AC149475.2_FGT003	0.448318	3.66667	4.29124	-0.226927
AC149475.2_FGT005	0.639906	11.3333	20.8007	-0.87606
AC149810.2_FGT003	0.57774	5.9313	5.65419	0.0690288
AC149810.2_FGT008	0.113872	23.3333	2.24782	3.37579
AC149818.2_FGT006	0.578006	14.9152	8.32725	0.840867
AC149829.2_FGT003	0.566	18.646	2	3.2208
AC149829.2_FGT006	0.862543	17.2599	4.33333	1.99388
AC150739.3_FGT001	0.588154	3.33333	10.225	-1.61706
AC152495.1_FGT002	0.649043	37.109	3.22137	3.52602
AC152495.1_FGT011	0.334501	16.3333	2.62126	2.63949
AC155352.2_FGT010	0.0760928	14.9774	1.3129	3.51195
AC155377.1_FGT001	0.538156	185.667	148.16	0.325563
AC155377.1_FGT002	0.76144	37.6667	8.66166	2.12057
AC155434.2_FGT003	0.516036	27.2101	25.3366	0.102923
AC155434.2_FGT004	0.0441089	241.031	47.7722	2.33498
AC155496.2_FGT009	0.596104	26.724	20.0105	0.417377
AC155622.2_FGT001	0.193462	13.6667	4.81947	1.50372
AC155624.2_FGT006	1	14.9195	27.5345	-0.884043
AC155624.2_FGT011	0.264649	9.66667	49.3249	-2.35123
AC177908.3_FGT002	0.528092	27.7169	8.89011	1.64049
AC177936.6_FGT008	0.58042	103.276	25.4049	2.02333
AC183938.4_FGT011	0.983314	11.6667	1.77968	2.71271
AC183968.2_FGT001	0.516037	13	3.80671	1.77189
AC184133.3_FGT001	1	44.1871	10.2362	2.10994
AC184169.3_FGT001	1	36	2.37532	3.9218
AC185226.4_FGT001	0.32399	54.1993	30.0182	0.852437
AC185415.3_FGT005	0.860474	25.2032	11.3425	1.15187
AC185588.2_FGT002	0.848138	3.66667	10.5436	-1.52382
AC185628.3_FGT010	0.70748	2.99881	7.51211	-1.32483
AC186189.3_FGT004	0.656531	6.66667	2.15613	1.62852
AC186231.4_FGT002	0.642693	9.66667	12.3286	-0.350915
AC186524.3_FGT005	0.755937	19.4263	1.55801	3.64024
AC186592.3_FGT002	0.705821	48.0824	1.62802	4.88432
AC186684.4_FGT001	0.509578	19	7.62551	1.31709
AC186905.3_FGT013	0.384643	5.52778	2.38271	1.2141
AC187157.4_FGT002	0.356255	10	1.52829	2.71001
AC187393.3_FGT001	0.45207	14.3333	9.83593	0.54324
AC187567.4_FGT004	0.525875	10.3333	8.60037	0.264836
AC187800.4_FGT003	0.490963	6	23.6823	-1.98077
AC188023.3_FGT005	0.519127	8.33333	11.6421	-0.48239
AC188710.4_FGT006	0.27491	27.3333	2.80175	3.28626
AC189052.3_FGT003	1	18.6667	1	4.22239
AC189796.3_FGT004	0.582247	0.666667	17.6033	-4.72274
AC189879.3_FGT003	0.0758916	30.3333	0.976697	4.95685
AC190609.3_FGT002	0.58475	67.2023	46.9167	0.51841
AC190623.3_FGT001	0.0448554	352.333	359.591	-0.0294146
AC190628.4_FGT007	0.529498	87.6667	34.9913	1.32503
AC190816.3_FGT007	0.878579	5.5069	8.33333	-0.597653
AC190909.3_FGT004	0.853156	42.3137	56.4232	-0.415164
AC190985.3_FGT006	0.220532	22	8.66667	1.34395
AC190999.2_FGT004	0.707485	20.6667	3.84466	2.42638
AC191009.3_FGT004	0.106205	5.66667	20.5847	-1.861
AC191264.3_FGT003	0.51699	5	5.4318	-0.119502
AC191283.3_FGT004	0.096104	143	15.2046	3.23344
AC191297.3_FGT004	0.384643	5.52778	2.38271	1.2141
AC191575.2_FGT001	0.464954	6.33333	2.00774	1.65739
AC192244.3_FGT007	0.601392	35	26.8923	0.380164
AC192451.3_FGT001	1	97.6667	24.6657	1.98536
AC193379.3_FGT001	0.423437	81	5.71409	3.82533
AC193402.3_FGT004	0.588448	5.66667	2.12078	1.41791
AC194022.3_FGT013	0.489171	2	4.27221	-1.09498
AC194032.3_FGT010	0.622383	1.66667	8.31797	-2.31927
AC194072.3_FGT005	0.317762	5	1.00586	2.3135
AC194206.3_FGT005	0.376721	9.66667	1.84082	2.39267
AC194264.3_FGT006	0.214712	43	21.7321	0.984511
AC194272.3_FGT003	0.616076	5.59701	2.62075	1.09468
AC194341.4_FGT002	0.620637	5	15	-1.58497
AC194898.3_FGT003	0.503033	7.66667	9.33254	-0.283671
AC194965.4_FGT001	0.495834	41.3333	2.2204	4.21842
AC194970.5_FGT004	0.54032	34.1659	40.7082	-0.252762
AC194974.3_FGT005	0.918892	19.6188	5	1.97223
AC195154.3_FGT004	0.581785	64	37.5633	0.768747
AC195172.3_FGT001	0.538056	31	21.4063	0.534234
AC195260.2_FGT007	0.397563	1.66667	8.28342	-2.31326
AC195340.3_FGT001	0.542558	82	45.4823	0.85032
AC195340.3_FGT002	0.5476	69.9312	11.6667	2.58354
AC195340.3_FGT004	0.0825667	18.6667	1.08864	4.09987
AC195402.3_FGT001	0.542611	18.0904	2.90488	2.63867
AC195587.4_FGT004	0.39464	13	9.48561	0.454699
AC195685.3_FGT001	0.489859	10.0722	1.42752	2.8188
AC195785.3_FGT004	0.527136	9.66667	3.2862	1.5566
AC195860.3_FGT002	0.419722	9.73977	5.29993	0.877913
AC195860.3_FGT006	0.187959	12.3333	1.14698	3.42665
AC195874.2_FGT002	0.581592	16.6667	23.5794	-0.500559
AC196290.3_FGT007	0.606601	3.33333	14.0502	-2.07556
AC196426.3_FGT007	0.606426	133.791	45.1876	1.56599
AC196465.3_FGT006	0.560111	15.9371	10.0497	0.665241
AC196475.3_FGT005	0.554808	30.6693	25.7973	0.249577
AC196642.4_FGT003	0.459305	6.19687	4.10841	0.59296
AC196956.3_FGT003	0.56877	19.3333	15.9642	0.276253
AC197013.3_FGT003	0.294762	2.66667	30.1927	-3.50109
AC197047.3_FGT001	0.392056	5	1.49556	1.74125
AC197122.3_FGT003	0.619325	53.2103	34.5836	0.621619
AC197164.4_FGT002	0.34032	103.267	22.0921	2.22478
AC197544.3_FGT002	0.485774	12.6146	6.99197	0.851323
AC197545.3_FGT002	0.422766	54.3333	27.2757	0.994221
AC197672.3_FGT002	1	178.798	39.2432	2.18782
AC197699.3_FGT003	0.426406	10.3333	2.3106	2.16096
AC197705.4_FGT007	0.61462	15.6667	18.6279	-0.249766
AC197705.4_FGT011	0.619718	111	31.0578	1.83753
AC197717.3_FGT002	1	4	17.2496	-2.10849
AC197758.3_FGT004	0.0434411	20.3333	8.95667	1.18281
AC197770.3_FGT002	0.529531	36.0164	11.2801	1.67487
AC198019.2_FGT004	1	63.3267	16.7213	1.92113
AC198169.4_FGT004	0.563531	6.33333	39.0958	-2.62598
AC198230.4_FGT003	0.147468	25.3333	8.23947	1.62041
AC198291.3_FGT001	0.347056	10.3728	2.65599	1.96548
AC198353.5_FGT001	0.129141	109	2.63017	5.37303
AC198353.5_FGT004	1	13.3333	27.5979	-1.04952
AC198361.3_FGT004	0.106205	18.6347	21.051	-0.175897
AC198418.3_FGT005	1	353.176	113.799	1.6339
AC198481.3_FGT004	0.783453	28.3333	30.7697	-0.119008
AC198725.4_FGT007	0.545198	36.2788	15.9159	1.18865
AC198725.4_FGT009	0.0906417	9.73445	5.6155	0.793685
AC198871.3_FGT002	0.492683	5	6.03301	-0.270951
AC198901.4_FGT004	0.503033	8.19254	4.23827	0.950835
AC198982.3_FGT006	0.223004	32.1853	11.9201	1.433
AC199183.3_FGT001	0.32613	8	8.13484	-0.0241142
AC199315.4_FGT001	0.541839	11.3333	13.2348	-0.223761
AC199363.4_FGT003	0.492002	9	4.18855	1.10347
AC199379.4_FGT001	0.252576	28.8137	8.58178	1.74741
AC199526.5_FGT002	0.139681	105.291	11.8747	3.14842
AC199526.5_FGT003	0.50433	24.3333	34.091	-0.486457
AC199541.4_FGT004	0.0432621	38	48.7275	-0.358736
AC199541.4_FGT007	0.537853	19.5417	4.5311	2.10862
AC199701.4_FGT001	1	54.6616	21.5976	1.33966
AC199705.3_FGT008	0.534818	4.33333	36.9066	-3.09033
AC199765.4_FGT008	0.0710727	29.7526	1.39183	4.41796
AC199782.5_FGT001	0.53771	13	10.0135	0.37656
AC199782.5_FGT002	0.740066	51.6667	33.7325	0.615093
AC199961.4_FGT001	0.662147	29.0937	16.6045	0.809134
AC199961.4_FGT004	0.64762	15.405	28.4927	-0.887192
AC200210.1_FGT006	1	17.3333	20.2508	-0.22443
AC200565.4_FGT001	0.62042	68.6667	60.8874	0.173465
AC200622.3_FGT005	0.591191	71.6137	12.2114	2.552
AC200754.4_FGT004	1	17.9539	3.07309	2.54653
AC202073.4_FGT001	0.282458	3	11.4228	-1.92888
AC202129.3_FGT001	0.35821	5.2883	13.4963	-1.35169
AC202144.5_FGT001	0.383111	6	6.33333	-0.0780025
AC202178.3_FGT002	0.552793	7.66667	5.84493	0.391413
AC202911.3_FGT002	0.503615	12.6667	9.48541	0.417255
AC203093.3_FGT001	0.301778	4	3.37532	0.244976
AC203173.3_FGT004	0.638016	86.8669	96.9422	-0.158318
AC203244.4_FGT001	0.316013	6.96819	2.97149	1.2296
AC203366.4_FGT001	1	19.3333	9.4633	1.03068
AC203424.3_FGT001	0.450746	18.0255	8.57179	1.07237
AC203535.4_FGT001	0.516036	39	11.3916	1.7755
AC203535.4_FGT002	0.668055	32.6667	40.5269	-0.311059
AC203535.4_FGT004	0.266992	29.6667	34.5564	-0.22011
AC203753.4_FGT006	0.591067	16.3333	20.8428	-0.35173
AC203754.4_FGT008	0.044983	8.33333	0.74025	3.49281
AC203761.3_FGT002	0.84236	65.2646	62.8627	0.0540946
AC203841.3_FGT009	0.195213	33	7.31393	2.17375
AC203972.3_FGT001	0.554214	9.66667	1.96702	2.29701
AC204277.3_FGT006	0.61068	38.5422	20.9481	0.879618
AC204311.4_FGT004	0.677591	44.3333	18.1124	1.29142
AC204381.3_FGT001	0.977104	21.3333	11.8509	0.84811
AC204530.4_FGT002	0.708531	10.6667	0.9908	3.42837
AC204659.3_FGT005	0.539481	2.28504	8.22508	-1.84781
AC204717.3_FGT005	0.118357	19.3333	2.51431	2.94285
AC205033.4_FGT004	0.823215	92.4657	40.1348	1.20407
AC205057.3_FGT004	0.558178	46.1354	29.5514	0.642646
AC205077.3_FGT003	0.57181	28.0784	7.25255	1.9529
AC205078.3_FGT009	0.0444008	7.33333	3.913	0.906194
AC205100.3_FGT001	0.232592	15.8798	6.54348	1.27906
AC205122.4_FGT003	0.509217	66	52.0481	0.342621
AC205326.3_FGT002	0.442149	6.52903	9.7022	-0.571443
AC205376.4_FGT003	0.425053	46.3333	21.8995	1.08115
AC205419.3_FGT001	0.0434411	167.985	9.91137	4.0831
AC205484.3_FGT005	0.538162	8.7376	4.0277	1.11728
AC205496.3_FGT002	0.520827	2.33333	9.2141	-1.98145
AC205500.3_FGT002	0.672956	27.1207	4.11127	2.72174
AC205521.3_FGT003	0.512224	39.6667	10.4086	1.93015
AC205608.4_FGT004	0.236765	58.3333	49.998	0.222451
AC205677.3_FGT001	1	45.3333	26.4777	0.775794
AC205703.4_FGT002	0.044983	40.6667	8.23117	2.30468
AC205703.4_FGT006	0.0918161	41.3333	3.02162	3.77391
AC205703.4_FGT010	0.590057	80.3333	26.8461	1.58128
AC205730.3_FGT002	0.772285	45.6667	10.0582	2.18277
AC205833.3_FGT002	0.29127	14.6667	11.0441	0.409272
AC205886.3_FGT001	0.421671	31.3686	47.9022	-0.610768
AC205982.3_FGT014	0.442299	36.6667	5.50997	2.73435
AC206165.3_FGT019	0.543089	20.9373	1.56107	3.74547
AC206259.3_FGT003	1	145.672	107.312	0.440908
AC206642.4_FGT001	0.595081	19	15.2462	0.31755
AC206788.3_FGT015	0.563531	1.82635	3.01737	-0.724333
AC206840.3_FGT002	0.0451377	1.66667	6	-1.848
AC206968.3_FGT003	0.3818	34.3441	15.0824	1.18719
AC207225.3_FGT003	0.961012	29.3333	10.0808	1.54093
AC207265.3_FGT002	1	81.1351	77.7771	0.0609813
AC207321.3_FGT003	1	22	1.39435	3.97984
AC207342.3_FGT007	0.340601	5.66667	2.3497	1.27002
AC207347.3_FGT005	0.604402	18.3333	16.8244	0.123915
AC207383.3_FGT003	0.535106	9	13.3548	-0.569363
AC207652.3_FGT001	0.120294	5.33333	0.812413	2.71475
AC207722.2_FGT009	0.383007	2483.85	1261.75	0.977157
AC207767.2_FGT001	0.479748	43.3899	33.2988	0.381888
AC207890.3_FGT002	0.490558	39.2669	18.3294	1.09915
AC208023.3_FGT001	0.512224	12	11.4355	0.069515
AC208110.2_FGT006	0.846368	26.3333	54.0778	-1.03815
AC208201.3_FGT001	0.312199	17.6667	3.66667	2.26849
AC208201.3_FGT002	0.326561	17.3333	15.3333	0.176878
AC208221.3_FGT002	0.735195	11.6667	2.05446	2.50556
AC208327.4_FGT003	0.522004	25.5238	6.37654	2.001
AC208327.4_FGT006	0.535877	7.66667	9.65293	-0.332367
AC208440.3_FGT003	0.4647	20.6884	5.856	1.82084
AC208571.4_FGT001	0.0858557	99.6667	85.0255	0.229215
AC208576.3_FGT001	0.279551	3	5.54042	-0.885033
AC208579.3_FGT001	0.498431	5.66667	4.95146	0.194647
AC208711.3_FGT005	0.52125	37.3333	9.64383	1.95279
AC208724.3_FGT001	0.552223	8.90753	2.77914	1.68039
AC208897.3_FGT004	0.728698	1.66667	9.30051	-2.48034
AC209074.3_FGT007	0.469705	8.6537	2.36603	1.87085
AC209206.3_FGT011	0.425867	31.0251	8.08028	1.94096
AC209208.3_FGT001	0.588083	29.6599	17.0112	0.802029
AC209208.3_FGT002	0.181411	71.5112	5.08067	3.81508
AC209208.3_FGT005	0.656731	4	6.88507	-0.783471
AC209242.3_FGT003	0.532021	57.3333	7.07631	3.01831
AC209332.3_FGT011	0.631382	59.6667	30.9503	0.946971
AC209364.3_FGT004	0.426956	29.8352	12.661	1.23662
AC209374.4_FGT002	0.606601	7	1.66667	2.07039
AC209438.4_FGT002	0.509866	18	3.39279	2.40745
AC209460.3_FGT002	0.528092	6.33333	10.2185	-0.690142
AC209629.2_FGT007	1	117	24.6667	2.24587
AC209636.2_FGT003	0.0446662	6.66667	1.16383	2.51808
AC209705.3_FGT004	0.563049	31	17.5547	0.820408
AC209778.3_FGT002	0.39228	8.33333	4.37317	0.930215
AC209858.4_FGT002	1	24.6667	7.00814	1.81546
AC209858.4_FGT004	0.688042	4	1.36154	1.55476
AC209877.3_FGT002	0.46879	29.6667	2.83811	3.38584
AC210013.4_FGT008	0.574696	52.6241	24.885	1.08045
AC210013.4_FGT011	0.662389	86.8665	25.406	1.77363
AC210013.4_FGT014	0.542611	21.3866	14.6532	0.545491
AC210013.4_FGT018	0.16282	4.66667	62.4583	-3.74243
AC210023.3_FGT014	0.407033	1.66667	13.3601	-3.00289
AC210050.3_FGT006	0.561011	11.0566	6.95806	0.66815
AC210199.4_FGT003	0.401643	10.6667	1.70948	2.64148
AC210204.3_FGT002	0.0437708	14.6901	2.49469	2.55791
AC210314.3_FGT006	0.327272	36.1385	11.0172	1.71378
AC210670.4_FGT006	0.280746	11.6667	5.78147	1.01288
AC210848.3_FGT004	0.534703	7.33333	4.3734	0.745712
AC211164.5_FGT003	0.567516	27.6667	12.299	1.1696
AC211257.3_FGT002	0.574172	19.6667	16.8963	0.219042
AC211261.3_FGT017	0.61093	29.6667	2.57758	3.52475
AC211276.4_FGT008	0.636874	55.6667	9.49358	2.55179
AC211349.4_FGT001	0.756984	6.23633	2.66667	1.22566
AC211357.4_FGT004	0.356187	6.33333	0.185448	5.09388
AC211390.3_FGT001	0.786893	14	7.38347	0.923056
AC211394.4_FGT004	1	192	177.007	0.117301
AC211401.4_FGT003	0.55963	62.3333	9.71697	2.68143
AC211532.3_FGT001	0.452753	8.59919	3.53141	1.28396
AC211707.4_FGT003	0.431586	6	4.71561	0.347519
AC211737.3_FGT012	0.573183	128	41.5165	1.62439
AC211892.4_FGT002	1	11.3333	1.27478	3.15226
AC211976.4_FGT002	0.507907	9.95286	3.76464	1.4026
AC212023.4_FGT004	0.0434411	19	15	0.341037
AC212068.4_FGT005	0.58475	49.2461	26.3132	0.904222
AC212156.4_FGT008	0.570005	9.66667	0.991117	3.28589
AC212219.3_FGT005	1	13	9.4646	0.457898
AC212463.3_FGT009	0.535877	3.66667	10.7891	-1.55704
AC212567.3_FGT003	0.496184	9.44941	4.81813	0.97175
AC212728.3_FGT001	0.45143	19.3333	5.0148	1.94683
AC212827.3_FGT005	0.290083	6.71678	4.89942	0.455158
AC212835.3_FGT007	0.470198	212.815	35.7572	2.5733
AC212859.3_FGT007	0.534013	36.3392	17.6484	1.04199
AC212859.3_FGT008	0.531914	15	2.33333	2.6845
AC213463.3_FGT002	0.790508	8.33333	13.2331	-0.667181
AC213521.3_FGT005	0.58616	9.33333	15.6882	-0.749216
AC213600.3_FGT002	0.537853	20.3333	2.69358	2.91625
AC213612.3_FGT001	0.124565	933.333	349.495	1.41712
AC213612.3_FGT002	0.798789	10.9515	2.30072	2.25097
AC213654.3_FGT001	0.535877	15.6667	22.4049	-0.516116
AC213884.3_FGT001	0.552265	20.6667	5.91197	1.80559
AC214119.3_FGT009	0.3711	36.3312	3.96511	3.19578
AC214168.3_FGT001	0.498431	11.6667	2	2.54432
AC214266.3_FGT002	1	9.33333	1.52175	2.61666
AC214267.3_FGT010	0.583818	23.6667	22.1424	0.0960475
AC214350.3_FGT007	0.369181	8.33333	2.25899	1.88322
AC214448.3_FGT007	0.0444008	99.3677	12.3615	3.00693
AC214507.3_FGT001	1	4	10.195	-1.3498
AC214602.3_FGT012	0.545798	56.6667	75.8522	-0.420691
AC214635.3_FGT002	0.56032	14.3333	11.4432	0.324879
AC214648.3_FGT003	0.442338	38.2994	39.7922	-0.0551626
AC214753.2_FGT002	0.55963	16.5734	8.44085	0.973407
AC214817.3_FGT004	0.332899	15.1496	6.55602	1.20839
AC215201.3_FGT003	0.132358	25.5281	1.28469	4.3126
AC215201.3_FGT005	1	99.3333	38.7242	1.35904
AC215244.3_FGT002	0.690246	49	67.2884	-0.457577
AC215260.3_FGT001	0.483646	12.3333	5.18993	1.24877
AC215260.3_FGT004	0.175318	4.33333	24.3812	-2.49222
AC215309.3_FGT001	0.541527	9.68839	10.1875	-0.0724717
AC215309.3_FGT004	0.534818	86.8156	41.2196	1.07462
AC216067.3_FGT002	0.306537	25.9779	41.3986	-0.672296
AC216353.2_FGT005	0.117613	139	291.711	-1.06945
AC216870.3_FGT005	0.574092	12.3333	11.6496	0.0822848
AC216872.3_FGT002	0.255189	100	5.34037	4.22692
AC217050.4_FGT001	0.589058	30.9557	9.86706	1.64951
AC217050.4_FGT004	0.449189	9.03915	13.726	-0.602652
AC217050.4_FGT006	0.528697	26.7543	20.0497	0.416189
AC217050.4_FGT007	0.500798	28	227.149	-3.02014
AC217121.3_FGT007	0.479748	13.3333	8.82077	0.596062
AC217271.3_FGT002	0.693375	54.6667	56.8325	-0.0560557
AC217300.3_FGT005	0.604013	51.5993	8.97043	2.5241
AC217358.3_FGT005	0.580749	8.66667	11.0757	-0.353851
AC217358.3_FGT010	1	47.5811	16.3021	1.54533
AC217358.3_FGT011	0.553784	97.752	45.2852	1.11009
AC217401.3_FGT001	0.420554	13.3333	3.39488	1.97361
AC217401.3_FGT002	0.0436448	34.3333	3.45052	3.31473
AC217401.3_FGT003	0.242254	51	5.95747	3.09773
AC217499.3_FGT001	1	13.4542	15.1994	-0.17596
AC217499.3_FGT003	0.563826	14.1725	7.27567	0.961939
AC217550.3_FGT006	0.475387	10.7185	15.048	-0.489472
AC217556.3_FGT003	0.700429	74.3333	75.8975	-0.0300424
AC217665.3_FGT005	0.277381	26	10.5294	1.30409
AC217840.3_FGT001	0.571785	28.3333	16.9551	0.740778
AC217841.3_FGT001	0.283938	19	4.3289	2.13393
AC217887.3_FGT005	0.534101	5.33333	3.03911	0.811386
AC217947.4_FGT002	0.0529865	242.331	9.57097	4.66217
AC217962.3_FGT005	0.474339	19.5694	6.68152	1.55035
AC217975.3_FGT001	0.406797	29.6667	586.43	-4.30504
AC217977.3_FGT003	0.483105	4	4.24056	-0.0842553
AC218035.3_FGT004	0.44045	11.3709	1.95183	2.54246
AC218457.2_FGT013	0.60095	20	23.092	-0.207396
AC218972.3_FGT001	0.51513	133.282	50.5354	1.39912
AC218972.3_FGT004	0.119182	42.595	8.1348	2.38851
AC218998.2_FGT007	0.41141	55.3333	2.11266	4.71101
AC225147.4_FGT002	0.67058	19.6667	50.7409	-1.3674
AC225147.4_FGT003	0.572582	41.3333	4	3.36923
AC225193.3_FGT004	0.544806	3.66667	6.77407	-0.885554
AC225309.2_FGT003	0.320211	5.69013	1.76351	1.69001
AC225354.2_FGT004	0.475169	62.7997	17.093	1.87735
AC226199.2_FGT002	1	2	4.03137	-1.01127
AC226230.2_FGT001	0.582316	136.188	39.031	1.8029
AC226235.2_FGT002	0.456256	7	9.13313	-0.383755
AC226373.2_FGT010	0.663513	14.3333	16.0977	-0.167483
AC226723.2_FGT001	0.560232	20.3207	2.62881	2.95047
AC230011.2_FGT002	1	525.667	177.117	1.56944
AC230013.2_FGT007	0.483188	2.66667	7.7559	-1.54026
AC231180.2_FGT001	0.572937	109.283	21.0499	2.37619
AC231745.1_FGT003	0.256841	50.6667	5.25022	3.27059
AC231745.1_FGT004	0.538381	13.0132	10.6476	0.289455
AC231747.1_FGT001	0.676898	25	26.6481	-0.0921048
AC232238.2_FGT004	1	3.66667	5.00833	-0.449861
AC233855.1_FGT003	0.471061	17.1524	1.29875	3.72322
AC233865.1_FGT006	0.700223	48.7968	20.6181	1.24288
AC233866.1_FGT006	0.213373	27.5464	8.43275	1.70779
AC233870.1_FGT003	0.602899	46.3333	17.3655	1.41583
AC233870.1_FGT004	0.555707	5.33333	4	0.415037
AC233870.1_FGT006	0.285097	83	117.676	-0.503642
AC233871.1_FGT008	0.793868	26.2197	5.33333	2.29754
AC233872.1_FGT003	0.715565	6	3	1
AC233878.1_FGT004	0.302079	28.6667	5.49074	2.3843
AC233882.1_FGT003	0.689593	63.3333	62.0524	0.0294788
AC233885.1_FGT001	0.100242	5	34.6667	-2.79355
AC233887.1_FGT006	0.776407	5	19.7459	-1.98156
AC233892.1_FGT001	0.0434411	19.6667	9.33333	1.07529
AC233893.1_FGT002	0.846807	47	2.87696	4.03005
AC233894.1_FGT005	0.802997	3	5.68605	-0.922463
AC233895.1_FGT001	0.344127	35.8739	9.89697	1.85788
AC233899.1_FGT005	1	14.6667	21.6667	-0.562936
AC233901.1_FGT004	0.515968	3	7.07231	-1.23722
AC233901.1_FGT010	0.163005	16	113.964	-2.83243
AC233910.1_FGT004	0.708977	6	11.4698	-0.934808
AC233914.1_FGT001	0.584537	12.6667	2.94244	2.10595
AC233922.1_FGT008	1	23.6667	64.411	-1.44445
AC233935.1_FGT005	0.301706	9.33333	3.33333	1.48543
AC233949.1_FGT004	0.614295	94.2626	59.109	0.673308
AC233953.1_FGT005	0.542855	10.4361	28.1452	-1.43131
AC233960.1_FGT002	0.651153	21.3333	11.368	0.908136
AC233961.1_FGT001	1	34	60.5334	-0.832197
AC233979.1_FGT006	0.419733	34.3333	38.6771	-0.171868
AC233979.1_FGT009	0.5596	25.2153	13.5403	0.897034
AC234152.1_FGT002	0.18993	13.6667	0.355237	5.26574
AC234152.1_FGT007	0.305093	3.66667	2.58624	0.503615
AC234154.1_FGT007	1	43.6667	38.6768	0.175063
AC234155.1_FGT002	0.535753	7.66667	2.40503	1.67254
AC234158.1_FGT005	0.571864	32.5153	21.3138	0.609332
AC234160.1_FGT003	0.24731	21.6667	0.67838	4.99724
AC234161.1_FGT009	0.326044	6.12403	4.14693	0.562437
AC234161.1_FGT010	0.493708	6.33333	10.768	-0.765713
AC234171.1_FGT003	0.564015	12.8648	4.40268	1.54697
AC234185.1_FGT004	0.666348	47.8446	34.1781	0.485286
AC234185.1_FGT007	0.584414	5	12.3813	-1.30816
AC234199.1_FGT003	0.317122	25.3333	16.0249	0.660722
AC234201.1_FGT003	0.498431	18.3333	1.83268	3.32244
AC234203.1_FGT004	0.176805	466.891	115.4	2.01644
AC234203.1_FGT009	0.343141	2.66667	10.1308	-1.92564
AC234515.1_FGT002	0.534748	11.6667	7.53023	0.631626
AC234520.1_FGT005	0.608149	34	4.3743	2.95841
AC234522.1_FGT005	0.0446458	54.3333	76.8678	-0.500541
AC234528.1_FGT001	0.473944	17.9002	5.56105	1.68655
AC234528.1_FGT005	0.624412	8.66667	2.91777	1.57061
AC235535.1_FGT001	0.0982116	171.453	129.284	0.407273
AC235540.1_FGT001	1	12	8.81716	0.444648
AC235541.1_FGT002	1	26.3333	49.0574	-0.897581
AC235544.1_FGT004	0.367107	12.5883	9.9926	0.333151
AC235546.1_FGT001	0.460958	64.6667	4.57371	3.82158
AC235547.1_FGT005	0.541839	33	4.44611	2.89185
AF466202.2_FGT008	0.578883	35.7849	34.6768	0.0453809
AF546187.1_FGT009	0.491234	7.38758	6.66076	0.149415
AF546187.1_FGT011	0.186182	2.33333	17	-2.86507
AF546188.1_FGT001	1	15.3285	3.64363	2.07276
AY542798.1_FGT003	0.68196	19.3333	5.32692	1.85972
EF517601.1_FGT012	0.635364	19.9966	12.334	0.697118
EF517601.1_FGT014	0.466908	10.6667	0.755653	3.81924
GRMZM2G000039_T01	0.307013	126.389	177.1	-0.486698
GRMZM2G000052_T01	0.869608	11.9861	4.68973	1.35379
GRMZM2G000052_T02	0.623061	17.2705	23.2424	-0.428449
GRMZM2G000052_T03	0.53403	23.243	38.6124	-0.732265
GRMZM2G000114_T01	1	21.3333	12.5617	0.764073
GRMZM2G000114_T03	0.744614	4.0015	7.17664	-0.842767
GRMZM2G000114_T04	1	42.665	1.83072	4.54257
GRMZM2G000122_T01	0.274584	5.36558	2.23593	1.26286
GRMZM2G000127_T02	0.594319	155.049	60.6625	1.35385
GRMZM2G000177_T01	0.115831	91.6667	12.4407	2.88133
GRMZM2G000219_T01	0.326044	25	12.4914	1.001
GRMZM2G000221_T01	0.0432621	30	18.1101	0.728165
GRMZM2G000223_T01	0.0676036	578.275	403.693	0.518497
GRMZM2G000231_T01	0.253649	147.746	11.5098	3.68218
GRMZM2G000245_T01	1	10.0227	14.7476	-0.557215
GRMZM2G000256_T02	0.534818	23.4565	14.6424	0.67983
GRMZM2G000256_T03	0.136543	20.7185	5.5969	1.88822
GRMZM2G000264_T01	0.691817	133.033	54.8015	1.2795
GRMZM2G000278_T02	1	50.6667	118.45	-1.22516
GRMZM2G000280_T01	0.585167	21	25.6923	-0.290946
GRMZM2G000361_T01	1	9.47029	6.83674	0.470101
GRMZM2G000371_T02	0.408585	10.0773	34.2064	-1.76316
GRMZM2G000393_T01	0.347486	63.3333	4.17184	3.92421
GRMZM2G000397_T01	0.526649	11.6667	21.2304	-0.863736
GRMZM2G000451_T01	0.567458	3.33333	10.5433	-1.66128
GRMZM2G000453_T01	0.310508	10.3333	3.23414	1.67585
GRMZM2G000510_T01	1	9.33333	18.6818	-1.00117
GRMZM2G000531_T02	1	7.90173	23.045	-1.54421
GRMZM2G000531_T04	0.892626	16.0682	6.25134e-07	24.6155
GRMZM2G000540_T01	1	20.4519	12.4719	0.713549
GRMZM2G000540_T02	0.287048	10.5481	3.7978	1.47375
GRMZM2G000614_T01	1	54	16	1.75489
GRMZM2G000615_T03	0.588388	15.8406	11.1135	0.511318
GRMZM2G000622_T01	1	277.629	105.3	1.39865
GRMZM2G000623_T02	0.509578	13.6667	8.91654	0.616106
GRMZM2G000632_T03	1	10.8517	22.7459	-1.06768
GRMZM2G000633_T01	0.505665	5	3.75038	0.414891
GRMZM2G000645_T01	1	2.9267	19.8773	-2.76378
GRMZM2G000645_T02	0.229609	31.1782	0.371043	6.3928
GRMZM2G000645_T03	1	64.9568	30.197	1.10508
GRMZM2G000650_T01	0.527314	14.4332	27.188	-0.913575
GRMZM2G000650_T02	0.600983	21.2334	6.98131	1.60477
GRMZM2G000710_T01	0.595556	15.6667	17.7142	-0.177211
GRMZM2G000719_T01	0.584778	6	1.19738	2.32508
GRMZM2G000739_T01	0.188488	5.66667	4.56926	0.31054
GRMZM2G000749_T02	0.635364	73.1045	2.01618	5.18026
GRMZM2G000749_T03	0.643627	56.2289	65.3642	-0.217189
GRMZM2G000752_T01	0.531429	19.9132	5.53616	1.84677
GRMZM2G000753_T01	0.677397	58.4784	34.2141	0.773313
GRMZM2G000764_T01	0.143771	45.7839	3.53426	3.69536
GRMZM2G000781_T01	0.0432621	302.328	455.221	-0.590454
GRMZM2G000818_T01	0.0432621	44.6667	13.0958	1.77009
GRMZM2G000823_T01	0.541119	28.6667	11.2838	1.34512
GRMZM2G000836_T01	0.0446662	6.33333	0.748603	3.08069
GRMZM2G000923_T02	1	23.4864	17.1423	0.454269
GRMZM2G000936_T01	0.881957	168.152	40.6493	2.04846
GRMZM2G000937_T02	1	99.3169	89.5304	0.149662
GRMZM2G000973_T03	1	2.66667	4.34737	-0.705104
GRMZM2G000980_T01	0.562448	44.4535	46.7093	-0.0714117
GRMZM2G001004_T01	0.53771	15.4596	7.14538	1.11342
GRMZM2G001033_T01	0.108063	33.6667	3.28207	3.35864
GRMZM2G001079_T02	0.520827	69.6667	0	Inf
GRMZM2G001084_T01	0.552102	23.0559	26.2946	-0.189632
GRMZM2G001088_T03	0.523658	5.11668	5.85069	-0.193398
GRMZM2G001097_T03	1	16.6667	17.3	-0.053807
GRMZM2G001116_T01	0.59683	0	13.7033	#NAME?
GRMZM2G001173_T01	0.636083	7.69432	2.93757	1.38917
GRMZM2G001180_T04	0.426592	30.8946	5.91833	2.3841
GRMZM2G001191_T01	0.940583	26.248	26.2317	0.000895643
GRMZM2G001191_T02	0.516036	117.419	77.4978	0.599434
GRMZM2G001221_T01	1	27	19.0622	0.502244
GRMZM2G001255_T01	0.534101	14.6667	5.50841	1.41283
GRMZM2G001265_T01	1	104.932	32.0662	1.71032
GRMZM2G001272_T02	0.558377	63.3474	40.9172	0.630577
GRMZM2G001272_T03	0.548478	69.9858	55.9438	0.323085
GRMZM2G001296_T02	0.729819	42.5262	14.6119	1.54121
GRMZM2G001296_T04	0.442678	2.14045	5.21349	-1.28433
GRMZM2G001297_T01	0.510538	54	36.9579	0.547078
GRMZM2G001304_T01	0.504507	2.14426	21.5388	-3.32839
GRMZM2G001304_T02	0.356286	71.3566	7.44119	3.26144
GRMZM2G001327_T01	1	60.0706	19.5401	1.62022
GRMZM2G001334_T01	0.539581	3.29532	9.06844	-1.46044
GRMZM2G001334_T05	0.100242	18.8944	3.65263	2.37095
GRMZM2G001421_T03	0.541362	22	12.8348	0.777443
GRMZM2G001426_T01	0.604286	5.66667	7	-0.304855
GRMZM2G001454_T02	0.827279	21.3333	4.06128	2.3931
GRMZM2G001457_T01	0.562117	34.1033	51.4972	-0.594583
GRMZM2G001457_T02	0.523905	248.564	78.218	1.66804
GRMZM2G001500_T01	1	111.053	5.3217	4.38322
GRMZM2G001500_T02	0.763431	328.613	97.9443	1.74636
GRMZM2G001514_T01	0.253389	96.5643	8.83957	3.44944
GRMZM2G001551_T02	0.578136	25.6667	0.919347	4.80314
GRMZM2G001631_T01	0.43647	18.3333	9.93458	0.883938
GRMZM2G001639_T02	0.367107	57	29.0218	0.973825
GRMZM2G001645_T01	0.373314	63.667	11.9042	2.41907
GRMZM2G001648_T01	0.271517	19.3333	18.6667	0.0506261
GRMZM2G001652_T01	0.684583	10.4945	6.57053	0.675545
GRMZM2G001653_T01	0.321312	689.667	277.821	1.31174
GRMZM2G001663_T01	0.53771	38	80.6168	-1.08508
GRMZM2G001668_T01	0.339862	30.1129	48.6283	-0.691417
GRMZM2G001676_T01	0.608288	17.6667	0.106565	7.37315
GRMZM2G001696_T01	0.0434411	858.827	2770.01	-1.68945
GRMZM2G001713_T01	0.119217	27.557	2.56378	3.42607
GRMZM2G001724_T02	0.163853	24.0589	447.15	-4.21611
GRMZM2G001724_T03	0.43985	0	33.8635	#NAME?
GRMZM2G001750_T02	0.179339	16.8275	45.3915	-1.4316
GRMZM2G001750_T03	1	8.6947	47.7355	-2.45685
GRMZM2G001755_T01	0.529423	14.3333	11.9737	0.259506
GRMZM2G001777_T02	0.65083	9.82163	3.29847	1.57417
GRMZM2G001777_T03	0.578698	6.17151	1.57514	1.97015
GRMZM2G001803_T02	0.192231	34.3333	9.94533	1.78752
GRMZM2G001805_T01	0.564114	20.6667	23.4978	-0.18522
GRMZM2G001816_T01	0.260037	24.3333	14.2519	0.771776
GRMZM2G001820_T01	1	11.3333	19.8529	-0.808779
GRMZM2G001850_T01	0.53188	53.6667	93.7387	-0.804618
GRMZM2G001887_T01	0.0739865	13.2244	5.26253	1.32938
GRMZM2G001887_T03	0.344157	10.3335	28.5163	-1.46446
GRMZM2G001889_T01	0.496184	181.767	84.7981	1.09998
GRMZM2G001895_T01	0.330251	218.2	48.4876	2.16996
GRMZM2G001898_T01	0.483777	8.33333	3.78977	1.13678
GRMZM2G001904_T01	0.0434411	335.29	334.852	0.00188443
GRMZM2G001905_T02	1	21.3757	11.8228	0.854403
GRMZM2G001918_T01	0.562472	43.5856	7.4507	2.5484
GRMZM2G001918_T02	0.860036	57.714	2.85225	4.33875
GRMZM2G001930_T01	0.29458	69	23.2092	1.5719
GRMZM2G001956_T01	0.0902262	103.308	126.737	-0.294883
GRMZM2G001956_T02	0.182696	15.0255	18.4956	-0.299773
GRMZM2G001973_T01	0.409244	54.076	1.85671	4.86417
GRMZM2G001973_T02	0.853768	23.6172	10.4645	1.17434
GRMZM2G001973_T03	0.649043	17.9694	4.44654	2.01479
GRMZM2G002002_T01	0.931653	13.8478	5.7947	1.25685
GRMZM2G002002_T03	0.201166	48.56	73.2285	-0.592637
GRMZM2G002023_T01	0.586077	16.8436	4.79075	1.81388
GRMZM2G002075_T01	0.867248	35.6667	41.0039	-0.201185
GRMZM2G002100_T01	1	45.0557	11.8365	1.92847
GRMZM2G002115_T01	0.773171	22.8943	3.5909	2.67257
GRMZM2G002121_T01	0.447433	82.6667	6.3025	3.71331
GRMZM2G002128_T01	0.407547	32.6667	44.4782	-0.445278
GRMZM2G002130_T01	0.445147	43	50.377	-0.22843
GRMZM2G002131_T01	0.0441225	29.3333	0.760297	5.26983
GRMZM2G002138_T01	0.669493	31.6667	9.35667	1.7589
GRMZM2G002165_T02	0.225513	30	35.3706	-0.237587
GRMZM2G002220_T01	1	102.667	121.985	-0.248739
GRMZM2G002276_T02	0.598077	51.4941	7.84974	2.71369
GRMZM2G002297_T03	0.569615	28.6303	3	3.25451
GRMZM2G002361_T02	0.559684	2.66667	9	-1.75489
GRMZM2G002391_T02	0.531781	31	12.1029	1.35692
GRMZM2G002396_T01	0.222563	17.8903	1.12177	3.99533
GRMZM2G002416_T01	0.122764	73.4448	19.1475	1.93951
GRMZM2G002440_T01	0.506891	12.5218	9.87841	0.342087
GRMZM2G002492_T03	0.798285	109.36	8.9804	3.60617
GRMZM2G002499_T01	0.586435	23	15.5902	0.560991
GRMZM2G002548_T01	0.516037	146.931	39.8796	1.88142
GRMZM2G002559_T01	1	16.3333	1.20222	3.76404
GRMZM2G002614_T01	1	23.6667	35.0436	-0.566294
GRMZM2G002616_T01	0.73039	3.33333	10.6522	-1.67611
GRMZM2G002642_T01	0.524442	51.656	14.6731	1.81576
GRMZM2G002642_T02	0.45067	51.6773	19.471	1.40821
GRMZM2G002646_T01	0.77841	38	9.06073	2.0683
GRMZM2G002652_T01	0.519689	28.6667	14.2153	1.01193
GRMZM2G002656_T01	1	24.2056	5.3612	2.17471
GRMZM2G002687_T01	0.609341	31.6667	9.42496	1.74841
GRMZM2G002754_T01	0.525563	50	43.0853	0.214731
GRMZM2G002756_T01	0.0434411	31	151.71	-2.29097
GRMZM2G002786_T01	0.326472	92.0432	7.15667	3.68495
GRMZM2G002807_T01	0.614116	21.6667	7.36038	1.55763
GRMZM2G002825_T01	0.9315	99.485	112.095	-0.172174
GRMZM2G002828_T01	0.505684	41.2387	7.97846	2.36982
GRMZM2G002851_T01	1	22.2778	18.1595	0.294881
GRMZM2G002858_T03	0.893746	9	11.8715	-0.399502
GRMZM2G002871_T01	1	23.6689	8.39619	1.49519
GRMZM2G002874_T01	0.578233	42	7.60168	2.466
GRMZM2G002879_T01	0.568537	25.6667	2.5229	3.34674
GRMZM2G002898_T02	0.624402	31.3333	43.9696	-0.488809
GRMZM2G002910_T03	0.8349	25.6667	5.33257	2.26699
GRMZM2G002910_T04	0.648412	3.33333	13.6519	-2.03407
GRMZM2G002921_T01	0.432675	3	4.13202	-0.461886
GRMZM2G002959_T02	0.455397	21.3333	4.26249	2.32334
GRMZM2G002993_T01	0.244642	8	4.2513	0.912095
GRMZM2G002999_T01	1	10	28.6685	-1.51947
GRMZM2G003022_T01	0.624695	22	4.57509	2.26563
GRMZM2G003023_T02	0.148159	19.3333	5.9171	1.70813
GRMZM2G003028_T02	0.0452043	4.85914	1.45948	1.73525
GRMZM2G003033_T01	0.461672	14.7102	14.2865	0.0421598
GRMZM2G003038_T02	0.371494	17.3333	4.58071	1.91991
GRMZM2G003043_T01	0.563826	11.0941	15.9149	-0.52058
GRMZM2G003043_T02	0.629565	22.3009	31.5428	-0.500211
GRMZM2G003057_T07	0.819061	3	19.2324	-2.6805
GRMZM2G003090_T01	0.594319	11.0985	16.9118	-0.60767
GRMZM2G003096_T01	0.241755	44.5859	7.50533	2.5706
GRMZM2G003096_T02	0.360712	30.0532	20.0227	0.585876
GRMZM2G003096_T03	1	24.6218	57.6915	-1.22842
GRMZM2G003108_T01	0.564448	3.87937	9.26188	-1.25548
GRMZM2G003138_T01	0.0432621	122.333	13.4132	3.18909
GRMZM2G003157_T01	0.663513	351.949	255.519	0.461934
GRMZM2G003157_T02	0.135323	36.8721	77.1138	-1.06446
GRMZM2G003172_T01	0.858613	35.6667	32.7722	0.122104
GRMZM2G003182_T01	0.509217	30.6667	6.16143	2.31533
GRMZM2G003186_T01	0.539481	12.3726	4.42696	1.48276
GRMZM2G003190_T01	0.661038	11.3215	6.45037	0.811616
GRMZM2G003246_T01	0.279854	10.6667	0.292184	5.19009
GRMZM2G003252_T01	0.541839	27.3333	10.9629	1.31803
GRMZM2G003289_T01	1	2.1853	5.34461	-1.29025
GRMZM2G003289_T02	0.133617	12.7884	0.988176	3.69392
GRMZM2G003306_T01	0.456097	7	12.0068	-0.778421
GRMZM2G003307_T02	1	37	9	2.03953
GRMZM2G003318_T02	0.440641	23.8862	16.5889	0.525959
GRMZM2G003331_T02	0.0471397	53.0608	4.30061	3.62503
GRMZM2G003377_T02	0.620626	3.98623	10.779	-1.43513
GRMZM2G003384_T01	0.592027	32	7.05853	2.18063
GRMZM2G003385_T02	0.629244	86.9063	32.5377	1.41735
GRMZM2G003411_T01	0.670887	13.974	0.122735	6.83105
GRMZM2G003426_T01	0.803157	5.66667	3	0.917538
GRMZM2G003501_T01	1	24.3333	0	Inf
GRMZM2G003506_T01	0.0434411	41.1102	3.00406	3.77451
GRMZM2G003565_T02	0.0434411	36.9589	3.02965	3.6087
GRMZM2G003565_T03	0.584537	81.9267	41.8621	0.96869
GRMZM2G003607_T01	0.539481	9.66667	0.0461137	7.71168
GRMZM2G003635_T01	1	80.839	113.134	-0.484915
GRMZM2G003638_T01	0.375995	4.67112	11.9134	-1.35075
GRMZM2G003640_T02	1	14.0739	16.3333	-0.214795
GRMZM2G003642_T01	0.348488	21.0713	2.01701	3.38499
GRMZM2G003642_T03	0.5596	26.3714	12.3073	1.09946
GRMZM2G003648_T01	0.476618	5.66667	3.33333	0.765535
GRMZM2G003656_T02	0.558583	273.01	15.3406	4.15353
GRMZM2G003656_T04	1	42.0102	8.24473	2.3492
GRMZM2G003662_T02	0.842218	5.32903	5.27223	0.0154604
GRMZM2G003663_T01	0.48526	77.6667	0.332705	7.86691
GRMZM2G003692_T05	1	72.574	50.1128	0.534275
GRMZM2G003692_T06	0.538675	64.9447	26.3656	1.30056
GRMZM2G003692_T07	1	4.93149	11.2737	-1.19286
GRMZM2G003715_T01	0.367107	14.2226	24.3826	-0.777672
GRMZM2G003715_T02	0.0432621	32.1081	4.8462	2.72801
GRMZM2G003724_T01	0.567693	25.3333	12.7287	0.992947
GRMZM2G003732_T01	0.301778	7.66667	3.33333	1.20163
GRMZM2G003734_T01	0.558215	15.6667	15.3987	0.0248934
GRMZM2G003750_T01	0.647456	19.6667	29.9498	-0.606794
GRMZM2G003754_T02	0.420049	15.1679	4.02245	1.91488
GRMZM2G003755_T01	0.48572	86.0538	23.2592	1.88744
GRMZM2G003762_T02	1	2.7081	17.6007	-2.70028
GRMZM2G003762_T03	0.471061	482.959	4210.95	-3.12417
GRMZM2G003765_T03	0.29458	11.1603	2.43468	2.19657
GRMZM2G003765_T04	0.456827	106.507	16.5476	2.68625
GRMZM2G003775_T01	0.0452043	6	4.0734	0.558729
GRMZM2G003814_T01	0.476251	96	3.28963	4.86704
GRMZM2G003853_T01	0.381702	22.7693	6.49799	1.80902
GRMZM2G003861_T01	0.584537	52	52.4049	-0.0111892
GRMZM2G003869_T01	0.884223	58.3333	45.7018	0.352071
GRMZM2G003875_T01	0.55963	2	5.36557	-1.42373
GRMZM2G003883_T01	0.612053	75.3333	20.7548	1.85984
GRMZM2G003897_T01	0.465966	27.3333	69.655	-1.34956
GRMZM2G003930_T05	0.473038	6.33333	3.2909	0.944481
GRMZM2G003937_T03	0.0446662	75.3333	11.6088	2.69807
GRMZM2G003963_T01	1	60.2089	68.8279	-0.193017
GRMZM2G003970_T02	0.0432621	27	7.77523	1.796
GRMZM2G003979_T01	0.61792	10.6667	45.2434	-2.0846
GRMZM2G003992_T01	0.335343	2.33333	16.04	-2.78121
GRMZM2G004006_T01	0.277429	20.5641	51.1607	-1.31491
GRMZM2G004023_T03	0.598077	109.523	29.7048	1.88246
GRMZM2G004023_T06	1	15.2258	6.07833	1.32477
GRMZM2G004040_T01	0.499009	136.302	58.6718	1.21607
GRMZM2G004057_T01	0.706586	36.3957	13.7228	1.40719
GRMZM2G004060_T02	0.616742	75.5979	53.5677	0.496984
GRMZM2G004087_T01	0.471882	46.3333	15.167	1.61112
GRMZM2G004092_T01	1	22.3333	0.231736	6.59057
GRMZM2G004111_T01	0.568985	34.9085	25.9921	0.425502
GRMZM2G004128_T01	0.522863	21	18.3455	0.194961
GRMZM2G004140_T01	0.60095	5.69277	5.76199	-0.017438
GRMZM2G004140_T03	0.421334	17.9685	4.78367	1.90928
GRMZM2G004160_T01	0.0432621	54.2228	26.6797	1.02316
GRMZM2G004172_T01	0.312856	114.333	31.0591	1.88016
GRMZM2G004182_T01	0.457179	2.61258	14.221	-2.44447
GRMZM2G004183_T01	0.492811	11.6667	1.80756	2.69028
GRMZM2G004211_T01	0.0452043	21	1.08983	4.26822
GRMZM2G004278_T01	0.565553	7.74443	1.79215	2.11146
GRMZM2G004290_T01	0.532021	3	3.36683	-0.166427
GRMZM2G004305_T01	1	24	31.3333	-0.384664
GRMZM2G004320_T01	0.532021	4.41831	7.85243	-0.829644
GRMZM2G004330_T01	0.481138	5.01698	4.19745	0.257306
GRMZM2G004352_T02	0.0512431	31.2745	104.089	-1.73476
GRMZM2G004356_T01	0.581622	30.3333	11.6075	1.38585
GRMZM2G004377_T01	0.629307	2	110.635	-5.78967
GRMZM2G004382_T01	0.115495	83.3343	24.1523	1.78675
GRMZM2G004396_T01	0.503033	38.4012	9.30811	2.04459
GRMZM2G004397_T01	0.786296	39	30.479	0.35566
GRMZM2G004412_T01	0.476444	21.3333	2.91907	2.86953
GRMZM2G004414_T01	1	13.6667	20.6274	-0.593898
GRMZM2G004422_T01	0.894701	8.33333	6.76497	0.300811
GRMZM2G004445_T01	0.444433	8	9.33333	-0.222392
GRMZM2G004455_T01	0.560984	13.2856	8.71249	0.608711
GRMZM2G004455_T02	0.926097	15.5147	53.4238	-1.78384
GRMZM2G004459_T01	0.901206	19.5005	11.5494	0.755689
GRMZM2G004459_T02	0.743852	0	9.19658	#NAME?
GRMZM2G004466_T02	0.475984	2.76416	2.7504	0.00720317
GRMZM2G004468_T02	0.798753	6.28823	8.63873	-0.458164
GRMZM2G004511_T01	0.498322	67	77.105	-0.202663
GRMZM2G004516_T01	0.616742	9.33333	39.6667	-2.08746
GRMZM2G004523_T01	0.164382	3.33333	7.66667	-1.20163
GRMZM2G004528_T01	0.044556	26.6342	94.0006	-1.81939
GRMZM2G004531_T01	0.573941	38.6667	14.6669	1.39853
GRMZM2G004534_T01	0.539581	105	50.6534	1.05166
GRMZM2G004548_T01	0.545283	13.6667	0.136968	6.64068
GRMZM2G004572_T02	0.0432621	96.3267	18.8422	2.35397
GRMZM2G004583_T01	0.610245	23	35.387	-0.621586
GRMZM2G004590_T02	0.271628	10.5088	8.09517	0.376471
GRMZM2G004592_T03	0.594319	8.0001	10.1253	-0.339874
GRMZM2G004641_T07	0.534101	4.4825	7.89235	-0.81615
GRMZM2G004694_T01	0.17427	29	2.08017	3.80128
GRMZM2G004696_T01	0.191107	144.667	27.7022	2.38466
GRMZM2G004699_T01	0.0436448	72.8812	4.7045	3.95343
GRMZM2G004699_T03	0.461391	37.7486	0.531132	6.15121
GRMZM2G004703_T03	0.545283	23.1844	45.1245	-0.960759
GRMZM2G004709_T01	0.616051	23	15.5195	0.567552
GRMZM2G004715_T01	1	2.33333	18.3185	-2.97284
GRMZM2G004736_T02	1	21.6667	22.0085	-0.0225847
GRMZM2G004741_T01	0.438578	18.6012	13.9058	0.419705
GRMZM2G004741_T03	1	0.333267	10.5641	-4.98635
GRMZM2G004768_T01	0.540413	9.66667	8.3915	0.204089
GRMZM2G004784_T01	0.449797	8.33333	9.26168	-0.152381
GRMZM2G004835_T01	0.572191	5.52958	9.83232	-0.830361
GRMZM2G004847_T01	1	101.667	14.8399	2.77629
GRMZM2G004847_T03	0.509217	37	32.4813	0.187914
GRMZM2G004858_T01	0.61068	101.333	5.49417	4.20506
GRMZM2G004880_T01	0.524777	42.7686	49.2117	-0.202451
GRMZM2G004888_T01	1	54.6667	86.5748	-0.663287
GRMZM2G004908_T01	0.384817	49.3333	3.97743	3.63265
GRMZM2G004909_T01	0.0911087	33.6667	87.2053	-1.3731
GRMZM2G004932_T01	0.565849	22.6667	24.1054	-0.0887859
GRMZM2G004955_T01	0.750751	2.66667	4.42821	-0.731687
GRMZM2G004959_T03	0.490963	47.2396	80.0652	-0.76118
GRMZM2G004996_T01	1	39.3422	13.0005	1.59751
GRMZM2G004996_T02	0.759617	6.55893	15.5659	-1.24685
GRMZM2G004997_T01	0.531781	33.8477	25.817	0.39074
GRMZM2G004997_T02	0.524777	62.4049	39.9084	0.644968
GRMZM2G005024_T01	0.449797	17.5901	4.29458	2.03418
GRMZM2G005024_T02	0.374943	37.7432	44.7039	-0.244184
GRMZM2G005040_T01	0.226227	14.3333	20.12	-0.489255
GRMZM2G005052_T01	0.620226	7.33333	3.33333	1.1375
GRMZM2G005080_T01	0.587984	12.3333	9.00073	0.454448
GRMZM2G005082_T01	NA	3.66667	0.532733	2.78298
GRMZM2G005103_T01	0.169517	8	0.428233	4.22353
GRMZM2G005107_T01	0.332218	9.5937	20.6104	-1.10322
GRMZM2G005126_T01	0.528277	81.6667	24.6359	1.72898
GRMZM2G005126_T02	0.63553	7.66667	3.33333	1.20163
GRMZM2G005155_T03	0.473194	23.929	3.18371	2.90998
GRMZM2G005170_T02	0.613742	19.659	12.0421	0.707099
GRMZM2G005195_T02	1	68.5674	2.28869	4.90493
GRMZM2G005195_T03	1	40.634	2.49196	4.02733
GRMZM2G005199_T01	0.793535	6.33333	12.7201	-1.00608
GRMZM2G005236_T02	0.869613	89.1963	83.9938	0.0867011
GRMZM2G005256_T02	0.112017	13.4533	1.17504	3.51718
GRMZM2G005256_T03	0.0444008	8.48793	5.66667	0.582913
GRMZM2G005260_T01	1	4.40137	22.7641	-2.37074
GRMZM2G005260_T02	0.611892	6.36087	9.25819	-0.541507
GRMZM2G005260_T04	0.825577	43.2207	10.0384	2.10619
GRMZM2G005269_T01	0.464747	127.442	31.2499	2.02791
GRMZM2G005278_T01	0.789502	8.33333	1.66667	2.32193
GRMZM2G005298_T01	0.49141	10.3333	11.4288	-0.145365
GRMZM2G005304_T01	0.688528	5.33333	36.0294	-2.75606
GRMZM2G005308_T02	0.545283	28.6667	8.8452	1.69641
GRMZM2G005310_T02	0.0462281	34.6667	2.20862	3.97233
GRMZM2G005339_T01	0.321371	17.6667	9.0933	0.958154
GRMZM2G005347_T01	0.516649	9	5.80842	0.631778
GRMZM2G005350_T02	0.876311	87.7063	33.4038	1.39267
GRMZM2G005374_T02	0.749832	48.3033	3.11704	3.95388
GRMZM2G005419_T01	0.0432621	43.5732	15.1409	1.52499
GRMZM2G005433_T02	0.421721	2	81	-5.33985
GRMZM2G005435_T02	1	6.7129	6.78555	-0.0155289
GRMZM2G005444_T01	0.568409	29	13.8544	1.06571
GRMZM2G005456_T02	0.744516	24.7073	27.0866	-0.13264
GRMZM2G005459_T01	0.970899	5.33333	5.36847	-0.00947259
GRMZM2G005480_T01	0.68196	11.4588	9.42417	0.28202
GRMZM2G005483_T01	0.711699	5	8.75823	-0.808712
GRMZM2G005493_T01	1	60.3408	59.893	0.0107446
GRMZM2G005499_T01	1	21.7626	0.6902	4.97869
GRMZM2G005516_T01	0.542558	14.2792	6.23715	1.19496
GRMZM2G005526_T01	0.598474	62.0243	15.8257	1.97057
GRMZM2G005562_T02	0.107112	1.30221	49.7762	-5.25642
GRMZM2G005562_T04	0.597993	112.613	39.496	1.51159
GRMZM2G005562_T07	0.532021	91.6296	34.2504	1.41969
GRMZM2G005592_T01	1	621.667	142.989	2.12024
GRMZM2G005619_T01	0.463076	10.1547	6.70752	0.598292
GRMZM2G005622_T01	0.575644	11	15.9472	-0.535798
GRMZM2G005640_T04	0.515317	18.2387	12.8793	0.501949
GRMZM2G005640_T05	0.91301	88.4189	16.989	2.37975
GRMZM2G005640_T06	0.360104	9.82413	3.43421	1.51635
GRMZM2G005641_T02	0.551498	7	7.13247	-0.0270475
GRMZM2G005646_T01	0.621134	46.3333	3.61569	3.67971
GRMZM2G005652_T01	0.543212	207.807	99.2979	1.06541
GRMZM2G005659_T01	0.488057	19.8054	5.35049	1.88815
GRMZM2G005680_T01	0.863256	5.86194	17.3964	-1.56934
GRMZM2G005732_T01	0.604402	12.258	3.10005	1.98336
GRMZM2G005732_T02	0.0432621	19.926	29.6333	-0.572565
GRMZM2G005732_T03	0.515625	163.39	80.1859	1.0269
GRMZM2G005737_T01	0.68909	117	111.051	0.0752874
GRMZM2G005749_T01	0.581077	11.2048	2.67936	2.06416
GRMZM2G005753_T01	0.275731	4.29156	2.66667	0.686466
GRMZM2G005771_T01	0.893192	3.56623	11.9438	-1.74379
GRMZM2G005791_T01	0.153883	26.3333	4.73888	2.47427
GRMZM2G005791_T02	0.0437708	18.3333	5.92264	1.63016
GRMZM2G005848_T01	0.637828	31.6667	5.82217	2.44334
GRMZM2G005849_T03	0.305328	36.6667	2.18114	4.07132
GRMZM2G005859_T01	0.0432621	182.614	266.738	-0.546622
GRMZM2G005865_T01	1	17.6667	25.8039	-0.546558
GRMZM2G005886_T01	0.586713	20.4047	18.7558	0.12156
GRMZM2G005887_T08	0.608635	36.278	34.6481	0.0663201
GRMZM2G005909_T01	0.480721	4	4.58138	-0.195782
GRMZM2G005938_T01	0.951168	75.3333	21.0599	1.83879
GRMZM2G005947_T01	0.536486	128.71	95.0213	0.437802
GRMZM2G005947_T02	1	82.8358	3.68823	4.48925
GRMZM2G005954_T01	1	18.7997	0.37753	5.63797
GRMZM2G005954_T02	0.994687	29.867	65.0136	-1.12219
GRMZM2G005955_T02	1	24.3333	41.4011	-0.766734
GRMZM2G005960_T01	0.510538	14.7315	3.38366	2.12224
GRMZM2G005973_T01	0.269617	161.116	94.8051	0.765064
GRMZM2G005973_T02	0.462032	13.2173	42.3005	-1.67824
GRMZM2G005984_T01	1	38.6667	1.65215	4.54867
GRMZM2G005990_T01	0.534898	34.8919	12.4891	1.48222
GRMZM2G006006_T04	0.503098	36.1858	35.3898	0.03209
GRMZM2G006042_T03	0.601766	6.33332	4.90156	0.369721
GRMZM2G006080_T01	0.464045	15.6489	7.56717	1.04823
GRMZM2G006083_T02	0.788102	13.6667	4.58453	1.57581
GRMZM2G006085_T01	0.45143	35	12.6285	1.47067
GRMZM2G006107_T01	0.547206	48.0801	3.00469	4.00015
GRMZM2G006107_T02	0.658425	180.805	64.9017	1.47811
GRMZM2G006117_T02	0.679615	32.8127	22.1916	0.564241
GRMZM2G006117_T03	1	44.804	12.7643	1.81151
GRMZM2G006119_T01	0.273152	8.68204	1.43262	2.59938
GRMZM2G006121_T01	0.570219	29.8067	24.652	0.27393
GRMZM2G006130_T01	0.57345	111.065	18.7099	2.56953
GRMZM2G006130_T05	0.513511	15.2366	8.42307	0.855124
GRMZM2G006178_T01	0.66613	25.6234	22.3615	0.196442
GRMZM2G006206_T01	0.547206	60.86	68.7003	-0.174821
GRMZM2G006216_T01	0.55763	93	0.333333	8.12412
GRMZM2G006287_T01	0.637614	156.333	5.00156	4.9661
GRMZM2G006290_T03	0.559283	6.55048	1.9503	1.7479
GRMZM2G006293_T01	0.238348	21.7502	3.70137	2.5549
GRMZM2G006297_T01	0.611345	27.3194	76.8877	-1.49282
GRMZM2G006297_T02	0.933227	41.094	1.39951	4.87593
GRMZM2G006297_T03	0.623229	13.2532	22.0913	-0.737134
GRMZM2G006329_T01	0.0709237	45.6667	2.35639	4.27649
GRMZM2G006341_T01	0.105309	26	1.08306	4.58532
GRMZM2G006363_T02	0.148432	69.3333	47.1049	0.557671
GRMZM2G006377_T01	0.987069	66.2614	41.0447	0.690972
GRMZM2G006377_T02	0.705706	144.072	58.0349	1.3118
GRMZM2G006416_T02	0.616645	9.53973	19.4977	-1.03129
GRMZM2G006416_T06	0.599353	5.66667	4	0.5025
GRMZM2G006428_T01	0.496966	96.2417	17.5412	2.45591
GRMZM2G006453_T01	0.532224	13.5092	8.65727	0.641964
GRMZM2G006453_T05	1	39.5704	6.54149	2.59673
GRMZM2G006453_T07	0.771946	33.4889	11.9759	1.48355
GRMZM2G006453_T08	0.329641	0.458257	17.7451	-5.27512
GRMZM2G006453_T09	0.58042	8.49934	1.42847	2.57288
GRMZM2G006468_T01	1	40.4823	5.08925	2.99177
GRMZM2G006468_T02	0.520601	55.7606	10.417	2.4203
GRMZM2G006468_T03	0.520601	55.7606	10.417	2.4203
GRMZM2G006468_T04	1	26.021	43.3977	-0.737945
GRMZM2G006474_T01	1	54.3333	10.0384	2.43631
GRMZM2G006477_T01	0.805628	183.81	143.58	0.356359
GRMZM2G006480_T02	0.605529	3.66667	29.5959	-3.01285
GRMZM2G006493_T06	1	30.5024	36.4714	-0.257844
GRMZM2G006507_T01	0.208689	35.7576	7.60361	2.23349
GRMZM2G006620_T01	0.585863	19.9551	6.90941	1.53012
GRMZM2G006661_T01	0.247186	33	12.0255	1.45637
GRMZM2G006672_T01	0.755533	3.33333	8.62	-1.37072
GRMZM2G006672_T02	0.0436448	19.6667	1.4472	3.76442
GRMZM2G006673_T01	0.462032	29.6667	3.18243	3.22064
GRMZM2G006704_T01	0.547982	14.6667	11.1807	0.391532
GRMZM2G006707_T01	0.604286	53.271	51.7502	0.0417878
GRMZM2G006707_T04	0.774434	0.763543	10.3447	-3.76004
GRMZM2G006736_T01	1	30.6236	297.106	-3.27826
GRMZM2G006736_T02	0.0437708	103.563	61.712	0.746883
GRMZM2G006745_T05	0.0833856	65.5555	44.575	0.556483
GRMZM2G006745_T06	1	21.4445	5.33333	2.0075
GRMZM2G006752_T02	0.523823	15	41.326	-1.46209
GRMZM2G006753_T01	1	8.57537	20.7332	-1.27367
GRMZM2G006753_T02	0.628628	40.2072	15.2913	1.39474
GRMZM2G006759_T01	0.35821	10.3225	6.53643	0.659213
GRMZM2G006765_T02	0.199078	8.6811	4.91633	0.820295
GRMZM2G006780_T01	1	12.6667	2.9387	2.10779
GRMZM2G006790_T01	1	18.8661	5.44156	1.7937
GRMZM2G006790_T02	0.563029	4.39005	21.2255	-2.27349
GRMZM2G006791_T02	1	52.0407	12.0609	2.1093
GRMZM2G006791_T03	0.861427	12.9997	28.379	-1.12635
GRMZM2G006806_T01	0.555088	5.66667	12.5875	-1.15142
GRMZM2G006841_T01	0.457399	16.0083	2.96481	2.43281
GRMZM2G006878_T01	0.520159	8.36295	21.7324	-1.37776
GRMZM2G006894_T01	0.213004	326.34	86.8846	1.9092
GRMZM2G006937_T01	0.0444008	343.333	85.8596	1.99956
GRMZM2G006943_T02	0.605629	27.7047	14.2253	0.961672
GRMZM2G006948_T01	0.476618	23.8996	12.8716	0.892794
GRMZM2G006953_T02	0.528524	12.4007	14.8821	-0.263157
GRMZM2G006953_T03	0.58475	3.66667	8.13643	-1.14993
GRMZM2G006964_T01	0.752428	5.66667	2.33333	1.28011
GRMZM2G006965_T01	0.5202	73	21.6667	1.75242
GRMZM2G006977_T01	0.115956	49.6667	7.28373	2.76953
GRMZM2G006981_T01	0.568197	3.62849	3.12766	0.214287
GRMZM2G007038_T01	0.044717	1394.33	1335.76	0.0619176
GRMZM2G007074_T01	0.462533	25.6667	26.054	-0.0216071
GRMZM2G007080_T01	0.580142	15.3333	13.0775	0.229583
GRMZM2G007103_T01	0.705079	8.33333	11.9571	-0.520902
GRMZM2G007120_T01	0.0534129	25.0496	34.2719	-0.452238
GRMZM2G007122_T01	0.512813	52.102	48.9094	0.091227
GRMZM2G007146_T01	0.757451	6.89087	8.72991	-0.341282
GRMZM2G007146_T02	0.511408	32.4425	29.9255	0.116509
GRMZM2G007157_T01	1	12.4814	6.43043	0.956797
GRMZM2G007157_T02	0.232196	63.1852	5.7168	3.46631
GRMZM2G007160_T02	1	15.124	4.03145	1.90747
GRMZM2G007188_T01	0.271628	31.6973	12.0892	1.39064
GRMZM2G007190_T01	0.492675	15.6667	31.3923	-1.00271
GRMZM2G007195_T03	0.0434411	88.789	6.23482	3.83196
GRMZM2G007195_T05	0.653584	20.1286	7.56705	1.41144
GRMZM2G007206_T01	1	21.7251	0.666667	5.02625
GRMZM2G007229_T01	0.569812	20.6667	10.5178	0.974466
GRMZM2G007248_T01	1	11.6667	0	Inf
GRMZM2G007249_T02	1	23.9794	5.41444	2.14691
GRMZM2G007260_T03	1	76.97	10.8171	2.83098
GRMZM2G007260_T04	0.386583	1	22.7511	-4.50787
GRMZM2G007260_T05	0.582182	42.6268	1.56487	4.76765
GRMZM2G007276_T01	0.563932	10	42.6035	-2.09097
GRMZM2G007276_T04	0.66224	14	16.0978	-0.201437
GRMZM2G007277_T01	0.533119	11	4.33333	1.34395
GRMZM2G007283_T01	0.585167	42.6213	11.9011	1.84048
GRMZM2G007283_T02	0.0432621	62.5802	2.98806	4.38842
GRMZM2G007300_T01	1	30.6667	49.5947	-0.693515
GRMZM2G007339_T02	1	36.3333	8.73088	2.05709
GRMZM2G007347_T01	0.578006	19.5604	14.8547	0.397021
GRMZM2G007372_T01	1	38.6667	8.41579	2.19992
GRMZM2G007381_T01	1	14.6019	36.8948	-1.33726
GRMZM2G007384_T01	0.143455	44.6667	29.369	0.604905
GRMZM2G007385_T01	0.5422	6	9.31886	-0.635191
GRMZM2G007399_T01	0.555088	6.66667	18.2436	-1.45235
GRMZM2G007404_T01	0.0381897	127.904	14.2	3.17111
GRMZM2G007404_T02	0.522688	148.425	3.33333	5.47663
GRMZM2G007426_T01	0.682189	22.5933	5.30787	2.08969
GRMZM2G007441_T01	0.564134	10.3333	8.58884	0.266771
GRMZM2G007453_T01	0.881425	71.6063	14.0926	2.34515
GRMZM2G007453_T02	0.552665	22.6969	4.54084	2.32147
GRMZM2G007453_T03	0.552665	22.6969	4.54084	2.32147
GRMZM2G007466_T01	0.393035	62.7439	21.8368	1.52272
GRMZM2G007475_T01	0.509579	5	5.1837	-0.0520551
GRMZM2G007486_T02	0.570439	71	12.4863	2.50748
GRMZM2G007489_T01	0.747857	43.6667	28.5583	0.612622
GRMZM2G007514_T01	0.477778	7.66667	0.56134	3.77165
GRMZM2G007555_T01	0.0434411	26.9704	10.2692	1.39306
GRMZM2G007587_T03	1	10	13.4302	-0.425479
GRMZM2G007633_T01	0.493243	11.0022	11.608	-0.0773184
GRMZM2G007651_T02	0.397472	5.54016	62.0185	-3.4847
GRMZM2G007675_T03	0.531686	58.0084	4.19722	3.78876
GRMZM2G007681_T01	0.262278	21.8333	1.78907	3.60925
GRMZM2G007681_T02	0.262278	21.8333	1.78907	3.60925
GRMZM2G007683_T02	0.375756	3.7645	4.83315	-0.360507
GRMZM2G007721_T01	0.314262	33.2393	9.86105	1.75308
GRMZM2G007721_T02	0.505684	6.7607	23.6766	-1.80822
GRMZM2G007729_T02	0.823921	9.80478	12.6017	-0.362061
GRMZM2G007734_T01	0.604402	31.8533	24.9937	0.349876
GRMZM2G007791_T02	0.630013	25.9869	0.228998	6.82631
GRMZM2G007801_T01	0.256715	12.9768	37.419	-1.52784
GRMZM2G007810_T01	0.0434411	27.1099	1.40604	4.26911
GRMZM2G007835_T01	0.584537	32.3333	12.4582	1.37593
GRMZM2G007848_T01	0.375509	30.455	5.24966	2.53638
GRMZM2G007848_T02	1	17.1923	10.8405	0.66533
GRMZM2G007854_T01	0.773171	8.68332	3.7051	1.22873
GRMZM2G007854_T02	1	48.9534	19.9616	1.29418
GRMZM2G007854_T03	1	12.6966	6.7173	0.918493
GRMZM2G007871_T01	1	21.9902	36.0141	-0.711703
GRMZM2G007907_T01	0.816261	17.9209	2.60371	2.783
GRMZM2G007907_T03	0.195213	81.5844	22.3193	1.87
GRMZM2G007914_T02	0.757863	91.0529	13.0063	2.80749
GRMZM2G007915_T01	0.700525	9.67891	26.2751	-1.44078
GRMZM2G007922_T01	0.52948	78.6121	39.1316	1.00642
GRMZM2G007928_T01	1	60	22.7711	1.39776
GRMZM2G007933_T01	0.543236	8.66667	7.77204	0.157183
GRMZM2G007939_T01	0.509579	31.3472	1.03434	4.92155
GRMZM2G007939_T03	0.507478	200.787	96.3645	1.05909
GRMZM2G007939_T04	0.609014	60.8454	25.0599	1.27977
GRMZM2G007957_T01	0.257496	2.52983	18	-2.83088
GRMZM2G008032_T01	0.519936	12.2717	2.59416	2.242
GRMZM2G008058_T03	0.819792	33.6084	1.32831	4.66116
GRMZM2G008060_T01	0.547751	0.666667	75.9899	-6.8327
GRMZM2G008061_T01	0.591184	23.4611	2.95933	2.98692
GRMZM2G008061_T02	0.649567	8.53893	3.70733	1.20367
GRMZM2G008072_T01	0.0531537	18.3333	3.976	2.20508
GRMZM2G008093_T01	0.495834	73	3.47548	4.39261
GRMZM2G008095_T02	0.335053	10.4504	5.5032	0.925216
GRMZM2G008106_T01	0.0781543	9.66667	4.94143	0.968089
GRMZM2G008108_T01	0.635364	53.3817	8.67856	2.62082
GRMZM2G008123_T05	0.453755	25.3333	22.5937	0.165114
GRMZM2G008209_T01	0.265011	21.3516	3.48934	2.61332
GRMZM2G008226_T01	0.516036	13.621	1.59065	3.09814
GRMZM2G008232_T01	0.617323	14.2965	19.6585	-0.459497
GRMZM2G008242_T01	1	5.33333	20.3168	-1.92956
GRMZM2G008247_T01	0.141517	82.4435	1.52336	5.75807
GRMZM2G008247_T02	1	192.367	40.8167	2.23663
GRMZM2G008259_T02	0.554273	17.3124	9.59121	0.85202
GRMZM2G008263_T03	0.188262	7.66667	370.236	-5.5937
GRMZM2G008273_T02	0.484872	4.25203	5.61875	-0.402098
GRMZM2G008356_T01	0.191611	80.3333	19.296	2.05769
GRMZM2G008369_T01	0.399903	6	2.67838	1.1636
GRMZM2G008410_T01	0.298012	64.6667	19.3238	1.74264
GRMZM2G008425_T01	0.530359	41.3318	8.91695	2.21263
GRMZM2G008474_T01	0.664165	14	14.5551	-0.0560969
GRMZM2G008482_T01	0.563826	17.6667	0	Inf
GRMZM2G008490_T01	0.540705	56.3333	23.1761	1.28135
GRMZM2G008497_T01	0.433112	16.9451	17.5875	-0.0536812
GRMZM2G008501_T03	0.630022	48.2502	6.08997	2.98603
GRMZM2G008507_T01	0.258682	7.25659	21.9041	-1.59384
GRMZM2G008507_T02	1	1.41007	14.5835	-3.37049
GRMZM2G008513_T01	0.758424	9.66667	16.5341	-0.774357
GRMZM2G008556_T01	0.39034	24.3744	12.729	0.937245
GRMZM2G008607_T02	0.62822	2	4.22363	-1.07848
GRMZM2G008611_T02	0.609702	44.1646	28.4874	0.632565
GRMZM2G008623_T01	1	29.3815	41.4344	-0.495921
GRMZM2G008638_T02	0.464309	6.77647	10.2368	-0.595162
GRMZM2G008647_T03	0.4512	23.3034	2.28087	3.35289
GRMZM2G008647_T05	0.542558	175.663	94.0728	0.900959
GRMZM2G008649_T01	0.538162	41.7529	8.37445	2.31781
GRMZM2G008663_T01	0.489632	95.3333	4.95257	4.26673
GRMZM2G008687_T01	0.665324	55.6667	5.14534	3.43548
GRMZM2G008728_T01	0.616051	8.75247	17.2813	-0.981447
GRMZM2G008728_T02	1	26.5809	14.6945	0.855112
GRMZM2G008730_T01	1	47.2681	7.82013	2.5956
GRMZM2G008748_T03	1	35.0335	0.333333	6.71562
GRMZM2G008765_T01	0.604286	51.5378	54.8128	-0.0888837
GRMZM2G008854_T01	0.801427	5.81147	3.7292	0.640037
GRMZM2G008862_T01	1	8.09483	8.01935	0.0135155
GRMZM2G008862_T02	1	8.79397	15.0456	-0.774756
GRMZM2G008892_T01	0.535875	25.9015	4.83971	2.42004
GRMZM2G008919_T03	0.665615	6.6917	4.35194	0.620714
GRMZM2G008919_T05	1	13.8425	11.664	0.247041
GRMZM2G009014_T01	1	21.646	4.70397	2.20215
GRMZM2G009021_T01	0.639803	0	8.01431	#NAME?
GRMZM2G009048_T01	0.43826	50.9829	28.6554	0.831207
GRMZM2G009070_T01	0.485826	16	16.1971	-0.0176594
GRMZM2G009091_T01	0.632509	10.8056	9.75385	0.14774
GRMZM2G009091_T04	0.646093	1.66667	3.27721	-0.975504
GRMZM2G009136_T01	0.791404	10.7247	20.1611	-0.910633
GRMZM2G009141_T01	0.588193	27.2527	12.0726	1.17466
GRMZM2G009163_T01	0.584537	35.0374	0	Inf
GRMZM2G009163_T05	0.193588	57.6291	0.997856	5.85182
GRMZM2G009166_T01	0.80916	6	7.06408	-0.23554
GRMZM2G009188_T01	0.188301	40.3333	3.5373	3.51125
GRMZM2G009223_T01	0.242943	114.3	150.24	-0.394444
GRMZM2G009232_T01	0.568586	11.6854	38.3454	-1.71435
GRMZM2G009253_T01	0.234984	48.3333	12.4444	1.95753
GRMZM2G009282_T01	0.410143	57	8.39042	2.76415
GRMZM2G009320_T02	0.0432621	502.333	1416.47	-1.49559
GRMZM2G009323_T01	0.274641	20.4472	48.1535	-1.23573
GRMZM2G009326_T01	1	21	33.104	-0.656618
GRMZM2G009335_T02	0.473182	126.022	22.5488	2.48255
GRMZM2G009335_T03	0.503578	344.645	174.247	0.983977
GRMZM2G009344_T02	0.547982	18	15.4892	0.216737
GRMZM2G009346_T01	0.0684124	162.199	27.2731	2.57222
GRMZM2G009353_T02	0.584836	6.27865	9.32563	-0.570747
GRMZM2G009365_T01	0.354169	22.6667	3.26917	2.79358
GRMZM2G009387_T01	0.569198	13.3333	21.5224	-0.690799
GRMZM2G009412_T02	0.213165	12.984	7.30077	0.830616
GRMZM2G009412_T04	0.605134	6.8979	28.2818	-2.03564
GRMZM2G009413_T01	0.563782	21.4905	13.7559	0.643647
GRMZM2G009438_T01	0.415237	38.8883	4.50703	3.10909
GRMZM2G009443_T01	0.0432621	1265.67	1110.16	0.189128
GRMZM2G009448_T02	0.68197	15.63	40.5135	-1.37408
GRMZM2G009464_T01	1	19.5262	14.5221	0.427159
GRMZM2G009464_T02	0.503033	117.062	63.9263	0.872791
GRMZM2G009465_T01	0.0432621	261.333	32.1702	3.0221
GRMZM2G009530_T01	0.625088	14.6663	10.631	0.464239
GRMZM2G009538_T01	1	261.267	20.9421	3.64105
GRMZM2G009538_T02	0.724876	116.066	127.638	-0.137107
GRMZM2G009544_T01	0.254498	32	59.6946	-0.899528
GRMZM2G009563_T01	0.693364	1.66666	10.3023	-2.62794
GRMZM2G009571_T03	0.485823	11	4.68707	1.23074
GRMZM2G009575_T02	0.598474	38.23	5.6051	2.76989
GRMZM2G009591_T02	0.649043	53.3333	11.7453	2.18296
GRMZM2G009593_T01	0.139681	183.78	233.011	-0.342417
GRMZM2G009626_T02	0.044717	8.37533	106.178	-3.6642
GRMZM2G009638_T01	0.632114	52.8663	48.3879	0.127703
GRMZM2G009653_T04	0.8891	12.5958	0	Inf
GRMZM2G009655_T01	0.794024	35.6667	40.4549	-0.181739
GRMZM2G009661_T02	0.549958	23.8164	25.4754	-0.0971503
GRMZM2G009681_T01	0.483979	3.66667	2.74394	0.418222
GRMZM2G009715_T01	1	203.303	30.9399	2.71609
GRMZM2G009715_T02	0.56951	127.868	210.223	-0.717269
GRMZM2G009717_T01	1	6.66667	8.24063	-0.30579
GRMZM2G009785_T02	0.760618	16.9954	12.6031	0.431364
GRMZM2G009795_T01	1	12.214	5	1.28854
GRMZM2G009804_T01	0.276853	25.3333	30.5479	-0.270038
GRMZM2G009808_T01	0.995576	38.0339	57.0664	-0.585354
GRMZM2G009818_T01	0.594319	42.973	5.78584	2.89283
GRMZM2G009843_T01	0.763731	7.34974	6.37279	0.205767
GRMZM2G009845_T01	0.77231	142.117	71.8609	0.9838
GRMZM2G009845_T03	0.47502	12.3567	7.03993	0.811659
GRMZM2G009849_T01	0.44045	22.6032	2.53031	3.15915
GRMZM2G009849_T02	0.39746	41.6292	4.67309	3.15515
GRMZM2G009876_T01	0.0594879	26.3333	2.82296	3.22161
GRMZM2G009888_T01	0.491234	2.33333	24.6667	-3.4021
GRMZM2G009895_T01	1	78.8283	10.7973	2.86805
GRMZM2G009901_T01	0.454509	13.3758	0.689073	4.27882
GRMZM2G009928_T03	1	45.3333	32.5781	0.476668
GRMZM2G009936_T03	1	10.148	11.8997	-0.229738
GRMZM2G009940_T01	0.34272	10.7368	3.73787	1.52227
GRMZM2G009940_T03	1	15.9296	12.4628	0.354085
GRMZM2G009948_T01	0.473618	18.6667	9.47333	0.97852
GRMZM2G009987_T02	0.49306	42.7749	14.5306	1.55767
GRMZM2G009998_T01	0.624412	9.66413	31.1142	-1.68686
GRMZM2G010000_T01	1	4	7.62278	-0.930318
GRMZM2G010017_T03	0.239787	23.3333	30.2417	-0.374145
GRMZM2G010034_T01	0.34975	77.0484	402.824	-2.38631
GRMZM2G010034_T05	0.0815354	4.19607	63.0543	-3.90949
GRMZM2G010034_T06	0.208322	5.42231	40.1332	-2.88782
GRMZM2G010037_T01	0.782331	3	3.42182	-0.189803
GRMZM2G010048_T01	0.0437708	14.6667	1.45428	3.33417
GRMZM2G010054_T01	0.608176	32.4543	19.343	0.7466
GRMZM2G010065_T01	0.65174	28.5642	0.0795197	8.48868
GRMZM2G010075_T02	0.426196	18	20.3333	-0.17585
GRMZM2G010085_T02	0.562175	20.3253	12.0274	0.756953
GRMZM2G010091_T01	0.0436448	32	1.39432	4.52043
GRMZM2G010093_T03	0.449797	18.2271	53.4923	-1.55324
GRMZM2G010095_T01	0.700831	23	4.33333	2.40808
GRMZM2G010105_T01	0.470198	2.66667	3.75076	-0.492144
GRMZM2G010136_T04	0.601224	5.73693	7.46087	-0.379063
GRMZM2G010142_T01	0.774247	2	60.2562	-4.91304
GRMZM2G010152_T01	0.491333	30	2.24001	3.74338
GRMZM2G010196_T01	1	68.3213	11.4403	2.57821
GRMZM2G010202_T02	0.587476	19.2832	26.6773	-0.468271
GRMZM2G010211_T01	0.803936	29.1019	9.92443	1.55206
GRMZM2G010221_T01	0.623013	55.0961	74.7857	-0.440812
GRMZM2G010298_T01	0.569589	27	6.43628	2.06866
GRMZM2G010302_T01	1	11.3333	54.5153	-2.26609
GRMZM2G010302_T02	0.71162	45.5757	7.9988	2.51041
GRMZM2G010315_T01	0.564894	27.6667	32.42	-0.228737
GRMZM2G010321_T02	0.106256	27.1973	10.5257	1.36955
GRMZM2G010323_T02	0.179751	85.0817	24.5621	1.79242
GRMZM2G010323_T04	0.617279	18.7793	4.70277	1.99756
GRMZM2G010328_T01	0.462684	46.3333	11.0992	2.0616
GRMZM2G010342_T01	0.560002	173.963	56.0116	1.63498
GRMZM2G010349_T02	0.17765	266.667	666.235	-1.32099
GRMZM2G010353_T02	1	17.3333	6.21367	1.48003
GRMZM2G010357_T03	1	40.5801	19.329	1.07001
GRMZM2G010362_T01	0.780512	51.6667	34.0808	0.600276
GRMZM2G010363_T01	0.497274	154.333	106.332	0.537468
GRMZM2G010389_T01	0.692025	46.6667	3.68167	3.66396
GRMZM2G010422_T04	0.623957	47.5563	44.6072	0.0923588
GRMZM2G010445_T01	0.488229	5	5.14772	-0.0420064
GRMZM2G010447_T01	0.507907	8.66667	5.41256	0.679165
GRMZM2G010460_T01	0.485917	4.90063	3.64093	0.42866
GRMZM2G010460_T05	0.557619	8.54432	80.6145	-3.238
GRMZM2G010468_T01	1	8.66667	8	0.115477
GRMZM2G010490_T02	0.287698	17.3018	12.1648	0.508211
GRMZM2G010491_T01	0.526919	31.5677	12.4051	1.34752
GRMZM2G010505_T01	1	15	20.2154	-0.430493
GRMZM2G010551_T03	0.605529	49.0257	22.8279	1.10274
GRMZM2G010555_T01	0.286068	42.6598	277.946	-2.70385
GRMZM2G010555_T02	0.534101	4.34024	7.31165	-0.752422
GRMZM2G010596_T01	0.0437708	9.66667	1.25437	2.94605
GRMZM2G010599_T02	0.180298	8.03851	1.68235	2.25645
GRMZM2G010636_T01	0.520601	384.597	148.725	1.3707
GRMZM2G010637_T02	0.492536	275.402	155.894	0.820977
GRMZM2G010657_T01	0.367107	33.6213	21.6459	0.635282
GRMZM2G010685_T01	0.338379	12.3083	3.73077	1.72209
GRMZM2G010743_T01	0.976594	31.5357	2.01144	3.97068
GRMZM2G010765_T02	0.422572	5.34738	5.56655	-0.0579512
GRMZM2G010775_T01	0.734364	12.4592	14.4435	-0.2132
GRMZM2G010801_T01	0.879496	9.43995	23.6393	-1.32434
GRMZM2G010801_T02	0.430583	8.22672	3.0442	1.43426
GRMZM2G010823_T01	0.148263	58.5112	7.76046	2.9145
GRMZM2G010834_T01	0.648847	16.3333	18.9225	-0.212281
GRMZM2G010836_T02	0.639906	4.3216	8.45797	-0.968745
GRMZM2G010863_T03	0.603326	2.33333	31.312	-3.74625
GRMZM2G010868_T01	0.0163342	2296.21	195.246	3.55589
GRMZM2G010871_T02	1	5.38026	11.5061	-1.09665
GRMZM2G010871_T03	0.66098	84.1565	35.5625	1.24272
GRMZM2G010871_T04	0.0462281	23.4632	5.59663	2.06777
GRMZM2G010884_T01	0.0434411	617.538	1224.78	-0.987918
GRMZM2G010892_T01	0.545486	7.88803	29.6667	-1.91111
GRMZM2G010892_T03	1	13.4453	0	Inf
GRMZM2G010920_T01	0.314242	18.6667	2.15492	3.11476
GRMZM2G010929_T01	0.65174	30.4529	10.6543	1.51515
GRMZM2G010937_T01	0.764676	42.3333	36.1589	0.227444
GRMZM2G010944_T02	1	11.6667	20.2521	-0.795678
GRMZM2G010953_T01	0.511032	27.8211	11.2919	1.3009
GRMZM2G010960_T01	0.452562	238.333	112.638	1.08128
GRMZM2G010962_T01	0.514192	6	5.04755	0.249378
GRMZM2G010973_T01	0.560391	9.66667	14.1184	-0.546483
GRMZM2G010987_T01	0.618464	11.3333	11.3333	0
GRMZM2G011031_T01	0.230848	19.7638	1.51082	3.70946
GRMZM2G011068_T01	0.179913	21.6667	2.67392	3.01845
GRMZM2G011078_T01	0.0989292	56.6667	0.850677	6.05775
GRMZM2G011079_T02	0.69881	127	147.129	-0.212251
GRMZM2G011101_T01	0.715565	88.3192	47.6845	0.889206
GRMZM2G011129_T01	0.571618	148.667	50.3787	1.5612
GRMZM2G011136_T01	0.453124	5.68289	4.74465	0.260322
GRMZM2G011136_T02	0.637153	23.3608	13.6846	0.771538
GRMZM2G011136_T03	0.774399	4.62291	1.36016	1.76502
GRMZM2G011151_T01	0.520827	9.90373	5.05601	0.969972
GRMZM2G011169_T01	1	32	21.5939	0.567445
GRMZM2G011173_T01	0.500622	61.3333	37.9706	0.69179
GRMZM2G011213_T01	0.624402	131	65.3263	1.00383
GRMZM2G011219_T01	0.96573	61.3333	13.5541	2.17795
GRMZM2G011222_T01	0.48795	4	7.87133	-0.976608
GRMZM2G011253_T01	0.0816285	12.7425	8.6317	0.561937
GRMZM2G011269_T01	0.356913	15.6078	275.075	-4.13949
GRMZM2G011315_T01	0.470259	7	4.15748	0.751644
GRMZM2G011319_T02	0.252998	30.6667	37.7411	-0.299467
GRMZM2G011355_T01	1	61.544	49.7795	0.306067
GRMZM2G011355_T02	0.541839	18.3988	5.81903	1.66076
GRMZM2G011373_T01	0.43647	119.667	53.0405	1.17385
GRMZM2G011404_T01	0.708215	95.3333	3.20924	4.89268
GRMZM2G011456_T02	0.196159	47.8308	10.7267	2.15673
GRMZM2G011469_T01	0.645652	66.6667	15.9671	2.06186
GRMZM2G011473_T01	0.703053	66.8091	12.1721	2.45647
GRMZM2G011479_T01	0.205293	37.8188	117.299	-1.63302
GRMZM2G011479_T02	0.361439	57.0586	74.122	-0.377458
GRMZM2G011483_T01	0.125297	141.329	19.4699	2.85974
GRMZM2G011483_T02	1	1.33798	23.0794	-4.10848
GRMZM2G011513_T01	0.105766	7.66667	4.4062	0.799064
GRMZM2G011518_T02	0.727558	25.4753	29.2855	-0.20109
GRMZM2G011520_T02	0.593831	44.3512	32.7057	0.439428
GRMZM2G011526_T01	0.0434411	129	17.1401	2.91192
GRMZM2G011541_T01	0.04385	10	0.72665	3.7826
GRMZM2G011575_T01	0.649597	16.3187	31.1914	-0.934624
GRMZM2G011588_T01	0.596897	261.102	103.096	1.34062
GRMZM2G011588_T03	0.792333	76.008	180.114	-1.24469
GRMZM2G011590_T02	0.47864	18.7658	4.85051	1.9519
GRMZM2G011592_T02	0.5524	73.4745	40.7614	0.85004
GRMZM2G011592_T03	1	83.7563	27.8145	1.59036
GRMZM2G011592_T04	0.777268	14.8822	52.7336	-1.82514
GRMZM2G011592_T05	0.147124	29.2175	42.1447	-0.528518
GRMZM2G011627_T01	1	30.8017	0	Inf
GRMZM2G011636_T02	1	15.674	54.2717	-1.79182
GRMZM2G011651_T01	0.0998783	36.9131	0.258813	7.15608
GRMZM2G011662_T02	0.492683	15.2067	11.4643	0.407556
GRMZM2G011662_T04	0.542693	24.7129	28.7032	-0.215946
GRMZM2G011731_T01	0.55597	7.92579	19.4239	-1.29321
GRMZM2G011742_T01	1	182.846	140.218	0.382957
GRMZM2G011742_T02	0.649491	90.154	13.1646	2.77573
GRMZM2G011743_T01	1	11.0987	10.5966	0.0667977
GRMZM2G011746_T01	1	30.3333	35.9619	-0.245565
GRMZM2G011858_T01	0.303741	11	9.03833	0.283375
GRMZM2G011862_T01	0.503307	68.4673	1.21655	5.81454
GRMZM2G011878_T01	0.532229	14.6667	4.62942	1.66364
GRMZM2G011888_T01	0.721733	15.5937	8.27251	0.914563
GRMZM2G011893_T01	0.53188	13	11.1263	0.224533
GRMZM2G011896_T01	1	33.4938	26.3238	0.347526
GRMZM2G011896_T03	0.355984	12.6665	6.70011	0.918764
GRMZM2G011912_T01	1	28	10.5082	1.41391
GRMZM2G011915_T01	0.528524	5.41006	10.0082	-0.887472
GRMZM2G011923_T01	0.529414	156.978	129.322	0.279597
GRMZM2G011928_T01	1	85.433	6.15317	3.79539
GRMZM2G011932_T05	0.584835	27.4853	10.9232	1.33126
GRMZM2G011980_T01	0.287048	95.6667	36.4695	1.39133
GRMZM2G011998_T01	0.55963	38.8757	1.09076	5.15546
GRMZM2G012021_T01	0.287474	12.3333	3.30456	1.90003
GRMZM2G012030_T01	0.140055	211.252	7.32233	4.85052
GRMZM2G012030_T02	0.79486	206.085	113.665	0.858444
GRMZM2G012031_T01	0.147852	307.667	67.3611	2.19138
GRMZM2G012041_T01	0.422853	177.116	59.3712	1.57686
GRMZM2G012041_T02	0.307711	4.21769	7.48227	-0.827025
GRMZM2G012044_T01	0.510481	169.257	78.3982	1.11032
GRMZM2G012052_T01	0.515327	17.5076	18.7056	-0.0954896
GRMZM2G012064_T01	0.520601	11	1.68495	2.70673
GRMZM2G012102_T01	0.267443	14.6667	34.6667	-1.24101
GRMZM2G012119_T02	1	34.0152	66.4706	-0.966536
GRMZM2G012119_T05	0.0432621	31.9353	32.3546	-0.0188203
GRMZM2G012119_T06	1	57.7388	2.70862e-05	21.0236
GRMZM2G012119_T07	0.277904	14.234	34.9252	-1.29493
GRMZM2G012123_T03	0.117658	25.5359	2.0019	3.67309
GRMZM2G012126_T01	0.608149	33.3555	16.8118	0.988453
GRMZM2G012126_T02	0.508244	111.659	83.9541	0.411421
GRMZM2G012156_T01	0.565849	15.3777	21.4438	-0.479724
GRMZM2G012160_T01	0.223004	92.231	9.71116	3.24754
GRMZM2G012174_T01	1	20.6667	8.58943	1.26667
GRMZM2G012200_T01	1	13.6667	19.5649	-0.517606
GRMZM2G012209_T02	0.551749	35.8864	20.1288	0.83418
GRMZM2G012209_T04	0.0801064	22.4404	1.67098	3.74733
GRMZM2G012213_T01	0.547982	11.6667	1.87155	2.64009
GRMZM2G012216_T01	0.227431	6.33333	2.36313	1.42227
GRMZM2G012229_T01	0.777956	5.66667	5.51184	0.0399672
GRMZM2G012233_T01	0.791304	5	11.3333	-1.18057
GRMZM2G012262_T02	NA	4.33333	0.484357	3.16134
GRMZM2G012269_T01	0.596104	6.9677	6.68332	0.0601157
GRMZM2G012276_T02	0.571257	120.333	53.8895	1.15896
GRMZM2G012284_T01	0.276822	82.1696	10.1103	3.02278
GRMZM2G012306_T01	0.31673	6.66667	0.35751	4.22091
GRMZM2G012319_T02	0.776292	90.734	61.1955	0.568218
GRMZM2G012324_T01	0.0434411	111.189	163.043	-0.552241
GRMZM2G012326_T01	1	88.3333	4.27463	4.36909
GRMZM2G012342_T01	0.452573	84.3333	27.3594	1.62407
GRMZM2G012391_T01	0.883609	87.7863	11.4733	2.93572
GRMZM2G012391_T02	0.493418	168.807	57.9033	1.54365
GRMZM2G012393_T01	0.525875	11.3333	9.56506	0.244727
GRMZM2G012397_T01	0.0710727	300.474	287.691	0.0627195
GRMZM2G012404_T01	0.490814	8.33333	11.8013	-0.501982
GRMZM2G012416_T02	0.680571	35.4511	50.1891	-0.501544
GRMZM2G012416_T04	0.567718	13.1236	3.61934	1.85836
GRMZM2G012434_T01	0.227731	391.667	77.9682	2.32867
GRMZM2G012479_T01	0.0689335	81.1879	88.6597	-0.127014
GRMZM2G012479_T02	1	28.1455	81.442	-1.53287
GRMZM2G012501_T01	0.5422	64.5385	25.8143	1.32199
GRMZM2G012501_T02	0.206178	124.624	11.455	3.44353
GRMZM2G012566_T02	0.498431	135.003	9.73467	3.79371
GRMZM2G012584_T02	0.0883863	8.50323	2.2922	1.89128
GRMZM2G012600_T01	0.535016	10.5626	8.43788	0.324017
GRMZM2G012601_T01	0.563804	15.3333	6.7588	1.18183
GRMZM2G012628_T01	0.505134	48.5263	35.1102	0.466876
GRMZM2G012631_T01	1	118.033	182.213	-0.626445
GRMZM2G012690_T01	0.498036	86.6667	51.8355	0.741538
GRMZM2G012717_T01	0.743501	9.33333	0.60875	3.93847
GRMZM2G012724_T02	0.0457435	58.4639	0.81478	6.16499
GRMZM2G012758_T01	0.664608	53	10.7136	2.30654
GRMZM2G012761_T02	0.907868	63.8465	121.806	-0.931902
GRMZM2G012863_T02	0.571257	22.7103	4.30244	2.40012
GRMZM2G012874_T01	0.23015	57.2272	6.75182	3.08335
GRMZM2G012874_T02	0.0471586	96.5796	1.44015	6.06742
GRMZM2G012923_T01	0.44045	85.8208	89.7835	-0.0651225
GRMZM2G012926_T01	0.463166	22.6732	3.65701	2.63225
GRMZM2G012932_T01	0.336403	49	9.66496	2.34195
GRMZM2G012942_T01	0.438714	5	8.16163	-0.70693
GRMZM2G012958_T02	0.673282	5.50312	18.8643	-1.77734
GRMZM2G012958_T04	0.226227	17.2039	17.7602	-0.0459191
GRMZM2G012964_T01	0.496184	11.5787	6.77784	0.772576
GRMZM2G012966_T03	1	75.3333	21.5854	1.80323
GRMZM2G012999_T01	1	19	0	Inf
GRMZM2G013002_T02	0.0432621	75.3753	21.1729	1.83187
GRMZM2G013079_T01	0.0747365	10	4.88667	1.03308
GRMZM2G013100_T01	1	0.940037	23.346	-4.63432
GRMZM2G013100_T02	0.186297	67.7266	2.62154	4.69124
GRMZM2G013114_T01	0.541928	38.6667	20.2321	0.934444
GRMZM2G013115_T01	0.0424309	108.944	13.5074	3.01177
GRMZM2G013152_T01	0.0432621	43.6667	3.63573	3.58621
GRMZM2G013170_T01	0.503008	5.0146	67.3967	-3.74847
GRMZM2G013176_T01	1	20	3.66079	2.44977
GRMZM2G013200_T01	0.469733	19.2995	4.99234	1.95078
GRMZM2G013201_T01	0.468058	8.66667	5.5224	0.650182
GRMZM2G013236_T02	0.502899	42.3585	7.86484	2.42916
GRMZM2G013236_T03	0.602382	11.8084	2.05008	2.52606
GRMZM2G013248_T01	0.500622	12.6667	5.45235	1.21609
GRMZM2G013264_T01	0.612053	8.51967	2.81789	1.59618
GRMZM2G013283_T01	0.478628	25.9874	4.14833	2.64721
GRMZM2G013318_T01	0.524549	34	34.8987	-0.0376372
GRMZM2G013324_T01	0.250347	87.6285	4.32283	4.34135
GRMZM2G013342_T01	0.0709237	516.04	353.378	0.546269
GRMZM2G013349_T02	0.463188	5.20805	12.2908	-1.23877
GRMZM2G013378_T01	0.850584	23.3333	26.0528	-0.159048
GRMZM2G013461_T01	1	47.3333	39.1868	0.27249
GRMZM2G013471_T01	0.782688	3.00334	6.64527	-1.14576
GRMZM2G013471_T03	0.618184	53.9804	27.7325	0.960856
GRMZM2G013478_T01	0.669942	80.6667	3.7831	4.41433
GRMZM2G013555_T01	0.573536	13.6667	8.84982	0.626941
GRMZM2G013581_T01	0.868595	6	4.66667	0.36257
GRMZM2G013588_T02	0.613603	70.6411	2.72364	4.6969
GRMZM2G013600_T01	0.267762	97.3181	59.8768	0.700711
GRMZM2G013607_T06	0.413777	9.4778	5.77709	0.714209
GRMZM2G013612_T01	0.197822	7.66667	26	-1.76184
GRMZM2G013619_T01	0.255189	40.8859	14.4944	1.49611
GRMZM2G013625_T04	0.530814	58.4589	43.8683	0.414244
GRMZM2G013650_T01	0.374411	138.623	104.359	0.409612
GRMZM2G013650_T02	0.534101	12.7103	2.17669	2.54578
GRMZM2G013695_T01	0.374431	3	7.26816	-1.27663
GRMZM2G013704_T01	1	23.3333	44.6355	-0.935798
GRMZM2G013724_T01	0.637938	62.9666	15.3398	2.0373
GRMZM2G013728_T01	0.46031	99.3333	22.7001	2.12958
GRMZM2G013750_T02	1	6.52067	23.1418	-1.82741
GRMZM2G013761_T01	0.469217	166.317	106.854	0.638296
GRMZM2G013761_T03	0.598474	58.315	26.6722	1.12853
GRMZM2G013765_T01	0.536486	17.1458	21.0734	-0.29757
GRMZM2G013773_T01	0.373229	17.1587	2.57848	2.73434
GRMZM2G013776_T01	0.484872	12	2.44346	2.29604
GRMZM2G013783_T01	1	27.321	6.79169	2.00817
GRMZM2G013790_T02	0.0434411	5	11.5986	-1.21395
GRMZM2G013798_T01	0.0435166	26780.2	14817.7	0.853844
GRMZM2G013811_T01	0.5596	17.6667	6.33333	1.47999
GRMZM2G013814_T01	0.40025	7.66667	2.52386	1.60297
GRMZM2G013890_T01	0.529498	152.827	119.188	0.358652
GRMZM2G013892_T04	1	14.6667	21.5666	-0.55626
GRMZM2G013908_T02	0.662205	51.3593	10.6667	2.26752
GRMZM2G013915_T01	0.628858	39.564	7.15854	2.46645
GRMZM2G013936_T01	0.737142	35.3872	11.1076	1.67168
GRMZM2G013957_T01	0.843879	10.7787	4.87537	1.14459
GRMZM2G013957_T02	0.523133	9.55467	1.672	2.51463
GRMZM2G013986_T01	0.248359	46.6667	9.4352	2.30627
GRMZM2G014004_T02	0.43647	12.6991	9.0267	0.492455
GRMZM2G014066_T01	0.556459	61.1391	42.0739	0.539171
GRMZM2G014069_T01	0.0457435	13.4733	0.608163	4.4695
GRMZM2G014071_T02	0.40568	30	43.3299	-0.5304
GRMZM2G014076_T01	0.588388	20.6277	4.5207	2.18996
GRMZM2G014076_T02	0.670863	75.0098	4.41639	4.08614
GRMZM2G014091_T01	0.880631	24.9103	43.8757	-0.816681
GRMZM2G014106_T01	1	21.6667	14.7136	0.558329
GRMZM2G014116_T01	0.719182	101.101	84.2252	0.263476
GRMZM2G014116_T03	0.721672	30.8226	5.40678	2.51115
GRMZM2G014136_T01	0.598443	23.6667	23.6232	0.0026509
GRMZM2G014154_T01	0.52023	11.8315	25.7088	-1.11963
GRMZM2G014154_T03	0.619916	14.0528	0.295151	5.57326
GRMZM2G014154_T04	0.197406	0.449033	36.1018	-6.32911
GRMZM2G014170_T02	0.509578	94.4147	14.967	2.65723
GRMZM2G014180_T02	0.941742	21.8692	9.85133	1.15051
GRMZM2G014180_T04	0.34575	41.984	20.0627	1.06533
GRMZM2G014240_T01	0.0432621	152.296	3.45271	5.463
GRMZM2G014295_T06	0.503033	7.04787	8.26999	-0.230699
GRMZM2G014303_T01	0.616742	2	3.78385	-0.919855
GRMZM2G014313_T02	0.644936	33.3333	42.4866	-0.350043
GRMZM2G014323_T01	0.585906	26.9178	9.68959	1.47405
GRMZM2G014329_T01	0.51392	5.5	2.05897	1.41751
GRMZM2G014341_T01	0.486711	23.747	5.93729	1.99987
GRMZM2G014346_T01	0.476444	34.069	7.39106	2.20461
GRMZM2G014376_T03	0.0919611	33.6424	1.92009	4.13103
GRMZM2G014382_T02	0.618464	2.33333	11.4281	-2.29212
GRMZM2G014387_T01	0.41701	22	21.4486	0.0366223
GRMZM2G014395_T01	0.514912	2.33333	25.3333	-3.44057
GRMZM2G014400_T01	0.518951	24.687	2.23593	3.46481
GRMZM2G014444_T02	0.124533	7.46233	0.600077	3.63641
GRMZM2G014452_T01	0.475483	21	13.7629	0.609601
GRMZM2G014454_T01	0.585545	176	53.472	1.71872
GRMZM2G014508_T01	0.599351	20.4339	16.6127	0.298672
GRMZM2G014537_T01	0.160767	87.1004	17.2645	2.33487
GRMZM2G014558_T01	0.0424309	7.66667	152.667	-4.31564
GRMZM2G014577_T01	0.387916	24.2836	7.37433	1.7194
GRMZM2G014580_T01	0.690617	3.33333	11.1875	-1.74685
GRMZM2G014594_T01	0.577879	4.0936	1.76695	1.21211
GRMZM2G014612_T02	0.649491	28.3333	3.26441	3.11761
GRMZM2G014653_T01	0.209529	126.285	190.41	-0.592428
GRMZM2G014695_T02	1	318.394	136.827	1.21846
GRMZM2G014695_T03	0.628444	40.2728	7.47295	2.43006
GRMZM2G014709_T02	0.436821	26.3333	26.3333	0
GRMZM2G014720_T01	0.576971	26.2485	17.2637	0.604497
GRMZM2G014770_T01	0.498431	7.66667	13.1324	-0.776459
GRMZM2G014788_T01	0.238344	127.488	34.0299	1.90548
GRMZM2G014788_T02	1	11.1793	19.6463	-0.813431
GRMZM2G014805_T01	0.271054	343.781	150.495	1.19177
GRMZM2G014813_T04	0.699507	26.3501	31.9397	-0.277542
GRMZM2G014832_T01	0.73039	6.27207	10.5953	-0.75641
GRMZM2G014833_T01	0.308873	48.1297	42.8685	0.167009
GRMZM2G014833_T02	0.674819	4.537	2.55444	0.828729
GRMZM2G014902_T01	0.473038	1	133.557	-7.06132
GRMZM2G014914_T01	0.394096	103.625	63.1999	0.713379
GRMZM2G014917_T01	0.443228	24	5.77496	2.05515
GRMZM2G014934_T01	0.789898	60.6667	13.0415	2.21779
GRMZM2G014955_T01	0.483105	21.0558	3.9988	2.39658
GRMZM2G014975_T02	0.590057	65.3333	36.2468	0.849967
GRMZM2G014979_T01	0.491665	6.94819	1.77025	1.97268
GRMZM2G014988_T01	0.596897	85.2475	25.1812	1.75931
GRMZM2G014994_T02	0.781535	7.6196	8.79463	-0.206908
GRMZM2G014994_T03	0.779674	73.0406	5.30538	3.78317
GRMZM2G015005_T03	0.408258	13.034	2.79973	2.21892
GRMZM2G015024_T01	1	549.433	131.312	2.06494
GRMZM2G015033_T01	0.794041	32.9721	10.4262	1.66104
GRMZM2G015033_T02	1	9.36123	26.9164	-1.52371
GRMZM2G015073_T01	0.474048	28.2574	36.9648	-0.387526
GRMZM2G015080_T01	0.545283	9.39443	8.83105	0.0892212
GRMZM2G015090_T02	0.581622	84.1487	16.4333	2.35632
GRMZM2G015097_T01	1	2.33333	17.0086	-2.8658
GRMZM2G015100_T01	0.516202	6.19223	6.23822	-0.0106746
GRMZM2G015132_T01	0.584537	45.1515	15.3645	1.55517
GRMZM2G015136_T01	0.350078	16.3333	3.65847	2.15851
GRMZM2G015159_T03	0.51379	1.66667	12.3377	-2.88804
GRMZM2G015190_T01	0.652425	26.3333	0.048296	9.09077
GRMZM2G015212_T01	0.405094	49.6667	28.3429	0.809292
GRMZM2G015219_T01	0.585545	19.6667	12.9585	0.601857
GRMZM2G015238_T01	0.364749	84.6667	59.348	0.512595
GRMZM2G015285_T01	1	14	54.3207	-1.95608
GRMZM2G015287_T01	0.316471	55.6338	29.2588	0.92709
GRMZM2G015289_T02	1	26.0089	18.7739	0.470275
GRMZM2G015291_T01	0.865446	39.144	4.4986	3.12124
GRMZM2G015291_T02	0.0462281	44.1892	2.83399	3.96278
GRMZM2G015295_T01	0.0436448	290.485	33.2797	3.12575
GRMZM2G015295_T02	0.0432621	313.495	40.0846	2.96732
GRMZM2G015324_T04	1	8.53033	7.03794	0.27745
GRMZM2G015344_T01	1	57.868	16.5936	1.80214
GRMZM2G015344_T02	0.287923	52.7048	6.03329	3.12692
GRMZM2G015355_T01	0.0290085	6738	8222.92	-0.287331
GRMZM2G015361_T07	0.0434411	38	1.9253	4.30285
GRMZM2G015364_T01	0.581815	50.9543	37.1628	0.455346
GRMZM2G015384_T02	0.59363	36.5238	10.9229	1.74148
GRMZM2G015401_T01	0.620226	22.8379	16.5706	0.462805
GRMZM2G015419_T04	0.331219	810.122	494.76	0.711411
GRMZM2G015419_T05	0.299373	440.519	375.764	0.22938
GRMZM2G015432_T01	0.745781	52.0621	27.6607	0.912396
GRMZM2G015432_T03	0.593831	45.1961	16.4626	1.45701
GRMZM2G015432_T05	0.604286	33.1328	11.5655	1.51843
GRMZM2G015502_T01	0.644417	37.2264	6.18647	2.58914
GRMZM2G015542_T01	0.523368	373.4	60.0116	2.63741
GRMZM2G015571_T01	0.403613	14.2973	24.9118	-0.801085
GRMZM2G015571_T02	0.345736	23.4141	6.43385	1.86363
GRMZM2G015578_T02	0.543089	5.92479	0.333333	4.15173
GRMZM2G015592_T01	0.441921	79.7763	44.3844	0.845906
GRMZM2G015596_T01	0.472802	14.8632	44.1654	-1.57117
GRMZM2G015599_T01	0.466743	7.4215	1.97864	1.9072
GRMZM2G015605_T01	0.0988276	103	13.9374	2.88561
GRMZM2G015610_T01	0.476796	5.6532	3.05304	0.888823
GRMZM2G015610_T02	0.604402	10.3468	1.95806	2.40169
GRMZM2G015642_T01	0.468807	25.4519	8.78929	1.53396
GRMZM2G015645_T01	0.492832	6.98347	4.89353	0.513068
GRMZM2G015692_T01	0.245345	10	14.1725	-0.503091
GRMZM2G015703_T01	0.525875	14.4386	18.3493	-0.345795
GRMZM2G015735_T02	0.225433	9.5628	3.05854	1.64459
GRMZM2G015767_T03	0.570846	9.50115	11.817	-0.314692
GRMZM2G015784_T01	0.821431	46	96.5771	-1.07005
GRMZM2G015788_T01	0.530298	44.3333	17.8571	1.31189
GRMZM2G015804_T01	0.0457435	212.662	2.7888	6.25278
GRMZM2G015804_T02	0.0846257	167.639	1.22152	7.10053
GRMZM2G015818_T01	0.557523	124.667	28.654	2.12127
GRMZM2G015844_T01	0.6854	46.3333	13.6108	1.7673
GRMZM2G015854_T01	0.439111	45.3333	18.9907	1.25528
GRMZM2G015861_T02	1	15.9833	11	0.539059
GRMZM2G015869_T02	0.519689	23.6667	61.7013	-1.38244
GRMZM2G015875_T01	0.256087	159.667	189.501	-0.247141
GRMZM2G015880_T01	1	9.69773	33.7733	-1.80016
GRMZM2G015889_T01	0.571618	20	15.636	0.355132
GRMZM2G015892_T01	1	84.002	216.776	-1.36771
GRMZM2G015902_T01	0.223004	24.3429	4.32893	2.49142
GRMZM2G015906_T02	1	15.3617	26.1992	-0.770184
GRMZM2G015923_T01	0.651817	11.1603	3.11558	1.8408
GRMZM2G015955_T02	0.114207	6.75737	2.77796	1.28244
GRMZM2G015959_T01	0.752062	10.3839	0	Inf
GRMZM2G015967_T01	1	388.667	37.3077	3.38099
GRMZM2G015972_T01	0.172455	21.6207	2.96691	2.86538
GRMZM2G015972_T04	0.80465	31.9773	4.08872	2.96733
GRMZM2G015985_T01	0.474222	12.909	34.6488	-1.42443
GRMZM2G015989_T01	0.250347	111.369	26.2679	2.08398
GRMZM2G015989_T03	0.708862	1.87043	15.2412	-3.02653
GRMZM2G016066_T01	0.155418	146.252	104.813	0.480641
GRMZM2G016066_T02	0.301451	399.832	341.01	0.229577
GRMZM2G016084_T02	0.246247	55.8586	174.351	-1.64214
GRMZM2G016088_T01	0.552662	13.3333	8.47344	0.654019
GRMZM2G016088_T02	0.742119	0	11.7211	#NAME?
GRMZM2G016106_T01	0.578787	53	35.4033	0.58211
GRMZM2G016180_T01	0.245345	522.577	335.097	0.641063
GRMZM2G016184_T01	0.269872	58.3849	1.82965	4.99596
GRMZM2G016189_T01	1	2.61093	37.4428	-3.84205
GRMZM2G016189_T02	0.62822	76.7219	29.1319	1.39704
GRMZM2G016236_T01	0.104156	20.7969	64.3577	-1.62974
GRMZM2G016236_T03	0.0706517	48.8697	221.601	-2.18095
GRMZM2G016261_T01	0.591148	59.1328	21.4158	1.46528
GRMZM2G016296_T02	0.601123	25.3389	11.2029	1.17748
GRMZM2G016296_T05	0.0630694	19.0135	16.7132	0.186034
GRMZM2G016323_T01	0.735524	125.794	42.2475	1.57413
GRMZM2G016323_T02	0.529981	25.8725	2.3726	3.44688
GRMZM2G016382_T01	0.35999	9.63103	2.62629	1.87467
GRMZM2G016393_T01	0.376183	25.7047	5.09778	2.33409
GRMZM2G016439_T02	0.587705	8.33333	1.70117	2.29236
GRMZM2G016447_T02	0.447191	16.6929	1.02349	4.02767
GRMZM2G016447_T06	0.395939	67.0139	20.3483	1.71955
GRMZM2G016457_T01	1	126.667	44.1744	1.51976
GRMZM2G016480_T01	0.519936	12.6667	11.8789	0.0926397
GRMZM2G016487_T01	0.70748	0	18.2167	#NAME?
GRMZM2G016487_T02	1	4.33333	13.2049	-1.60752
GRMZM2G016503_T03	NA	4.08864	0.246737	4.05058
GRMZM2G016503_T04	0.490668	245.655	111.325	1.14186
GRMZM2G016511_T01	1	27.6667	51.2809	-0.890273
GRMZM2G016561_T01	0.227262	36.3333	2.25727	4.00864
GRMZM2G016586_T01	0.553784	9.5424	11.5007	-0.2693
GRMZM2G016590_T01	0.287879	95.3953	16.7451	2.51018
GRMZM2G016598_T01	1	10	3.1013	1.68906
GRMZM2G016602_T03	1	37.9378	4.05277	3.22666
GRMZM2G016605_T02	0.525875	12.6667	16.0285	-0.339601
GRMZM2G016622_T01	0.321312	65.1945	38.3682	0.764837
GRMZM2G016622_T02	1	1000.82	300.407	1.73619
GRMZM2G016637_T01	0.0835082	9.66667	2.44559	1.98284
GRMZM2G016649_T03	0.173365	19.8476	2.67947	2.88894
GRMZM2G016655_T01	0.568938	200.224	41.2731	2.27834
GRMZM2G016671_T01	1	9.506	10.4207	-0.13254
GRMZM2G016671_T06	0.349273	28.9776	30.6271	-0.0798708
GRMZM2G016677_T01	0.577906	231.454	68.3522	1.75967
GRMZM2G016707_T01	0.58665	67.1549	27.1967	1.30406
GRMZM2G016734_T03	0.510481	34.6667	20.3263	0.770204
GRMZM2G016749_T01	0.315759	8.41545	11.4322	-0.44199
GRMZM2G016756_T01	0.538729	11.9707	20.6493	-0.78658
GRMZM2G016777_T01	0.513812	12.7832	2.58017	2.30871
GRMZM2G016802_T01	0.147668	93.3333	16.6133	2.49006
GRMZM2G016817_T02	0.527314	44.5593	30.7632	0.534521
GRMZM2G016827_T03	0.722952	25.5549	12.0127	1.08903
GRMZM2G016844_T01	0.107289	48	5.23957	3.19551
GRMZM2G016855_T02	0.578247	6.29239	1.12506	2.48361
GRMZM2G016858_T02	0.236543	24.3333	5.73543	2.08496
GRMZM2G016875_T01	1	9.66667	23.2365	-1.2653
GRMZM2G016878_T03	0.564553	23.289	18.1111	0.362778
GRMZM2G016886_T01	0.435692	9.84394	17.7377	-0.849509
GRMZM2G016890_T04	0.338395	32.6423	5.05299	2.69153
GRMZM2G016892_T01	0.523368	53.6667	12.3628	2.11802
GRMZM2G016894_T01	0.643351	53	28.5921	0.890378
GRMZM2G016926_T01	0.552265	23.8258	11.7594	1.01871
GRMZM2G016926_T02	0.39887	11.2888	5.8689	0.94373
GRMZM2G016928_T01	1	3.03052	19.2983	-2.67084
GRMZM2G016939_T01	0.368543	24	8.3158	1.52911
GRMZM2G017013_T04	0.0432621	31.2862	3.94457	2.98759
GRMZM2G017016_T01	0.167596	8.33333	19.5904	-1.23318
GRMZM2G017016_T02	1	9	21.0809	-1.22794
GRMZM2G017045_T01	0.369265	27.3333	84.6989	-1.63168
GRMZM2G017077_T01	0.560002	24.101	17.1639	0.489716
GRMZM2G017077_T02	0.435322	103.103	45.6556	1.17523
GRMZM2G017080_T01	0.549958	3.66667	8.91294	-1.28143
GRMZM2G017086_T01	0.847921	49.2443	0	Inf
GRMZM2G017086_T04	0.624402	39.8752	25.4509	0.647772
GRMZM2G017089_T01	1	89.8127	23.885	1.91082
GRMZM2G017110_T03	1	5.76307	11.1948	-0.957916
GRMZM2G017142_T01	0.475689	6.33333	8.66667	-0.452512
GRMZM2G017159_T01	0.106256	26.3333	54.2554	-1.04288
GRMZM2G017186_T01	0.592165	212.57	6.08527	5.12647
GRMZM2G017186_T03	1	5.7838	8.43934	-0.545112
GRMZM2G017186_T08	0.462701	159.975	9.23117	4.11519
GRMZM2G017186_T09	1	9.47896	0	Inf
GRMZM2G017187_T02	0.564015	174.662	99.6907	0.809032
GRMZM2G017193_T01	0.917254	34.6667	9.38533	1.88507
GRMZM2G017229_T01	0.457941	195	2203.64	-3.49834
GRMZM2G017249_T01	0.196159	245.667	1588.37	-2.69277
GRMZM2G017254_T01	0.499411	23.8317	60.5215	-1.34457
GRMZM2G017254_T02	0.773228	10.8335	14.8233	-0.452365
GRMZM2G017257_T01	0.0432621	234.057	254.084	-0.118444
GRMZM2G017269_T01	0.619531	43.3333	7.36662	2.5564
GRMZM2G017290_T01	0.208879	113.307	58.8473	0.945183
GRMZM2G017290_T02	0.122061	611.579	323.699	0.917884
GRMZM2G017324_T01	0.546723	60.3435	5.66819	3.41224
GRMZM2G017329_T01	0.604402	43.3333	10.6798	2.02059
GRMZM2G017351_T01	0.376805	25.3333	60.9438	-1.26644
GRMZM2G017368_T01	0.392056	142.769	56.6939	1.33241
GRMZM2G017386_T01	1	28.9913	5.67976	2.35172
GRMZM2G017404_T01	0.621798	12.1887	25.4837	-1.06403
GRMZM2G017411_T01	1	43.6667	39.3083	0.151699
GRMZM2G017414_T03	0.106165	219.188	18.9983	3.52823
GRMZM2G017419_T01	0.141832	23.9182	137.36	-2.52178
GRMZM2G017419_T02	0.163853	23.3571	156.601	-2.74516
GRMZM2G017421_T02	0.362365	51.3188	28.9662	0.825115
GRMZM2G017426_T01	0.557521	96	31.7543	1.59608
GRMZM2G017429_T01	0.469705	8.44927	17.6024	-1.05887
GRMZM2G017460_T02	1	33.3333	32.271	0.0467292
GRMZM2G017520_T01	0.196159	10.3333	0.608153	4.08673
GRMZM2G017528_T01	1	4	7.3916	-0.885887
GRMZM2G017578_T03	1	54.6263	3.63513	3.90952
GRMZM2G017584_T01	0.5422	15.8072	5.79459	1.4478
GRMZM2G017586_T02	1	29.2005	32.9934	-0.176181
GRMZM2G017586_T03	0.172553	14.6667	1.66869	3.13576
GRMZM2G017603_T01	0.473944	13.3333	2.99659	2.15365
GRMZM2G017616_T01	0.239787	16.5834	2.60956	2.66786
GRMZM2G017624_T01	0.40456	54.6667	81.5602	-0.577203
GRMZM2G017647_T01	0.515327	7.51576	5.88259	0.353466
GRMZM2G017654_T01	0.339793	41.7361	13.7659	1.6002
GRMZM2G017654_T02	0.339793	41.7361	13.7659	1.6002
GRMZM2G017666_T02	0.127132	14	1.855	2.91593
GRMZM2G017671_T03	0.449861	6.26513	8.88741	-0.504417
GRMZM2G017678_T01	0.554392	13.6667	8.59197	0.669601
GRMZM2G017730_T01	1	19.9454	108.762	-2.44704
GRMZM2G017730_T02	0.0755809	35.2649	1.84584	4.25588
GRMZM2G017739_T01	1	33.3333	0.666667	5.64386
GRMZM2G017741_T01	0.876978	3.3017	7.4167	-1.16757
GRMZM2G017761_T01	0.641114	7.2057	8.75915	-0.281652
GRMZM2G017792_T01	0.742259	17.1616	11.1935	0.616529
GRMZM2G017805_T01	0.799079	43.3333	12.8052	1.75874
GRMZM2G017821_T01	0.500405	20	13.9004	0.524868
GRMZM2G017831_T01	0.58475	15.3333	4.11953	1.89612
GRMZM2G017835_T01	0.523368	47.4712	2.03207	4.54603
GRMZM2G017835_T02	0.512006	2.79454	20.4221	-2.86945
GRMZM2G017835_T05	1	28.6095	2.46161	3.53882
GRMZM2G017845_T04	1	14.3333	18.749	-0.387436
GRMZM2G017853_T01	1	32.6711	38.2701	-0.228206
GRMZM2G017865_T01	0.529531	149.101	62.6326	1.2513
GRMZM2G017882_T01	0.604402	86	5.33333	4.01123
GRMZM2G017894_T01	0.479463	7.33333	3.19877	1.19695
GRMZM2G017923_T02	0.50433	32	23.0904	0.470782
GRMZM2G017933_T03	0.358826	19	42.9563	-1.17687
GRMZM2G017941_T01	0.58174	25.3333	20.0192	0.339655
GRMZM2G017957_T02	1	24.2669	0	Inf
GRMZM2G017961_T01	0.442228	37.4086	45.7144	-0.289278
GRMZM2G017966_T01	0.0870211	22.0966	1.73873	3.66772
GRMZM2G018006_T01	0.138637	14	102.279	-2.86901
GRMZM2G018018_T01	1	81.5527	79.4211	0.0382096
GRMZM2G018020_T01	0.120353	27.9457	11.5022	1.28072
GRMZM2G018022_T01	0.56655	63.4745	22.6871	1.48431
GRMZM2G018027_T01	0.166607	12.6667	1.57886	3.00408
GRMZM2G018070_T01	0.0481179	7.66667	0.42652	4.16791
GRMZM2G018074_T01	0.346016	33.3333	40.0942	-0.26643
GRMZM2G018080_T01	0.285998	31.3333	11.1556	1.48993
GRMZM2G018103_T01	0.51266	236.333	115.463	1.03339
GRMZM2G018126_T01	1	148.667	23.5509	2.65823
GRMZM2G018142_T01	0.472767	73.3333	41.2795	0.829042
GRMZM2G018146_T02	0.12053	21.5434	4.03576	2.41633
GRMZM2G018177_T03	0.766577	28.6517	10.9314	1.39015
GRMZM2G018189_T02	0.665615	51.0856	54.8493	-0.102558
GRMZM2G018197_T01	0.238852	70.6667	47.6149	0.569618
GRMZM2G018217_T01	0.456354	10.3333	4.59085	1.17047
GRMZM2G018228_T01	1	15.2365	23.3902	-0.618367
GRMZM2G018229_T04	0.451471	40.4608	15.6707	1.36846
GRMZM2G018241_T01	0.0642637	66.3877	1.42203	5.5449
GRMZM2G018251_T02	1	15.0039	10.4415	0.523011
GRMZM2G018275_T02	0.477245	92.1142	22.9313	2.0061
GRMZM2G018280_T01	0.928904	20.5755	13.4423	0.614146
GRMZM2G018281_T02	0.2327	11.6917	0.48052	4.60474
GRMZM2G018356_T01	0.578274	26.5091	2.85737	3.21373
GRMZM2G018356_T02	0.617279	28.8243	6.43468	2.16334
GRMZM2G018369_T01	0.439599	7.33333	14.5257	-0.986064
GRMZM2G018375_T01	1	23.0994	18.2018	0.343777
GRMZM2G018375_T02	0.300803	930.908	466.462	0.996878
GRMZM2G018398_T01	0.150514	39.6667	4.7975	3.04757
GRMZM2G018403_T01	1	142.071	33.3594	2.09045
GRMZM2G018416_T01	0.131216	32.3715	9.22253	1.81149
GRMZM2G018441_T01	1	116.541	71.127	0.712369
GRMZM2G018441_T02	0.5301	31.459	3.07945	3.35273
GRMZM2G018447_T02	0.0622452	43.4141	3.16359	3.77853
GRMZM2G018484_T01	0.580194	25.3333	11.178	1.18037
GRMZM2G018487_T01	0.566155	5.33333	2.37245	1.16866
GRMZM2G018508_T02	1	29.0449	29.4848	-0.0216898
GRMZM2G018508_T03	0.618117	12.407	17.739	-0.515771
GRMZM2G018573_T01	1	14.275	6	1.25046
GRMZM2G018578_T01	0.570242	22.8031	11.1933	1.0266
GRMZM2G018579_T01	0.692527	18.3333	28.186	-0.620511
GRMZM2G018586_T02	0.92996	64.0033	115.383	-0.850214
GRMZM2G018595_T01	0.742821	2.61957	2.79022	-0.0910506
GRMZM2G018607_T01	0.368615	8.66667	9.62218	-0.150887
GRMZM2G018627_T02	0.0490996	436.637	430.165	0.0215465
GRMZM2G018664_T01	0.44045	1951.95	513.033	1.92779
GRMZM2G018678_T01	1	52.4959	6.33333	3.05117
GRMZM2G018697_T04	1	29.973	8.81316	1.76593
GRMZM2G018728_T02	0.421097	20.9864	5.23789	2.0024
GRMZM2G018770_T02	0.506019	2.66667	6.3666	-1.25549
GRMZM2G018775_T01	0.175642	82.1456	108.156	-0.396855
GRMZM2G018786_T01	1	30.6016	88.0178	-1.52419
GRMZM2G018786_T03	0.57649	179.705	6.27841	4.83908
GRMZM2G018837_T01	1	15	49.8877	-1.73372
GRMZM2G018837_T02	0.473486	14.3333	11.0923	0.369816
GRMZM2G018869_T01	1	8.33333	13.8975	-0.737861
GRMZM2G018876_T01	0.232196	3.80232	9.54294	-1.32755
GRMZM2G018885_T01	0.0694047	9.6981	1.88495	2.36318
GRMZM2G018885_T02	0.389557	7.63523	11.3333	-0.569828
GRMZM2G018901_T01	0.612756	52.8032	27.5243	0.93992
GRMZM2G018901_T02	0.635613	18.5336	33.1532	-0.839002
GRMZM2G018923_T02	0.597323	35.8452	28.5933	0.326103
GRMZM2G018926_T01	0.6047	66.7194	18.0333	1.88745
GRMZM2G018926_T02	0.383111	42.5529	11.8516	1.84418
GRMZM2G018929_T02	0.60287	51	12.7904	1.99544
GRMZM2G018941_T03	0.665324	13.4347	23.9853	-0.836186
GRMZM2G018943_T01	0.483646	5.41289	7.81891	-0.53057
GRMZM2G018943_T02	0.549958	18.7111	26.5528	-0.504967
GRMZM2G018947_T01	0.405459	21.6667	4.47538	2.2754
GRMZM2G018950_T01	0.790581	79	57.8952	0.44841
GRMZM2G018971_T01	0.483646	15.2369	19.5199	-0.357374
GRMZM2G018988_T01	0.507051	8.55713	4.98299	0.780117
GRMZM2G018988_T02	0.509107	44.1096	10.5189	2.06811
GRMZM2G019006_T01	0.485774	11.704	7.26349	0.688268
GRMZM2G019039_T01	0.124726	4151.67	1889.35	1.1358
GRMZM2G019050_T02	0.714181	18.601	5.57097	1.73938
GRMZM2G019050_T05	0.584414	105.724	31.7736	1.7344
GRMZM2G019050_T06	0.220532	14.6999	22.5679	-0.618468
GRMZM2G019051_T01	0.617851	59.1453	19.3898	1.60897
GRMZM2G019084_T05	0.858895	30.9088	0	Inf
GRMZM2G019090_T01	0.213085	66	53.1	0.313754
GRMZM2G019106_T01	0.566192	15	14.4067	0.0582186
GRMZM2G019121_T01	0.352528	207.98	35.5652	2.54791
GRMZM2G019171_T03	0.851994	7	8.39052	-0.261406
GRMZM2G019177_T02	0.588388	62.7515	65.5521	-0.0629928
GRMZM2G019183_T02	1	28	0.4355	6.00661
GRMZM2G019200_T03	1	13.3333	22.9402	-0.782838
GRMZM2G019236_T01	1	93.1257	15.2304	2.61222
GRMZM2G019236_T04	1	8.339	37.1078	-2.15378
GRMZM2G019236_T08	0.971506	27.8732	2.49379	3.48247
GRMZM2G019246_T01	1	36.3333	77.648	-1.09565
GRMZM2G019251_T02	0.607161	5.77589	19.3918	-1.74733
GRMZM2G019257_T01	0.477715	27.1531	14.9507	0.860905
GRMZM2G019260_T02	0.442605	9.75759	3.27538	1.57486
GRMZM2G019266_T01	0.0432621	35.1975	6.17327	2.51137
GRMZM2G019266_T02	0.391904	207.489	28.4312	2.86749
GRMZM2G019267_T01	1	23.5065	1.79435	3.71152
GRMZM2G019267_T02	1	21.3193	52.1467	-1.29042
GRMZM2G019291_T05	0.574172	31.564	0	Inf
GRMZM2G019291_T07	0.565965	21.9062	11.7266	0.901561
GRMZM2G019317_T05	0.300673	82.9456	39.0809	1.0857
GRMZM2G019325_T01	0.54836	18.6667	19.7094	-0.0784171
GRMZM2G019335_T01	0.208656	39.1591	29.2896	0.418959
GRMZM2G019353_T01	0.543212	14	0.485687	4.84926
GRMZM2G019358_T02	0.0490996	179.875	236.483	-0.394744
GRMZM2G019358_T05	0.108063	157.504	318.903	-1.01773
GRMZM2G019363_T02	0.420556	436.927	31.7409	3.78298
GRMZM2G019386_T01	0.482492	7.33333	6.95001	0.0774541
GRMZM2G019404_T01	0.32984	309.396	10.083	4.93947
GRMZM2G019404_T02	1	61.9923	67.0602	-0.113369
GRMZM2G019434_T01	0.394706	27.3333	12.6667	1.10962
GRMZM2G019437_T01	1	14.6667	3.92144	1.90309
GRMZM2G019446_T02	1	3.33333	20.7196	-2.63596
GRMZM2G019450_T02	0.0841421	8.3439	3.72541	1.16332
GRMZM2G019468_T01	0.616247	33.3226	22.7484	0.550733
GRMZM2G019500_T02	0.640583	21.9417	5.69068	1.947
GRMZM2G019515_T01	0.239479	4	2.6286	0.605707
GRMZM2G019538_T01	0.471252	17.2387	4.37899	1.97698
GRMZM2G019553_T01	0.525875	0	7.72078	#NAME?
GRMZM2G019562_T01	0.492258	9.66667	10.6611	-0.141261
GRMZM2G019619_T01	0.585906	9.66667	10.4749	-0.115852
GRMZM2G019673_T01	0.729819	26.115	5.74308	2.18498
GRMZM2G019673_T02	0.524859	1.9453	7.09969	-1.86776
GRMZM2G019673_T03	1	4.53733	5.86678	-0.370724
GRMZM2G019673_T05	0.223004	82.3986	47.1325	0.805898
GRMZM2G019681_T01	0.581119	6.66667	22.7425	-1.77035
GRMZM2G019689_T01	0.0436448	25	0.69499	5.16879
GRMZM2G019695_T01	0.567586	63	13.0064	2.27612
GRMZM2G019721_T01	0.853515	25.1372	0	Inf
GRMZM2G019721_T02	0.584537	3.83517	2.7042	0.504087
GRMZM2G019783_T01	1	19.6667	12	0.712718
GRMZM2G019799_T01	0.169528	42.6507	1.92083	4.47277
GRMZM2G019807_T01	0.443076	10.2982	45.0179	-2.12811
GRMZM2G019812_T01	0.38132	5	43.5081	-3.12128
GRMZM2G019838_T02	0.730277	8.66667	5.83843	0.569896
GRMZM2G019863_T01	0.895987	20	55.7086	-1.4779
GRMZM2G019874_T01	0.548321	36.3333	5.35985	2.76103
GRMZM2G019876_T01	0.72775	65.3333	5.65121	3.53119
GRMZM2G019879_T02	0.607779	42.4131	18.2958	1.213
GRMZM2G019901_T02	1	58.9977	7.52466	2.97096
GRMZM2G019919_T03	0.32901	69.6689	113.233	-0.700709
GRMZM2G019926_T03	0.559424	5	2.68909	0.894812
GRMZM2G019958_T01	0.973453	7	21.1831	-1.59749
GRMZM2G019958_T02	0.269436	13.6667	48.1148	-1.81582
GRMZM2G019971_T01	0.473944	16.7104	7.0566	1.2437
GRMZM2G019974_T01	1	18.6667	7.29387	1.35571
GRMZM2G019986_T03	0.525875	20.0998	9.78157	1.03904
GRMZM2G019991_T01	0.525875	7.99999	6.175	0.373558
GRMZM2G019999_T01	0.578274	68.1239	36.8198	0.887677
GRMZM2G020002_T01	0.516036	14.6105	15.7684	-0.110033
GRMZM2G020002_T02	1	78.1146	17.0516	2.19568
GRMZM2G020040_T02	0.542611	63	27.4948	1.19619
GRMZM2G020043_T01	1	59.271	8.22344	2.84951
GRMZM2G020081_T01	0.890085	44.8593	4.30232	3.38222
GRMZM2G020081_T02	0.286068	25.9959	9.46278	1.45795
GRMZM2G020096_T01	0.57791	26.3333	24.2448	0.119213
GRMZM2G020140_T01	0.47436	10.1094	10.4096	-0.0422173
GRMZM2G020142_T01	0.734364	40.1954	5.55657	2.85476
GRMZM2G020148_T02	0.766254	38.3333	4.28295	3.16192
GRMZM2G020151_T02	0.167403	27.0701	4.42349	2.61345
GRMZM2G020156_T01	0.648734	8.66667	4.41456	0.973209
GRMZM2G020187_T01	0.0845378	24.6882	4.60177	2.42356
GRMZM2G020187_T02	0.476251	4.64513	7.42983	-0.67761
GRMZM2G020216_T01	0.591067	17.8032	32.2145	-0.855569
GRMZM2G020281_T01	0.682271	3.965	7.7877	-0.973876
GRMZM2G020281_T03	0.608651	35.1886	41.8695	-0.250793
GRMZM2G020291_T01	0.321312	57.4163	147.897	-1.36506
GRMZM2G020295_T02	0.614567	8	9.0406	-0.176419
GRMZM2G020366_T01	0.492485	18	11.0531	0.703543
GRMZM2G020382_T01	0.583859	8.66667	22.7474	-1.39215
GRMZM2G020401_T04	0.425226	15.7917	2.02642	2.96216
GRMZM2G020409_T01	0.367107	7	2.12551	1.71955
GRMZM2G020433_T01	0.557908	50.5888	18.4653	1.454
GRMZM2G020438_T01	0.564446	44.7416	41.0744	0.123376
GRMZM2G020446_T01	0.473194	32.49	9.54606	1.76702
GRMZM2G020553_T01	0.611258	61	18.6755	1.70766
GRMZM2G020556_T01	0.926006	3.14923	11.0159	-1.80652
GRMZM2G020574_T07	0.345349	2.33335	5.40443	-1.21174
GRMZM2G020620_T01	1	21.8239	17.3049	0.334733
GRMZM2G020653_T01	0.187483	11.6667	3.93201	1.56905
GRMZM2G020661_T02	0.534013	29.6667	7.55255	1.97381
GRMZM2G020704_T01	0.634597	59.8093	1.98388	4.91397
GRMZM2G020704_T02	0.688189	26.3383	3.04187	3.11413
GRMZM2G020721_T01	0.0434411	88.136	2.48091	5.15079
GRMZM2G020721_T02	0.587594	46.5307	8.69853	2.41934
GRMZM2G020728_T02	0.321321	5.66667	4.29363	0.400304
GRMZM2G020761_T01	0.557521	58.9797	18.069	1.7067
GRMZM2G020766_T01	1	22.4903	20.8251	0.110984
GRMZM2G020775_T01	0.515327	28.2433	7.44593	1.92338
GRMZM2G020781_T01	0.619927	35.6124	6.27063	2.5057
GRMZM2G020785_T01	0.246247	11.3333	4.4244	1.35702
GRMZM2G020801_T01	0.416578	196.403	27.0675	2.85919
GRMZM2G020814_T01	1	152	43.2437	1.81351
GRMZM2G020840_T01	0.158687	215.918	45.6938	2.24042
GRMZM2G020840_T02	0.560477	9.06647	6.31239	0.522354
GRMZM2G020865_T01	0.584537	41	21.8722	0.906528
GRMZM2G020912_T02	0.452005	46.1605	22.7544	1.02051
GRMZM2G020912_T03	0.475169	24.1711	17.5567	0.461256
GRMZM2G020920_T01	0.100335	91.537	19.03	2.26608
GRMZM2G020920_T04	0.567297	442.054	176.853	1.32167
GRMZM2G020928_T01	0.486773	55.2703	0.782267	6.1427
GRMZM2G020928_T02	1	17.8379	60.3766	-1.75904
GRMZM2G020928_T03	0.600321	117.369	61.9799	0.921179
GRMZM2G020929_T01	0.866818	2	5.56855	-1.4773
GRMZM2G020976_T01	0.51958	88.5897	10.1201	3.12991
GRMZM2G020982_T01	0.759377	22.6667	7.30402	1.63381
GRMZM2G020986_T01	0.240191	33.8924	6.7965	2.3181
GRMZM2G021015_T01	0.453721	38.3333	9.87003	1.95747
GRMZM2G021044_T02	1	22.3333	0.666667	5.06609
GRMZM2G021055_T01	1	23.1633	5.45636	2.08583
GRMZM2G021074_T01	0.168227	24.3035	69.697	-1.51993
GRMZM2G021110_T01	0.498431	32	18.7828	0.76866
GRMZM2G021129_T01	0.568951	7	12.2663	-0.809268
GRMZM2G021170_T01	0.457311	42.3333	11.4896	1.88147
GRMZM2G021194_T01	0.510481	60.3333	37.908	0.670452
GRMZM2G021219_T02	0.817571	6.48737	4.33791	0.580631
GRMZM2G021223_T01	0.58455	19.5543	15.1181	0.371204
GRMZM2G021225_T01	0.392845	34.3333	7.48404	2.19772
GRMZM2G021243_T01	0.688404	75.6667	5.25097	3.849
GRMZM2G021256_T01	0.148523	21.6704	19.3298	0.164902
GRMZM2G021270_T01	1	32.9571	18.0739	0.866681
GRMZM2G021270_T02	0.0532495	17.7096	45.0543	-1.34714
GRMZM2G021299_T01	0.649838	52.5253	104.529	-0.992815
GRMZM2G021299_T02	0.280306	190.808	0.371187	9.00576
GRMZM2G021313_T01	0.732845	12.7451	22.9093	-0.845996
GRMZM2G021331_T01	0.588388	115.197	28.5658	2.01174
GRMZM2G021364_T01	0.56413	4.86835	10.7344	-1.14074
GRMZM2G021406_T01	0.648995	2.08383	16.1391	-2.95324
GRMZM2G021406_T02	0.533708	4.91617	15.277	-1.63576
GRMZM2G021416_T01	0.61462	8.32828	11.4454	-0.458675
GRMZM2G021464_T02	0.538381	16.6667	4.62655	1.84896
GRMZM2G021471_T02	0.534898	8.62363	18.7502	-1.12054
GRMZM2G021475_T01	0.0488139	23.5243	0.193782	6.92358
GRMZM2G021483_T01	1	49.0448	2.42224	4.33968
GRMZM2G021483_T02	0.565687	62.0275	119.657	-0.947928
GRMZM2G021498_T01	0.209235	11.3333	1.175	3.26984
GRMZM2G021514_T02	0.556512	43.212	33.2599	0.377647
GRMZM2G021530_T01	0.189662	11.6667	28	-1.26303
GRMZM2G021549_T01	0.460958	1.66667	28.3333	-4.08746
GRMZM2G021560_T01	0.436121	14.3984	8.48324	0.763225
GRMZM2G021567_T03	0.338032	76.3241	7.7826	3.29381
GRMZM2G021589_T02	0.462533	26.6424	2.32196	3.52031
GRMZM2G021598_T01	0.552793	7.141	16.7169	-1.22711
GRMZM2G021598_T03	0.774164	29.5257	39.5978	-0.423449
GRMZM2G021605_T01	1	10.4104	29.5687	-1.50605
GRMZM2G021607_T01	0.681612	4.33333	2.68864	0.688599
GRMZM2G021619_T01	0.920333	53.3333	24.2903	1.13466
GRMZM2G021621_T02	0.119746	35.7631	6.31837	2.50085
GRMZM2G021635_T01	0.529238	22.6454	12.7374	0.830145
GRMZM2G021674_T01	0.539481	4.66667	2.33333	1
GRMZM2G021687_T01	0.208879	123.333	91.5547	0.429856
GRMZM2G021694_T01	0.555509	19.3333	11.654	0.730263
GRMZM2G021706_T01	0.295104	88.275	276.892	-1.64924
GRMZM2G021725_T01	0.886244	13.3333	48	-1.848
GRMZM2G021742_T01	0.566192	23.8765	12.9605	0.881476
GRMZM2G021777_T01	0.340364	24	17.2631	0.475343
GRMZM2G021784_T01	0.635899	127.115	34.9114	1.86436
GRMZM2G021794_T01	0.56236	20.1024	0	Inf
GRMZM2G021816_T01	0.172547	36.6667	20.4346	0.843453
GRMZM2G021834_T02	0.676158	42.4348	29.8719	0.506459
GRMZM2G021846_T01	0.54856	173.333	39.5942	2.13019
GRMZM2G021849_T02	0.563055	19	38.4802	-1.01812
GRMZM2G021864_T01	0.648757	57.6667	8.59019	2.74698
GRMZM2G021865_T01	1	5	15.0992	-1.59447
GRMZM2G021885_T01	0.06232	18.3333	1.45532	3.65506
GRMZM2G021912_T02	0.3711	35.6667	6.7021	2.41189
GRMZM2G021921_T01	0.45109	5.15674	1.83943	1.4872
GRMZM2G022019_T01	0.421451	9.37123	3.50681	1.41808
GRMZM2G022032_T01	1	30.6648	38.3685	-0.323337
GRMZM2G022041_T01	0.72705	7	26.6024	-1.92613
GRMZM2G022054_T01	0.413585	48.856	3.13902	3.96015
[truncated: 15,554 more rows]

## Sheet: HTT.vs.seeTC
target_id	padj	mean.treated (seeTC)	mean.untreated (HTT)	log2.fold.change
[truncated: 29,480 more rows]

[truncated: 1 more sheets: HPT.vs.HTT]
